# Supplementary material for: An Atlas of Promoter Chromatin Modifications and HiChIP Regulatory Interactions in Human Subcutaneous Adipose-Derived Stem Cells
Source: Int J Mol Sci. 2023 Dec 28;25(1):437. doi: 10.3390/ijms25010437 (PMC10778978; doi:10.3390/ijms25010437)
Supplement: Supplementary file 1 [file ijms-25-00437-s001.zip]

Archive with 4 entries (4 files):
- ijms-2705948-supplementary.pdf
- Supplemental Table S2.xlsx
- Supplemental Table S3.xlsx
- Supplemental Table S4.xlsx
