# Supplementary material for: An Atlas of Promoter Chromatin Modifications and HiChIP Regulatory Interactions in Human Subcutaneous Adipose-Derived Stem Cells
Source: Int J Mol Sci. 2023 Dec 28;25(1):437. doi: 10.3390/ijms25010437 (PMC10778978; doi:10.3390/ijms25010437)
Supplement: Supplementary file 1 [file ijms-25-00437-s001.zip › Supplemental Table S2.xlsx]

## Sheet: Sheet1
	GeneSymbol	shape	pvalue	FDR	ABD_mean_sd	GF_mean_sd	LogFC	cluster	histone mark
2	SBF2-AS1	Apple	0.00289737	0.108651	2.906Â±0.599	3.307Â±0.546	-0.400829	c1	H3K27ac
3	RP4-663N10.1	Apple	0.00582814	0.145703	2.682Â±0.359	2.247Â±0.338	0.434676	c1	H3K27ac
4	GPX3	Apple	0.00932518	0.173389	2.735Â±0.500	3.170Â±0.510	-0.434975	c1	H3K27ac
7	IL20RA	Apple	0.0175476	0.187456	2.394Â±0.539	3.077Â±0.677	-0.683117	c1	H3K27ac
8	LINC00478	Apple	0.0205748	0.187456	2.430Â±0.180	2.877Â±0.206	-0.446535	c1	H3K27ac
10	GPR116	Apple	0.0284624	0.202463	4.262Â±0.331	3.910Â±0.522	0.351981	c1	H3K27ac
14	CACHD1	Apple	0.0490735	0.24786	1.442Â±0.711	1.770Â±0.590	-0.328059	c1	H3K27ac
15	HSPB7	Apple	0.053278	0.24786	1.765Â±0.154	2.229Â±0.416	-0.464165	c1	H3K27ac
18	SERAC1	Apple	0.0620069	0.258362	0.580Â±0.539	1.005Â±0.536	-0.425801	c1	H3K27ac
20	THRB	Apple	0.0827597	0.305963	1.989Â±0.236	2.326Â±0.425	-0.337207	c1	H3K27ac
21	AXIN2	Apple	0.0856697	0.305963	1.852Â±0.652	2.345Â±0.492	-0.493128	c1	H3K27ac
22	RNF150	Apple	0.0957265	0.32634	1.180Â±0.522	1.550Â±0.621	-0.369824	c1	H3K27ac
23	GRID1	Apple	0.106603	0.34762	0.273Â±0.406	0.853Â±0.526	-0.580095	c1	H3K27ac
24	NRG1	Apple	0.115755	0.361734	3.450Â±0.546	3.744Â±0.493	-0.294519	c1	H3K27ac
26	ANGPT1	Apple	0.139931	0.383738	4.147Â±0.495	4.530Â±0.534	-0.38325	c1	H3K27ac
27	FMN2	Apple	0.144537	0.383738	3.003Â±0.258	3.253Â±0.320	-0.250336	c1	H3K27ac
29	ADCY4	Apple	0.15974	0.383738	2.614Â±0.413	2.783Â±0.388	-0.168422	c1	H3K27ac
32	KCNK2	Apple	0.20923	0.461537	1.508Â±0.398	1.830Â±0.436	-0.322584	c1	H3K27ac
33	SERPINB2	Apple	0.22152	0.461615	3.634Â±0.760	3.858Â±0.866	-0.224221	c1	H3K27ac
35	LYPD6	Apple	0.230944	0.46813	1.231Â±0.212	1.479Â±0.312	-0.247824	c1	H3K27ac
41	ACKR4	Apple	0.361034	0.61481	0.576Â±0.561	0.827Â±0.689	-0.250522	c1	H3K27ac
42	MKX	Apple	0.364642	0.61481	1.916Â±0.619	1.646Â±0.491	0.270028	c1	H3K27ac
50	ADAMTSL2	Apple	0.479464	0.678486	0.207Â±0.413	0.048Â±0.108	0.158605	c1	H3K27ac
52	DNM1	Apple	0.573972	0.782689	1.121Â±0.652	1.257Â±0.222	-0.136352	c1	H3K27ac
57	FABP3	Apple	0.726326	0.898332	0.625Â±0.526	0.499Â±0.403	0.125694	c1	H3K27ac
58	PRDM1	Apple	0.730643	0.898332	0.904Â±0.335	0.866Â±0.518	0.0374654	c1	H3K27ac
59	RGCC	Apple	0.748393	0.905315	3.117Â±0.394	3.061Â±0.183	0.0557674	c1	H3K27ac
60	CH25H	Apple	0.78183	0.93075	1.342Â±0.344	1.301Â±0.450	0.0403104	c1	H3K27ac
61	CASS4	Apple	0.807755	0.942069	0.047Â±0.105	0.072Â±0.161	-0.0247412	c1	H3K27ac
64	FHAD1	Apple	0.85975	0.942069	3.551Â±0.943	3.565Â±0.786	-0.0146628	c1	H3K27ac
65	GREM2	Apple	0.873976	0.942069	0.627Â±0.383	0.569Â±0.564	0.0587193	c1	H3K27ac
66	WNT5B	Apple	0.879668	0.942069	0.240Â±0.537	0.283Â±0.420	-0.0425397	c1	H3K27ac
69	KLF5	Apple	0.911555	0.949537	1.665Â±0.172	1.648Â±0.492	0.01757	c1	H3K27ac
70	SLC7A8	Apple	0.957727	0.978497	4.673Â±0.864	4.661Â±1.113	0.0114111	c1	H3K27ac
71	CMYA5	Apple	0.972583	0.978497	1.995Â±0.515	1.990Â±0.391	0.00473329	c1	H3K27ac
72	FMN1	Apple	0.978497	0.978497	0.280Â±0.473	0.290Â±0.424	-0.00998677	c1	H3K27ac
75	HOXB-AS3	Apple	NA	NA	NA	NA	NA	c1	H3K27ac
76	LINC00665	Apple	NA	NA	NA	NA	NA	c1	H3K27ac
78	MYH2	Apple	NA	NA	NA	NA	NA	c1	H3K27ac
79	MYO1D	Apple	NA	NA	NA	NA	NA	c1	H3K27ac
81	RIPK3	Apple	NA	NA	NA	NA	NA	c1	H3K27ac
83	TENM2	Apple	NA	NA	NA	NA	NA	c1	H3K27ac
85	ADAMTSL2	Apple	0.00317477	0.263506	2.892Â±0.292	2.487Â±0.274	0.404906	c1	H3K27me3
89	MKX	Apple	0.0478558	0.670111	1.300Â±0.256	1.536Â±0.354	-0.235282	c1	H3K27me3
90	DNM1	Apple	0.0484418	0.670111	2.350Â±0.207	2.126Â±0.241	0.223664	c1	H3K27me3
93	GPR116	Apple	0.0933062	0.689641	0.699Â±0.377	0.397Â±0.405	0.301877	c1	H3K27me3
97	FABP3	Apple	0.137457	0.689641	1.919Â±0.096	2.000Â±0.161	-0.0807719	c1	H3K27me3
102	HOXB-AS3	Apple	0.169228	0.689641	2.464Â±0.236	2.321Â±0.142	0.143012	c1	H3K27me3
103	THRB	Apple	0.169713	0.689641	1.083Â±0.103	0.675Â±0.537	0.407538	c1	H3K27me3
109	WNT5B	Apple	0.23579	0.745391	3.535Â±0.304	3.335Â±0.364	0.199288	c1	H3K27me3
110	RNF150	Apple	0.246419	0.745391	1.593Â±0.344	1.301Â±0.518	0.292009	c1	H3K27me3
113	CH25H	Apple	0.270213	0.74777	2.608Â±0.345	2.777Â±0.286	-0.169796	c1	H3K27me3
114	KCNK2	Apple	0.270278	0.74777	1.230Â±0.162	0.989Â±0.429	0.240673	c1	H3K27me3
115	RGCC	Apple	0.289773	0.750891	0.399Â±0.543	0.513Â±0.528	-0.113894	c1	H3K27me3
116	LINC00478	Apple	0.29637	0.750891	0.570Â±0.496	0.302Â±0.408	0.267983	c1	H3K27me3
117	ADCY4	Apple	0.298547	0.750891	1.295Â±0.189	1.399Â±0.155	-0.103532	c1	H3K27me3
118	CASS4	Apple	0.312364	0.762536	1.197Â±0.273	0.903Â±0.508	0.2942	c1	H3K27me3
119	TENM2	Apple	0.338326	0.770783	1.628Â±0.239	1.449Â±0.288	0.179694	c1	H3K27me3
122	CACHD1	Apple	0.359105	0.770783	3.046Â±0.309	3.145Â±0.173	-0.0991833	c1	H3K27me3
126	CMYA5	Apple	0.402049	0.770783	2.479Â±0.315	2.419Â±0.279	0.060407	c1	H3K27me3
127	GREM2	Apple	0.408708	0.770783	0.674Â±0.439	0.981Â±0.417	-0.306526	c1	H3K27me3
131	AXIN2	Apple	0.467602	0.770783	0.875Â±0.501	0.541Â±0.492	0.334787	c1	H3K27me3
133	ACKR4	Apple	0.489075	0.770783	2.415Â±0.170	2.547Â±0.284	-0.132449	c1	H3K27me3
134	FMN2	Apple	0.500069	0.770783	1.093Â±0.175	0.932Â±0.557	0.161353	c1	H3K27me3
135	FHAD1	Apple	0.520419	0.770783	1.419Â±0.294	1.254Â±0.730	0.164626	c1	H3K27me3
136	NRG1	Apple	0.525271	0.770783	0.896Â±0.333	0.740Â±0.556	0.156675	c1	H3K27me3
137	SERAC1	Apple	0.52709	0.770783	2.421Â±0.429	2.326Â±0.288	0.0944016	c1	H3K27me3
138	KLF5	Apple	0.52808	0.770783	1.132Â±0.194	0.978Â±0.594	0.153828	c1	H3K27me3
140	SLC7A8	Apple	0.542844	0.770783	0.745Â±0.530	0.506Â±0.527	0.238828	c1	H3K27me3
143	MYH2	Apple	0.580586	0.770783	0.434Â±0.437	0.249Â±0.370	0.184976	c1	H3K27me3
144	FMN1	Apple	0.59319	0.770783	1.205Â±0.173	1.264Â±0.127	-0.0589822	c1	H3K27me3
146	ANGPT1	Apple	0.600052	0.770783	0.297Â±0.438	0.437Â±0.456	-0.139087	c1	H3K27me3
147	RP4-663N10.1	Apple	0.601814	0.770783	0.844Â±0.104	0.746Â±0.449	0.0984937	c1	H3K27me3
150	SERPINB2	Apple	0.671064	0.830996	0.353Â±0.345	0.517Â±0.508	-0.163799	c1	H3K27me3
151	MYO1D	Apple	0.679224	0.830996	1.300Â±0.199	1.250Â±0.242	0.0505144	c1	H3K27me3
154	IL20RA	Apple	0.706823	0.830996	0.280Â±0.341	0.370Â±0.468	-0.0900782	c1	H3K27me3
155	HSPB7	Apple	0.716089	0.830996	0.364Â±0.499	0.228Â±0.399	0.135701	c1	H3K27me3
156	RIPK3	Apple	0.720864	0.830996	2.462Â±0.479	2.359Â±0.323	0.103798	c1	H3K27me3
157	LYPD6	Apple	0.774127	0.880171	0.816Â±0.402	0.880Â±0.122	-0.0639919	c1	H3K27me3
159	GPX3	Apple	0.839948	0.929543	0.923Â±0.547	0.851Â±0.610	0.0720568	c1	H3K27me3
162	LINC00665	Apple	0.903892	0.95496	0.818Â±0.460	0.865Â±0.554	-0.0475215	c1	H3K27me3
163	SBF2-AS1	Apple	0.908938	0.95496	0.719Â±0.445	0.674Â±0.473	0.0443376	c1	H3K27me3
164	PRDM1	Apple	0.929742	0.95859	1.641Â±0.267	1.659Â±0.184	-0.0185278	c1	H3K27me3
168	GRID1	Apple	NA	NA	NA	NA	NA	c1	H3K27me3
169	ACKR4	Apple	0.0130767	0.272848	2.721Â±0.224	3.022Â±0.190	-0.300572	c1	H3K4me2
171	ADAMTSL2	Apple	0.633715	0.806504	0.737Â±0.595	0.899Â±0.345	-0.161886	c1	H3K4me2
173	ADCY4	Apple	0.685018	0.821281	2.771Â±0.222	2.838Â±0.323	-0.0666548	c1	H3K4me2
175	ANGPT1	Apple	0.0217184	0.272848	3.328Â±0.063	3.024Â±0.221	0.303741	c1	H3K4me2
177	AXIN2	Apple	0.031084	0.272848	3.445Â±0.748	3.256Â±0.651	0.188231	c1	H3K4me2
179	CACHD1	Apple	0.643689	0.806504	3.045Â±0.574	3.147Â±0.462	-0.102303	c1	H3K4me2
181	CASS4	Apple	0.308596	0.641891	1.610Â±0.266	1.958Â±0.490	-0.348269	c1	H3K4me2
183	CH25H	Apple	0.317842	0.641891	4.031Â±0.387	3.894Â±0.341	0.136616	c1	H3K4me2
185	CMYA5	Apple	0.478725	0.675344	1.914Â±0.221	2.022Â±0.171	-0.107959	c1	H3K4me2
187	DNM1	Apple	0.379088	0.641891	3.901Â±0.347	4.084Â±0.432	-0.182939	c1	H3K4me2
189	FABP3	Apple	0.940998	0.983505	1.976Â±0.185	1.983Â±0.204	-0.00790628	c1	H3K4me2
191	FHAD1	Apple	0.741591	0.861554	1.778Â±0.088	1.633Â±0.962	0.144939	c1	H3K4me2
193	FMN1	Apple	0.450498	0.675344	1.385Â±0.320	1.297Â±0.121	0.0881694	c1	H3K4me2
195	FMN2	Apple	NA	NA	NA	NA	NA	c1	H3K4me2
197	GPR116	Apple	NA	NA	NA	NA	NA	c1	H3K4me2
199	GPX3	Apple	0.228509	0.618766	2.961Â±0.440	2.824Â±0.343	0.137132	c1	H3K4me2
201	GREM2	Apple	0.110956	0.542418	3.086Â±0.235	3.209Â±0.239	-0.122954	c1	H3K4me2
203	GRID1	Apple	0.835756	0.911242	1.331Â±0.532	1.393Â±0.266	-0.0617108	c1	H3K4me2
205	HOXB-AS3	Apple	0.029416	0.272848	3.584Â±0.273	3.219Â±0.099	0.364279	c1	H3K4me2
207	HSPB7	Apple	0.599571	0.789435	3.102Â±0.452	3.186Â±0.451	-0.0835904	c1	H3K4me2
209	IL20RA	Apple	0.965011	0.983505	1.772Â±0.435	1.783Â±0.300	-0.0116334	c1	H3K4me2
211	KCNK2	Apple	0.268845	0.62467	3.984Â±0.098	3.713Â±0.397	0.271336	c1	H3K4me2
213	KLF5	Apple	0.854827	0.912586	0.515Â±0.499	0.562Â±0.492	-0.0473037	c1	H3K4me2
215	LINC00478	Apple	0.259598	0.621487	3.081Â±0.260	3.339Â±0.253	-0.258186	c1	H3K4me2
217	LINC00665	Apple	0.0485595	0.38362	0.930Â±0.631	1.327Â±0.381	-0.397346	c1	H3K4me2
219	LYPD6	Apple	0.234975	0.618766	1.775Â±0.430	1.376Â±0.230	0.398923	c1	H3K4me2
221	MKX	Apple	0.43726	0.675344	1.617Â±0.428	1.963Â±0.513	-0.346305	c1	H3K4me2
223	MYH2	Apple	0.163211	0.552022	0.660Â±0.603	0.295Â±0.368	0.364901	c1	H3K4me2
225	MYO1D	Apple	0.328144	0.641891	3.807Â±0.400	3.640Â±0.551	0.167805	c1	H3K4me2
227	NRG1	Apple	0.65245	0.806504	0.631Â±0.483	0.504Â±0.460	0.12741	c1	H3K4me2
229	PRDM1	Apple	0.02086	0.272848	3.860Â±0.178	4.011Â±0.257	-0.151079	c1	H3K4me2
231	RGCC	Apple	0.946412	0.983505	3.316Â±0.456	3.330Â±0.517	-0.014532	c1	H3K4me2
233	RIPK3	Apple	0.686133	0.821281	1.751Â±0.081	1.690Â±0.319	0.0605787	c1	H3K4me2
235	RNF150	Apple	NA	NA	NA	NA	NA	c1	H3K4me2
237	RP4-663N10.1	Apple	0.0206378	0.272848	3.063Â±0.355	3.234Â±0.333	-0.170441	c1	H3K4me2
239	SBF2-AS1	Apple	0.0272949	0.272848	3.956Â±0.247	3.698Â±0.155	0.258286	c1	H3K4me2
241	SERAC1	Apple	0.191437	0.560132	4.122Â±0.370	3.826Â±0.295	0.295941	c1	H3K4me2
243	SERPINB2	Apple	0.412326	0.66477	0.261Â±0.384	0.490Â±0.530	-0.228565	c1	H3K4me2
245	SLC7A8	Apple	0.0165535	0.272848	2.477Â±0.264	2.319Â±0.261	0.157348	c1	H3K4me2
247	TENM2	Apple	NA	NA	NA	NA	NA	c1	H3K4me2
249	THRB	Apple	0.469724	0.675344	2.952Â±0.396	3.071Â±0.313	-0.119295	c1	H3K4me2
251	WNT5B	Apple	0.152482	0.54755	3.330Â±0.468	3.000Â±0.486	0.329442	c1	H3K4me2
254	SERPINB2	Apple	0.0058593	0.170487	2.361Â±0.892	2.941Â±0.720	-0.579834	c1	H3K4me3
255	THRB	Apple	0.00857735	0.170487	3.253Â±0.331	4.054Â±0.505	-0.801155	c1	H3K4me3
256	IL20RA	Apple	0.0130739	0.170487	2.893Â±0.323	3.750Â±0.223	-0.85663	c1	H3K4me3
258	SERAC1	Apple	0.0184155	0.170487	0.138Â±0.309	0.620Â±0.415	-0.481632	c1	H3K4me3
259	CACHD1	Apple	0.0190656	0.170487	2.962Â±0.497	3.290Â±0.409	-0.328131	c1	H3K4me3
260	ANGPT1	Apple	0.021612	0.170487	3.219Â±0.207	2.919Â±0.184	0.299943	c1	H3K4me3
261	LINC00478	Apple	0.0235962	0.170487	2.187Â±0.205	2.632Â±0.180	-0.444763	c1	H3K4me3
266	HSPB7	Apple	0.0315659	0.171358	1.513Â±0.417	2.003Â±0.628	-0.48937	c1	H3K4me3
267	FMN2	Apple	0.0398807	0.202062	3.794Â±0.282	4.228Â±0.214	-0.434702	c1	H3K4me3
274	CASS4	Apple	0.0760595	0.262751	0.029Â±0.037	0.390Â±0.356	-0.361046	c1	H3K4me3
278	PRDM1	Apple	0.112228	0.32805	2.220Â±0.269	1.886Â±0.415	0.333908	c1	H3K4me3
279	KCNK2	Apple	0.12215	0.343829	3.539Â±0.278	3.763Â±0.209	-0.224478	c1	H3K4me3
281	DNM1	Apple	0.1539	0.399336	1.316Â±0.223	1.693Â±0.537	-0.376505	c1	H3K4me3
282	RNF150	Apple	0.157632	0.399336	3.953Â±0.410	4.160Â±0.420	-0.206827	c1	H3K4me3
283	NRG1	Apple	0.173194	0.424605	4.118Â±0.508	4.277Â±0.536	-0.159095	c1	H3K4me3
284	ACKR4	Apple	0.192682	0.453709	1.157Â±0.216	1.330Â±0.327	-0.17314	c1	H3K4me3
285	WNT5B	Apple	0.201135	0.453709	1.185Â±0.464	1.700Â±0.643	-0.515596	c1	H3K4me3
287	GPR116	Apple	0.229649	0.486308	3.307Â±0.281	3.160Â±0.212	0.146928	c1	H3K4me3
291	RIPK3	Apple	0.2789	0.488121	0.319Â±0.542	0.198Â±0.332	0.12082	c1	H3K4me3
293	ADAMTSL2	Apple	0.283174	0.488121	1.156Â±0.689	1.459Â±0.180	-0.303162	c1	H3K4me3
296	GRID1	Apple	0.29491	0.488121	1.315Â±0.147	1.539Â±0.483	-0.223566	c1	H3K4me3
297	MKX	Apple	0.297463	0.488121	2.179Â±0.404	2.028Â±0.258	0.151262	c1	H3K4me3
300	SBF2-AS1	Apple	0.328526	0.489939	3.733Â±0.386	3.923Â±0.495	-0.190316	c1	H3K4me3
301	AXIN2	Apple	0.332329	0.489939	3.707Â±0.505	3.931Â±0.386	-0.223418	c1	H3K4me3
302	CMYA5	Apple	0.333537	0.489939	2.418Â±0.246	2.533Â±0.245	-0.115057	c1	H3K4me3
305	LYPD6	Apple	0.353392	0.489939	1.652Â±0.326	1.782Â±0.297	-0.129368	c1	H3K4me3
308	SLC7A8	Apple	0.406153	0.52318	4.762Â±0.354	4.426Â±1.101	0.335543	c1	H3K4me3
309	FHAD1	Apple	0.431625	0.539497	1.563Â±0.585	1.717Â±0.311	-0.154411	c1	H3K4me3
310	FMN1	Apple	0.435601	0.539497	0.113Â±0.254	0.012Â±0.027	0.101334	c1	H3K4me3
311	HOXB-AS3	Apple	0.440116	0.539497	1.473Â±0.243	1.154Â±0.654	0.318666	c1	H3K4me3
315	GPX3	Apple	0.559884	0.644715	4.810Â±0.693	4.900Â±0.542	-0.0908489	c1	H3K4me3
318	RP4-663N10.1	Apple	0.69544	0.765991	3.399Â±0.397	3.303Â±0.565	0.095995	c1	H3K4me3
319	FABP3	Apple	0.707308	0.767935	1.183Â±0.104	1.084Â±0.449	0.0986954	c1	H3K4me3
321	KLF5	Apple	0.768154	0.810829	0.806Â±0.524	0.887Â±0.444	-0.0805423	c1	H3K4me3
322	ADCY4	Apple	0.798373	0.827065	4.516Â±0.335	4.599Â±0.598	-0.0824841	c1	H3K4me3
323	RGCC	Apple	0.8053	0.827065	4.519Â±0.294	4.467Â±0.336	0.0513163	c1	H3K4me3
324	CH25H	Apple	0.954346	0.957152	2.004Â±0.255	2.009Â±0.218	-0.00449266	c1	H3K4me3
328	GREM2	Apple	NA	NA	NA	NA	NA	c1	H3K4me3
329	LINC00665	Apple	NA	NA	NA	NA	NA	c1	H3K4me3
330	MYH2	Apple	NA	NA	NA	NA	NA	c1	H3K4me3
332	MYO1D	Apple	NA	NA	NA	NA	NA	c1	H3K4me3
335	TENM2	Apple	NA	NA	NA	NA	NA	c1	H3K4me3
338	AJAP1	Apple	0.0022404	0.236272	2.938Â±0.389	3.459Â±0.419	-0.520826	c2	H3K27ac
339	ALPL	Apple	0.00226259	0.236272	2.126Â±0.748	3.604Â±0.395	-1.47766	c2	H3K27ac
340	RIN1	Apple	0.00250774	0.236272	2.629Â±0.372	3.087Â±0.479	-0.458577	c2	H3K27ac
342	LAMA3	Apple	0.00382357	0.236272	2.405Â±0.265	2.799Â±0.355	-0.394203	c2	H3K27ac
345	PCSK1	Apple	0.00559024	0.236272	1.238Â±0.183	1.833Â±0.249	-0.594728	c2	H3K27ac
346	VSTM4	Apple	0.00559887	0.236272	1.943Â±0.159	2.361Â±0.135	-0.418077	c2	H3K27ac
347	SOCS2	Apple	0.00718201	0.247216	3.563Â±0.181	4.133Â±0.281	-0.569469	c2	H3K27ac
348	KCNS2	Apple	0.00797183	0.247216	1.439Â±0.496	2.124Â±0.616	-0.684565	c2	H3K27ac
349	C1R	Apple	0.00907071	0.247216	1.626Â±0.576	2.125Â±0.531	-0.498874	c2	H3K27ac
351	CRIP1	Apple	0.00948395	0.247216	2.382Â±0.195	2.626Â±0.194	-0.243701	c2	H3K27ac
352	PPARGC1B	Apple	0.010013	0.247216	1.154Â±0.248	1.622Â±0.349	-0.467804	c2	H3K27ac
353	TNFRSF1B	Apple	0.0114478	0.247216	2.349Â±0.960	3.149Â±1.254	-0.800733	c2	H3K27ac
355	AKR1C2	Apple	0.01241	0.247216	4.014Â±0.220	4.395Â±0.055	-0.380543	c2	H3K27ac
356	TRERF1	Apple	0.0125684	0.247216	0.986Â±0.775	1.610Â±0.742	-0.62374	c2	H3K27ac
357	AURKA	Apple	0.012853	0.247216	3.182Â±0.247	3.694Â±0.356	-0.511528	c2	H3K27ac
358	SBSN	Apple	0.0128881	0.247216	3.610Â±0.504	3.987Â±0.577	-0.377469	c2	H3K27ac
359	IL1R1	Apple	0.014456	0.257791	2.146Â±0.516	2.590Â±0.586	-0.444204	c2	H3K27ac
360	TNFSF9	Apple	0.0156668	0.257791	3.161Â±1.082	3.643Â±1.293	-0.481932	c2	H3K27ac
361	CCBE1	Apple	0.0157305	0.257791	1.951Â±0.737	2.586Â±0.748	-0.635265	c2	H3K27ac
363	NEDD4L	Apple	0.0164937	0.257791	1.744Â±0.141	2.372Â±0.360	-0.627554	c2	H3K27ac
364	C2	Apple	0.0177412	0.267385	3.018Â±0.588	3.744Â±0.866	-0.725378	c2	H3K27ac
368	COL21A1	Apple	0.0222942	0.278041	1.646Â±0.276	1.962Â±0.344	-0.315387	c2	H3K27ac
370	SIX2	Apple	0.0242593	0.278041	1.011Â±0.639	1.673Â±0.747	-0.662155	c2	H3K27ac
372	TRAF3IP2	Apple	0.0250335	0.278041	1.443Â±0.564	2.315Â±1.028	-0.872068	c2	H3K27ac
374	CDHR3	Apple	0.0263471	0.278041	1.626Â±0.428	2.359Â±0.895	-0.733015	c2	H3K27ac
376	OSR1	Apple	0.0295186	0.278041	1.778Â±0.644	2.337Â±0.793	-0.559009	c2	H3K27ac
377	FAM131B	Apple	0.0311994	0.278041	2.729Â±0.665	3.454Â±0.831	-0.724165	c2	H3K27ac
378	WBSCR27	Apple	0.0333088	0.278041	2.506Â±0.496	2.997Â±0.553	-0.490454	c2	H3K27ac
379	ARHGAP6	Apple	0.0334799	0.278041	1.262Â±0.465	1.946Â±0.907	-0.683554	c2	H3K27ac
381	SLC39A8	Apple	0.0347571	0.278041	2.774Â±0.746	3.241Â±0.498	-0.4668	c2	H3K27ac
383	MYLIP	Apple	0.0352471	0.278041	1.005Â±0.728	1.487Â±0.463	-0.482208	c2	H3K27ac
384	IL6R	Apple	0.0356989	0.278041	2.942Â±0.772	3.241Â±0.749	-0.298233	c2	H3K27ac
385	CLEC2B	Apple	0.037123	0.278041	2.061Â±0.168	2.285Â±0.272	-0.224559	c2	H3K27ac
386	OLFM2	Apple	0.0384367	0.278041	3.259Â±0.624	3.591Â±0.782	-0.331959	c2	H3K27ac
389	NEURL1B	Apple	0.0401848	0.278041	1.362Â±0.255	1.737Â±0.379	-0.374924	c2	H3K27ac
390	RP11-576I22.2	Apple	0.0402762	0.278041	0.962Â±0.546	1.225Â±0.453	-0.263034	c2	H3K27ac
391	THBS4	Apple	0.0413548	0.278041	2.944Â±0.670	3.400Â±0.628	-0.455601	c2	H3K27ac
392	SMOC2	Apple	0.0421451	0.278041	0.839Â±0.449	1.429Â±0.619	-0.589976	c2	H3K27ac
393	CHI3L1	Apple	0.0423794	0.278041	2.412Â±0.555	2.800Â±0.530	-0.387819	c2	H3K27ac
395	SLC7A14	Apple	0.0430089	0.278041	1.577Â±1.040	1.922Â±0.876	-0.34418	c2	H3K27ac
396	RARRES3	Apple	0.0435439	0.278041	2.242Â±0.432	2.713Â±0.446	-0.471729	c2	H3K27ac
398	CARD10	Apple	0.0440225	0.278041	0.909Â±0.453	1.195Â±0.428	-0.286256	c2	H3K27ac
399	MALL	Apple	0.0441481	0.278041	1.333Â±0.245	1.991Â±0.682	-0.658061	c2	H3K27ac
406	ARHGAP42	Apple	0.0469111	0.278041	2.046Â±0.441	2.528Â±0.686	-0.481729	c2	H3K27ac
408	FAM149A	Apple	0.0480008	0.278041	1.028Â±0.286	1.342Â±0.153	-0.313954	c2	H3K27ac
409	PDE7B	Apple	0.048766	0.278041	3.332Â±0.491	3.623Â±0.446	-0.290951	c2	H3K27ac
410	ZNF436	Apple	0.0490881	0.278041	1.788Â±0.638	2.131Â±0.804	-0.342531	c2	H3K27ac
411	FAM180A	Apple	0.0502815	0.278041	2.093Â±0.387	2.419Â±0.432	-0.325944	c2	H3K27ac
414	S1PR3	Apple	0.0514774	0.278041	2.960Â±0.438	3.496Â±0.504	-0.535669	c2	H3K27ac
418	APCDD1	Apple	0.0554649	0.282842	1.032Â±0.759	1.545Â±0.543	-0.513774	c2	H3K27ac
420	VCAM1	Apple	0.0563002	0.282842	1.051Â±0.506	1.705Â±0.295	-0.653543	c2	H3K27ac
422	TMTC1	Apple	0.0593219	0.291091	1.576Â±0.222	1.872Â±0.108	-0.296194	c2	H3K27ac
424	STK32B	Apple	0.0619411	0.291978	4.383Â±0.180	4.565Â±0.296	-0.18265	c2	H3K27ac
426	ANPEP	Apple	0.064663	0.291978	1.158Â±0.277	1.564Â±0.545	-0.406275	c2	H3K27ac
428	NOVA1	Apple	0.0655514	0.291978	3.335Â±0.631	3.713Â±0.577	-0.377943	c2	H3K27ac
430	PLD1	Apple	0.0661853	0.291978	3.040Â±0.952	3.561Â±0.928	-0.521417	c2	H3K27ac
431	PLEKHA4	Apple	0.0666826	0.291978	2.963Â±0.161	3.494Â±0.380	-0.531167	c2	H3K27ac
432	CPXM1	Apple	0.0670071	0.291978	1.597Â±0.617	1.859Â±0.745	-0.262391	c2	H3K27ac
433	GDF5	Apple	0.0671133	0.291978	0.954Â±0.429	1.566Â±0.305	-0.612135	c2	H3K27ac
435	TGFBR3	Apple	0.0699965	0.298369	2.527Â±0.542	2.982Â±0.417	-0.455315	c2	H3K27ac
436	PTK2B	Apple	0.0710967	0.299281	0.275Â±0.531	0.814Â±0.505	-0.539204	c2	H3K27ac
437	APOL4	Apple	0.0729628	0.299281	0.942Â±0.275	1.429Â±0.400	-0.486461	c2	H3K27ac
438	CACNB4	Apple	0.0733927	0.299281	1.842Â±0.570	2.147Â±0.786	-0.305479	c2	H3K27ac
441	EPSTI1	Apple	0.0744657	0.299281	3.788Â±0.316	4.059Â±0.304	-0.271015	c2	H3K27ac
444	ENPP2	Apple	0.0812498	0.309824	2.276Â±0.480	2.928Â±0.223	-0.652499	c2	H3K27ac
445	CREB5	Apple	0.0813195	0.309824	1.455Â±1.085	1.849Â±0.760	-0.39348	c2	H3K27ac
447	SLC27A3	Apple	0.082539	0.309824	2.747Â±0.365	3.118Â±0.484	-0.371349	c2	H3K27ac
451	IFT80	Apple	0.0857979	0.31058	2.918Â±0.257	3.129Â±0.254	-0.210632	c2	H3K27ac
452	NOV	Apple	0.0858268	0.31058	1.244Â±0.451	1.739Â±0.893	-0.494985	c2	H3K27ac
454	SDK1	Apple	0.0892582	0.31267	3.287Â±0.481	3.520Â±0.380	-0.232355	c2	H3K27ac
456	TRIM47	Apple	0.0899236	0.31267	1.177Â±0.257	1.747Â±0.698	-0.570288	c2	H3K27ac
458	GPM6B	Apple	0.0911837	0.31267	1.465Â±0.337	2.140Â±1.000	-0.674586	c2	H3K27ac
459	CERS4	Apple	0.0918877	0.31267	0.964Â±0.296	1.401Â±0.454	-0.437518	c2	H3K27ac
463	WWC1	Apple	0.0974065	0.321768	0.125Â±0.280	0.724Â±0.640	-0.599286	c2	H3K27ac
467	MANSC1	Apple	0.101011	0.321768	3.179Â±0.470	3.425Â±0.516	-0.246304	c2	H3K27ac
468	SPECC1L-ADORA2A	Apple	0.101399	0.321768	1.660Â±0.471	1.936Â±0.671	-0.276152	c2	H3K27ac
472	AIM1	Apple	0.11156	0.346165	2.004Â±0.613	2.269Â±0.390	-0.264731	c2	H3K27ac
479	RAP1GAP	Apple	0.119697	0.353232	4.119Â±0.296	4.295Â±0.326	-0.175484	c2	H3K27ac
480	PDE1A	Apple	0.129892	0.376378	4.800Â±0.497	4.974Â±0.648	-0.173859	c2	H3K27ac
485	PLEKHG4	Apple	0.134893	0.38186	1.132Â±0.239	1.243Â±0.350	-0.110976	c2	H3K27ac
486	ULBP3	Apple	0.135732	0.38186	1.202Â±0.466	1.566Â±0.866	-0.363975	c2	H3K27ac
487	ITM2A	Apple	0.140417	0.3884	1.689Â±0.754	1.515Â±0.619	0.173878	c2	H3K27ac
491	PPAP2B	Apple	0.143328	0.390222	4.065Â±0.358	4.254Â±0.201	-0.188544	c2	H3K27ac
496	TFAP4	Apple	0.152377	0.400966	4.242Â±0.407	4.553Â±0.215	-0.311382	c2	H3K27ac
502	APBB1IP	Apple	0.170859	0.434352	1.372Â±0.278	1.517Â±0.436	-0.14455	c2	H3K27ac
504	MME	Apple	0.174137	0.437416	0.066Â±0.121	0.467Â±0.648	-0.401491	c2	H3K27ac
506	TBXA2R	Apple	0.179199	0.444835	3.948Â±0.540	4.185Â±0.483	-0.236434	c2	H3K27ac
507	ZNF589	Apple	0.183594	0.447964	1.383Â±0.299	1.827Â±0.726	-0.444605	c2	H3K27ac
508	COLEC12	Apple	0.184117	0.447964	1.323Â±0.661	1.631Â±0.478	-0.307802	c2	H3K27ac
510	THSD1	Apple	0.186709	0.447964	1.226Â±0.285	1.501Â±0.506	-0.274776	c2	H3K27ac
513	ABI3BP	Apple	0.189889	0.447964	1.229Â±0.150	1.521Â±0.424	-0.292099	c2	H3K27ac
514	PDGFD	Apple	0.19118	0.447964	4.263Â±0.313	4.480Â±0.315	-0.216208	c2	H3K27ac
517	ENOX1	Apple	0.194159	0.450192	0.547Â±0.496	0.274Â±0.527	0.272363	c2	H3K27ac
518	WISP2	Apple	0.198216	0.457088	1.623Â±0.537	1.958Â±0.779	-0.33497	c2	H3K27ac
521	RP11-540A21.2	Apple	0.20896	0.469256	0.920Â±0.337	1.135Â±0.267	-0.21481	c2	H3K27ac
522	TMEM100	Apple	0.209575	0.469256	3.624Â±0.219	3.937Â±0.393	-0.313131	c2	H3K27ac
523	AOX1	Apple	0.210004	0.469256	1.539Â±0.232	1.685Â±0.208	-0.146114	c2	H3K27ac
524	NEK10	Apple	0.210164	0.469256	0.400Â±0.549	0.780Â±0.606	-0.380187	c2	H3K27ac
526	BAIAP2L2	Apple	0.21492	0.47485	2.931Â±0.375	3.265Â±0.493	-0.334126	c2	H3K27ac
528	CILP	Apple	0.220436	0.478761	2.471Â±0.617	2.905Â±0.222	-0.433775	c2	H3K27ac
529	SLC43A3	Apple	0.222956	0.478761	1.201Â±0.429	1.483Â±0.414	-0.281301	c2	H3K27ac
530	LINC01140	Apple	0.223394	0.478761	4.120Â±0.375	4.243Â±0.327	-0.122494	c2	H3K27ac
531	CLEC3B	Apple	0.225347	0.478761	0.524Â±0.410	0.817Â±0.146	-0.292348	c2	H3K27ac
534	ACE	Apple	0.227826	0.478761	1.136Â±0.210	1.495Â±0.547	-0.358514	c2	H3K27ac
537	KLHL4	Apple	0.230268	0.478761	0.642Â±0.496	0.849Â±0.715	-0.206477	c2	H3K27ac
538	METTL7A	Apple	0.232083	0.478761	0.146Â±0.310	0.640Â±0.622	-0.493561	c2	H3K27ac
540	TLR3	Apple	0.234671	0.478761	1.971Â±0.792	2.199Â±0.777	-0.228244	c2	H3K27ac
542	CLIC6	Apple	0.235816	0.478761	0.389Â±0.254	0.756Â±0.438	-0.367535	c2	H3K27ac
544	KCNK15	Apple	0.239419	0.48342	2.922Â±0.442	3.189Â±0.589	-0.2667	c2	H3K27ac
546	MAF	Apple	0.244759	0.489519	3.284Â±0.453	3.456Â±0.389	-0.171854	c2	H3K27ac
548	LGI2	Apple	0.251096	0.497477	0.897Â±0.508	1.016Â±0.527	-0.118826	c2	H3K27ac
549	DMKN	Apple	0.252845	0.498601	3.355Â±0.303	3.627Â±0.617	-0.271752	c2	H3K27ac
550	JAG1	Apple	0.261801	0.512376	0.357Â±0.477	0.050Â±0.082	0.306698	c2	H3K27ac
551	CNKSR2	Apple	0.262259	0.512376	5.829Â±0.377	5.681Â±0.491	0.148317	c2	H3K27ac
554	FHOD1	Apple	0.268839	0.51604	0.348Â±0.451	0.663Â±0.928	-0.314923	c2	H3K27ac
557	SMAD3	Apple	0.273982	0.518478	3.464Â±0.669	3.757Â±0.721	-0.29272	c2	H3K27ac
558	ZFP36	Apple	0.27611	0.519763	1.604Â±1.025	1.909Â±0.948	-0.305088	c2	H3K27ac
559	AQP1	Apple	0.277833	0.519763	1.917Â±0.546	2.200Â±0.234	-0.283184	c2	H3K27ac
560	CDC42EP4	Apple	0.2795	0.519763	0.397Â±0.410	0.819Â±0.635	-0.422126	c2	H3K27ac
563	FAM65C	Apple	0.282717	0.520859	2.697Â±0.413	2.944Â±0.542	-0.246709	c2	H3K27ac
564	MASP1	Apple	0.285308	0.520859	1.209Â±0.516	1.345Â±0.526	-0.135776	c2	H3K27ac
565	XPNPEP2	Apple	0.290883	0.520859	0.225Â±0.503	0.502Â±0.690	-0.277051	c2	H3K27ac
567	PRG4	Apple	0.291699	0.520859	0.576Â±0.532	0.860Â±0.526	-0.284426	c2	H3K27ac
568	GUCY1A2	Apple	0.29212	0.520859	2.479Â±0.163	2.684Â±0.393	-0.204285	c2	H3K27ac
570	FXYD1	Apple	0.292996	0.520859	1.825Â±0.351	2.062Â±0.252	-0.236986	c2	H3K27ac
571	ELFN1	Apple	0.294011	0.520859	4.673Â±0.389	4.818Â±0.629	-0.144445	c2	H3K27ac
572	FER1L6	Apple	0.294989	0.520859	1.143Â±0.192	1.182Â±0.211	-0.0380855	c2	H3K27ac
573	DENND2A	Apple	0.300839	0.524551	1.026Â±0.199	1.273Â±0.575	-0.247033	c2	H3K27ac
575	LINC01119	Apple	0.305371	0.524551	1.809Â±0.513	1.971Â±0.801	-0.161955	c2	H3K27ac
581	SLC9A9	Apple	0.309243	0.524551	2.138Â±0.433	2.284Â±0.267	-0.145252	c2	H3K27ac
582	JADE2	Apple	0.310819	0.524551	1.342Â±0.380	1.559Â±0.403	-0.216496	c2	H3K27ac
584	CD36	Apple	0.311996	0.524551	2.789Â±0.270	2.926Â±0.297	-0.13693	c2	H3K27ac
585	DCLK1	Apple	0.316893	0.527171	0.958Â±0.253	1.087Â±0.273	-0.128999	c2	H3K27ac
587	COL5A3	Apple	0.318038	0.527171	4.588Â±0.541	4.322Â±0.777	0.26588	c2	H3K27ac
590	PPL	Apple	0.326921	0.536812	2.147Â±0.734	1.994Â±0.728	0.153839	c2	H3K27ac
596	PLXDC1	Apple	0.367705	0.580507	5.305Â±0.189	5.193Â±0.154	0.111987	c2	H3K27ac
598	MTUS1	Apple	0.373901	0.580507	0.058Â±0.129	0.172Â±0.384	-0.113871	c2	H3K27ac
599	EPB41L4A	Apple	0.373901	0.580507	0.051Â±0.114	0.030Â±0.067	0.0211065	c2	H3K27ac
600	RDH5	Apple	0.373901	0.580507	0.186Â±0.415	0.207Â±0.464	-0.0216563	c2	H3K27ac
603	ITGA7	Apple	0.377545	0.580971	0.647Â±0.530	0.846Â±0.593	-0.199084	c2	H3K27ac
605	OAF	Apple	0.380043	0.580971	1.601Â±0.419	1.826Â±0.661	-0.224654	c2	H3K27ac
614	TSHZ2	Apple	0.413078	0.611645	0.926Â±0.313	1.120Â±0.447	-0.193542	c2	H3K27ac
617	VIT	Apple	0.430516	0.630825	0.569Â±0.514	0.888Â±0.505	-0.319162	c2	H3K27ac
618	EPHA4	Apple	0.432462	0.631484	1.234Â±0.242	1.379Â±0.432	-0.14494	c2	H3K27ac
619	ANGPT2	Apple	0.436868	0.635718	2.408Â±0.429	2.290Â±0.344	0.117735	c2	H3K27ac
620	CSGALNACT1	Apple	0.439057	0.636708	2.623Â±0.453	2.737Â±0.562	-0.114458	c2	H3K27ac
621	ATP8B4	Apple	0.452319	0.653694	1.457Â±0.402	1.600Â±0.444	-0.143306	c2	H3K27ac
623	CCDC102B	Apple	0.463202	0.664868	2.881Â±0.268	3.016Â±0.324	-0.135085	c2	H3K27ac
624	MAN1C1	Apple	0.467685	0.665342	2.249Â±0.215	2.407Â±0.542	-0.158114	c2	H3K27ac
627	CA12	Apple	0.469839	0.665342	3.438Â±0.529	3.354Â±0.501	0.0837894	c2	H3K27ac
628	ELOVL2	Apple	0.47799	0.674621	2.540Â±0.626	2.664Â±0.339	-0.123905	c2	H3K27ac
629	SECTM1	Apple	0.483592	0.680253	2.049Â±0.542	2.323Â±0.419	-0.274593	c2	H3K27ac
634	VWCE	Apple	0.494095	0.682719	1.917Â±0.612	2.085Â±0.927	-0.168867	c2	H3K27ac
636	S100A4	Apple	0.497435	0.682719	5.292Â±0.274	5.202Â±0.336	0.0899031	c2	H3K27ac
642	RP11-175K6.1	Apple	0.513624	0.69249	3.692Â±0.740	3.812Â±0.799	-0.119752	c2	H3K27ac
646	HTRA3	Apple	0.533401	0.710079	2.593Â±0.283	2.657Â±0.288	-0.0646618	c2	H3K27ac
653	CDON	Apple	0.549857	0.716172	1.063Â±0.331	0.977Â±0.556	0.0862388	c2	H3K27ac
654	ZFP36L2	Apple	0.554976	0.720614	3.213Â±0.951	3.057Â±0.459	0.155684	c2	H3K27ac
655	APOL3	Apple	0.557962	0.72227	0.607Â±0.390	0.815Â±0.480	-0.207437	c2	H3K27ac
658	C3	Apple	0.565544	0.725409	3.908Â±0.377	4.044Â±0.246	-0.135734	c2	H3K27ac
659	FLRT2	Apple	0.570531	0.729589	0.271Â±0.248	0.442Â±0.562	-0.170791	c2	H3K27ac
660	ADCY1	Apple	0.573102	0.730661	3.498Â±0.181	3.614Â±0.348	-0.115791	c2	H3K27ac
661	SEPP1	Apple	0.580439	0.737787	1.250Â±0.698	1.384Â±0.578	-0.133785	c2	H3K27ac
663	B4GALNT4	Apple	0.593755	0.749131	2.233Â±0.154	2.298Â±0.203	-0.0654364	c2	H3K27ac
664	MRGPRF	Apple	0.594689	0.749131	4.856Â±0.529	4.744Â±0.831	0.112483	c2	H3K27ac
667	EBF2	Apple	0.613217	0.765615	1.618Â±0.604	1.718Â±0.640	-0.0994595	c2	H3K27ac
669	GPR133	Apple	0.622232	0.7706	1.527Â±0.344	1.436Â±0.347	0.0907461	c2	H3K27ac
670	MMD	Apple	0.623292	0.7706	0.007Â±0.015	0.003Â±0.006	0.00414451	c2	H3K27ac
671	TJP2	Apple	0.626549	0.7706	1.895Â±0.847	1.999Â±0.602	-0.103814	c2	H3K27ac
673	CTSS	Apple	0.628167	0.7706	0.615Â±0.570	0.512Â±0.703	0.10278	c2	H3K27ac
676	CTSL	Apple	0.636386	0.773934	1.120Â±0.556	1.232Â±0.526	-0.112134	c2	H3K27ac
677	CLIC2	Apple	0.641239	0.777594	4.584Â±0.555	4.503Â±0.716	0.0805465	c2	H3K27ac
679	NCALD	Apple	0.648236	0.781588	0.352Â±0.539	0.214Â±0.394	0.137606	c2	H3K27ac
680	SNED1	Apple	0.651076	0.782693	0.993Â±0.172	0.852Â±0.675	0.141385	c2	H3K27ac
683	ADAMTS5	Apple	0.660037	0.786011	3.573Â±0.251	3.622Â±0.257	-0.0494107	c2	H3K27ac
684	STEAP1	Apple	0.662796	0.786011	4.180Â±0.370	4.114Â±0.515	0.065722	c2	H3K27ac
685	S100A3	Apple	0.664831	0.786011	1.712Â±0.487	1.865Â±0.869	-0.152251	c2	H3K27ac
687	KCNJ15	Apple	0.666806	0.786011	3.661Â±0.513	3.719Â±0.258	-0.0581172	c2	H3K27ac
690	OLFML1	Apple	0.686045	0.801254	0.607Â±0.601	0.786Â±0.642	-0.179277	c2	H3K27ac
691	CXCL12	Apple	0.687332	0.801254	0.181Â±0.295	0.106Â±0.174	0.0751581	c2	H3K27ac
692	SPTLC3	Apple	0.693338	0.80603	2.242Â±0.408	2.351Â±0.386	-0.108709	c2	H3K27ac
693	TNXB	Apple	0.696522	0.807506	1.829Â±0.688	1.925Â±0.946	-0.0959431	c2	H3K27ac
694	CHRDL1	Apple	0.702725	0.810263	3.843Â±0.223	3.902Â±0.248	-0.058286	c2	H3K27ac
695	EEPD1	Apple	0.70274	0.810263	0.968Â±0.328	1.023Â±0.524	-0.0540688	c2	H3K27ac
697	INMT	Apple	0.712719	0.81424	1.304Â±0.450	1.249Â±0.205	0.0547403	c2	H3K27ac
699	EMILIN2	Apple	0.715052	0.81424	0.818Â±0.483	0.936Â±0.366	-0.118203	c2	H3K27ac
700	CHST2	Apple	0.717774	0.81424	0.881Â±0.377	1.001Â±0.935	-0.119625	c2	H3K27ac
704	LRRN4CL	Apple	0.72459	0.815405	0.503Â±0.467	0.615Â±0.587	-0.111813	c2	H3K27ac
706	STMN3	Apple	0.746695	0.835823	1.074Â±0.286	1.103Â±0.332	-0.0287453	c2	H3K27ac
708	EPHX2	Apple	0.767452	0.85246	0.873Â±0.269	0.949Â±0.347	-0.075911	c2	H3K27ac
709	FMOD	Apple	0.767618	0.85246	0.790Â±0.790	0.761Â±0.742	0.0283462	c2	H3K27ac
711	CD44	Apple	0.780187	0.861882	1.085Â±0.133	1.113Â±0.333	-0.0285607	c2	H3K27ac
715	LINC00702	Apple	0.807932	0.883283	1.368Â±0.347	1.308Â±0.455	0.0601545	c2	H3K27ac
718	ATP2B4	Apple	0.825041	0.895031	0.258Â±0.540	0.179Â±0.399	0.0793929	c2	H3K27ac
721	ECM2	Apple	0.846187	0.910946	4.461Â±0.549	4.484Â±0.667	-0.0231531	c2	H3K27ac
724	CAMK1D	Apple	0.856439	0.91498	1.945Â±0.568	1.987Â±0.641	-0.0421709	c2	H3K27ac
725	CYGB	Apple	0.861477	0.918038	2.742Â±0.512	2.689Â±0.458	0.0525747	c2	H3K27ac
730	CFD	Apple	0.898842	0.94572	0.954Â±0.158	0.970Â±0.348	-0.0159661	c2	H3K27ac
731	SLIT3	Apple	0.900899	0.94572	0.826Â±0.490	0.863Â±0.903	-0.0368925	c2	H3K27ac
736	TNFSF10	Apple	0.925032	0.959125	2.006Â±0.694	2.022Â±0.748	-0.0164632	c2	H3K27ac
738	KCNA6	Apple	0.937301	0.967093	0.753Â±0.722	0.736Â±0.619	0.0164533	c2	H3K27ac
744	OLFML2A	Apple	0.959731	0.975919	1.295Â±0.604	1.291Â±0.482	0.00428905	c2	H3K27ac
745	ANKRD29	Apple	0.968111	0.982074	4.484Â±0.655	4.481Â±0.608	0.00361315	c2	H3K27ac
746	OGN	Apple	0.970439	0.982074	1.699Â±0.615	1.689Â±0.366	0.00948552	c2	H3K27ac
748	FAM65B	Apple	0.983114	0.990007	5.553Â±0.487	5.550Â±0.528	0.00294744	c2	H3K27ac
750	LSP1	Apple	0.987661	0.990007	0.436Â±0.487	0.437Â±0.599	-0.00123626	c2	H3K27ac
752	ABCC2	Apple	NA	NA	NA	NA	NA	c2	H3K27ac
753	FAIM2	Apple	NA	NA	NA	NA	NA	c2	H3K27ac
755	FZD1	Apple	NA	NA	NA	NA	NA	c2	H3K27ac
756	GPR39	Apple	NA	NA	NA	NA	NA	c2	H3K27ac
757	H19	Apple	NA	NA	NA	NA	NA	c2	H3K27ac
760	SIM1	Apple	NA	NA	NA	NA	NA	c2	H3K27ac
762	SULT1A3	Apple	NA	NA	NA	NA	NA	c2	H3K27ac
764	SYNE2	Apple	NA	NA	NA	NA	NA	c2	H3K27ac
769	PTK2B	Apple	0.00756801	0.444671	1.894Â±0.234	1.622Â±0.341	0.272335	c2	H3K27me3
771	CREB5	Apple	0.00808902	0.444671	2.223Â±0.134	1.623Â±0.173	0.60015	c2	H3K27me3
773	LINC00702	Apple	0.00978595	0.444671	2.041Â±0.258	2.411Â±0.241	-0.369788	c2	H3K27me3
774	CLIC6	Apple	0.0104383	0.444671	2.955Â±0.301	2.793Â±0.250	0.161304	c2	H3K27me3
776	ALPL	Apple	0.0136527	0.484671	2.851Â±0.335	1.806Â±0.589	1.04499	c2	H3K27me3
779	FZD1	Apple	0.0181335	0.502825	2.149Â±0.068	1.932Â±0.126	0.216802	c2	H3K27me3
782	PLD1	Apple	0.0227297	0.502825	2.232Â±0.127	1.661Â±0.477	0.57052	c2	H3K27me3
783	CYGB	Apple	0.0231137	0.502825	0.898Â±0.329	0.239Â±0.376	0.659511	c2	H3K27me3
784	STMN3	Apple	0.0236068	0.502825	2.130Â±0.145	2.428Â±0.266	-0.298344	c2	H3K27me3
785	FAM131B	Apple	0.0255426	0.51815	2.127Â±0.336	0.752Â±0.827	1.37484	c2	H3K27me3
786	CAMK1D	Apple	0.0283721	0.531596	1.138Â±0.076	1.369Â±0.157	-0.230521	c2	H3K27me3
790	SIX2	Apple	0.0363274	0.59521	1.886Â±0.153	1.500Â±0.279	0.385709	c2	H3K27me3
794	THSD1	Apple	0.0520101	0.674506	1.364Â±0.274	0.863Â±0.350	0.501047	c2	H3K27me3
795	CHI3L1	Apple	0.0530493	0.674506	1.035Â±0.401	0.721Â±0.454	0.31384	c2	H3K27me3
796	RP11-175K6.1	Apple	0.0570235	0.674506	0.465Â±0.399	0.143Â±0.321	0.322071	c2	H3K27me3
809	ZFP36	Apple	0.0739409	0.674506	3.188Â±0.433	2.826Â±0.466	0.362371	c2	H3K27me3
811	ENPP2	Apple	0.083577	0.674506	1.372Â±0.281	1.541Â±0.210	-0.169442	c2	H3K27me3
815	OLFML1	Apple	0.0935037	0.674506	3.447Â±0.325	3.124Â±0.034	0.322659	c2	H3K27me3
817	TRERF1	Apple	0.0995315	0.674506	2.410Â±0.417	2.228Â±0.391	0.181488	c2	H3K27me3
822	ZFP36L2	Apple	0.104877	0.674506	1.411Â±0.316	1.138Â±0.393	0.273262	c2	H3K27me3
824	ABCC2	Apple	0.114655	0.674506	2.223Â±0.376	2.008Â±0.442	0.214805	c2	H3K27me3
825	IFT80	Apple	0.114915	0.674506	0.768Â±0.490	0.335Â±0.456	0.432342	c2	H3K27me3
831	CPXM1	Apple	0.118363	0.674506	2.255Â±0.568	2.027Â±0.523	0.227263	c2	H3K27me3
832	METTL7A	Apple	0.118847	0.674506	1.723Â±0.246	1.497Â±0.412	0.226334	c2	H3K27me3
835	EEPD1	Apple	0.121143	0.674506	1.452Â±0.381	1.138Â±0.179	0.314218	c2	H3K27me3
839	TNFSF9	Apple	0.124429	0.674506	3.278Â±0.540	2.810Â±0.586	0.468443	c2	H3K27me3
840	RIN1	Apple	0.125379	0.674506	1.105Â±0.217	0.642Â±0.593	0.463187	c2	H3K27me3
841	LGI2	Apple	0.129715	0.674506	1.860Â±0.148	2.048Â±0.241	-0.188067	c2	H3K27me3
842	C2	Apple	0.130091	0.674506	1.546Â±0.123	1.176Â±0.487	0.370185	c2	H3K27me3
843	GPM6B	Apple	0.130937	0.674506	1.434Â±0.327	1.657Â±0.320	-0.222908	c2	H3K27me3
846	EBF2	Apple	0.134194	0.674506	1.980Â±0.318	1.707Â±0.213	0.273432	c2	H3K27me3
849	OGN	Apple	0.135823	0.674506	1.527Â±0.199	1.026Â±0.565	0.501049	c2	H3K27me3
851	AQP1	Apple	0.139447	0.682809	1.407Â±0.285	1.046Â±0.585	0.361661	c2	H3K27me3
857	ANGPT2	Apple	0.158277	0.711375	0.914Â±0.276	0.461Â±0.533	0.453334	c2	H3K27me3
858	FAM180A	Apple	0.160306	0.711375	1.698Â±0.362	1.375Â±0.221	0.323152	c2	H3K27me3
860	NOVA1	Apple	0.16492	0.711375	0.191Â±0.301	0.472Â±0.403	-0.280945	c2	H3K27me3
863	MASP1	Apple	0.170139	0.711375	1.689Â±0.343	1.186Â±0.689	0.50303	c2	H3K27me3
864	PRG4	Apple	0.171571	0.711375	0.929Â±0.173	1.102Â±0.219	-0.173429	c2	H3K27me3
868	MAN1C1	Apple	0.175748	0.711375	1.108Â±0.165	0.833Â±0.420	0.275101	c2	H3K27me3
871	ARHGAP6	Apple	0.181962	0.711375	2.799Â±0.520	2.523Â±0.397	0.275784	c2	H3K27me3
872	PCSK1	Apple	0.182173	0.711375	0.775Â±0.440	0.409Â±0.488	0.36644	c2	H3K27me3
874	FAM149A	Apple	0.183688	0.711375	1.131Â±0.177	0.972Â±0.245	0.159044	c2	H3K27me3
877	SMOC2	Apple	0.19628	0.733633	2.718Â±0.409	2.365Â±0.381	0.353423	c2	H3K27me3
879	VCAM1	Apple	0.199688	0.733633	1.563Â±0.150	1.389Â±0.312	0.173483	c2	H3K27me3
881	SECTM1	Apple	0.202309	0.733633	1.587Â±0.311	1.251Â±0.542	0.335753	c2	H3K27me3
882	MALL	Apple	0.203689	0.733633	1.464Â±0.346	1.286Â±0.175	0.178313	c2	H3K27me3
885	SNED1	Apple	0.20948	0.733633	3.236Â±0.087	3.375Â±0.190	-0.138859	c2	H3K27me3
888	OSR1	Apple	0.213546	0.733633	2.082Â±0.542	1.828Â±0.490	0.253882	c2	H3K27me3
891	ADCY1	Apple	0.220819	0.740701	0.423Â±0.387	0.744Â±0.526	-0.321576	c2	H3K27me3
892	PLXDC1	Apple	0.22282	0.741385	1.122Â±0.202	0.864Â±0.498	0.257942	c2	H3K27me3
893	SMAD3	Apple	0.225726	0.741385	0.744Â±0.416	0.425Â±0.591	0.318667	c2	H3K27me3
894	SLC7A14	Apple	0.227008	0.741385	3.153Â±0.356	2.902Â±0.211	0.251228	c2	H3K27me3
897	TRAF3IP2	Apple	0.233018	0.741385	2.199Â±0.384	1.954Â±0.377	0.245542	c2	H3K27me3
898	APBB1IP	Apple	0.236425	0.741385	0.624Â±0.534	0.839Â±0.535	-0.215529	c2	H3K27me3
899	KCNK15	Apple	0.236691	0.741385	1.031Â±0.220	0.869Â±0.398	0.162419	c2	H3K27me3
900	FAM65B	Apple	0.23697	0.741385	0.202Â±0.452	0.509Â±0.499	-0.307224	c2	H3K27me3
903	ANKRD29	Apple	0.241949	0.741511	0.768Â±0.471	0.543Â±0.525	0.224902	c2	H3K27me3
904	SLC39A8	Apple	0.247875	0.742962	0.331Â±0.380	0.659Â±0.611	-0.327777	c2	H3K27me3
906	CHST2	Apple	0.25224	0.742962	1.303Â±0.178	1.479Â±0.201	-0.175735	c2	H3K27me3
907	COL5A3	Apple	0.254395	0.742962	1.008Â±0.141	0.643Â±0.594	0.365252	c2	H3K27me3
909	TNXB	Apple	0.255394	0.742962	1.776Â±0.319	1.652Â±0.298	0.123889	c2	H3K27me3
910	EPHX2	Apple	0.256293	0.742962	1.741Â±0.350	1.532Â±0.333	0.209637	c2	H3K27me3
911	SULT1A3	Apple	0.259248	0.742962	1.622Â±0.166	1.466Â±0.196	0.155631	c2	H3K27me3
913	RARRES3	Apple	0.259862	0.742962	1.595Â±0.405	1.329Â±0.747	0.265157	c2	H3K27me3
914	SOCS2	Apple	0.264936	0.745373	1.051Â±0.130	0.742Â±0.536	0.309406	c2	H3K27me3
917	MAF	Apple	0.267704	0.745373	0.988Â±0.279	0.663Â±0.615	0.324923	c2	H3K27me3
919	CCDC102B	Apple	0.274037	0.750088	0.129Â±0.288	0.135Â±0.288	-0.00572923	c2	H3K27me3
920	ZNF589	Apple	0.275345	0.750088	1.162Â±0.169	1.291Â±0.241	-0.128669	c2	H3K27me3
926	SLC9A9	Apple	0.285245	0.750088	0.788Â±0.479	1.048Â±0.160	-0.260134	c2	H3K27me3
927	RAP1GAP	Apple	0.29032	0.752386	0.984Â±0.331	0.853Â±0.495	0.130413	c2	H3K27me3
930	TSHZ2	Apple	0.293183	0.752386	2.567Â±0.193	2.435Â±0.339	0.132588	c2	H3K27me3
932	CARD10	Apple	0.297839	0.754165	3.859Â±0.195	3.704Â±0.152	0.155217	c2	H3K27me3
933	ATP2B4	Apple	0.299188	0.754165	1.169Â±0.161	0.891Â±0.521	0.278179	c2	H3K27me3
934	AURKA	Apple	0.301521	0.755576	0.796Â±0.479	0.459Â±0.568	0.337056	c2	H3K27me3
936	AKR1C2	Apple	0.306869	0.757685	0.719Â±0.426	0.465Â±0.522	0.253646	c2	H3K27me3
937	TFAP4	Apple	0.308349	0.757685	1.422Â±0.486	0.930Â±0.803	0.492176	c2	H3K27me3
938	KCNS2	Apple	0.309477	0.757685	2.066Â±0.263	1.949Â±0.105	0.11709	c2	H3K27me3
940	OLFM2	Apple	0.322249	0.778149	0.707Â±0.435	0.270Â±0.431	0.436587	c2	H3K27me3
941	MTUS1	Apple	0.325176	0.778149	1.435Â±0.399	1.179Â±0.563	0.255713	c2	H3K27me3
942	ARHGAP42	Apple	0.326841	0.778149	1.316Â±0.254	1.089Â±0.588	0.226614	c2	H3K27me3
943	TNFRSF1B	Apple	0.326969	0.778149	2.236Â±0.538	1.890Â±0.423	0.346011	c2	H3K27me3
945	ZNF436	Apple	0.33493	0.788288	1.885Â±0.283	1.733Â±0.191	0.152483	c2	H3K27me3
946	S100A4	Apple	0.338504	0.790701	1.134Â±0.195	0.922Â±0.524	0.212839	c2	H3K27me3
947	FER1L6	Apple	0.339667	0.790701	1.610Â±0.146	1.490Â±0.247	0.120123	c2	H3K27me3
948	ITM2A	Apple	0.343624	0.791737	2.071Â±0.384	1.867Â±0.225	0.203725	c2	H3K27me3
949	STK32B	Apple	0.343829	0.791737	0.809Â±0.250	0.546Â±0.517	0.263004	c2	H3K27me3
951	PDE1A	Apple	0.353213	0.803533	0.347Â±0.386	0.186Â±0.244	0.160838	c2	H3K27me3
952	APOL4	Apple	0.354611	0.803533	1.249Â±0.179	0.980Â±0.553	0.268964	c2	H3K27me3
954	TBXA2R	Apple	0.361117	0.80454	1.593Â±0.502	1.091Â±0.704	0.502106	c2	H3K27me3
959	B4GALNT4	Apple	0.368733	0.80454	0.425Â±0.397	0.178Â±0.192	0.246436	c2	H3K27me3
960	ATP8B4	Apple	0.370164	0.80454	0.922Â±0.484	0.600Â±0.526	0.321327	c2	H3K27me3
962	LINC01140	Apple	0.378931	0.811668	0.991Â±0.295	0.843Â±0.515	0.1474	c2	H3K27me3
963	ELOVL2	Apple	0.37916	0.811668	1.198Â±0.208	1.122Â±0.226	0.0765924	c2	H3K27me3
964	ANPEP	Apple	0.385737	0.817852	1.735Â±0.285	1.395Â±0.802	0.339613	c2	H3K27me3
969	WISP2	Apple	0.395448	0.817852	2.426Â±0.263	2.535Â±0.213	-0.108667	c2	H3K27me3
970	ENOX1	Apple	0.395531	0.817852	2.031Â±0.229	2.102Â±0.222	-0.0707889	c2	H3K27me3
973	RP11-540A21.2	Apple	0.404864	0.820254	1.146Â±0.437	1.330Â±0.186	-0.18424	c2	H3K27me3
974	CDON	Apple	0.405122	0.820254	1.361Â±0.316	1.470Â±0.183	-0.108751	c2	H3K27me3
976	NOV	Apple	0.410545	0.823322	2.156Â±0.227	2.290Â±0.202	-0.134085	c2	H3K27me3
977	S100A3	Apple	0.411661	0.823322	1.582Â±0.567	1.319Â±0.716	0.263096	c2	H3K27me3
979	C3	Apple	0.417633	0.827496	0.637Â±0.473	0.943Â±0.416	-0.306196	c2	H3K27me3
981	CLIC2	Apple	0.428103	0.840423	0.308Â±0.344	0.145Â±0.271	0.162796	c2	H3K27me3
982	COLEC12	Apple	0.434166	0.845073	1.324Â±0.252	1.126Â±0.527	0.198177	c2	H3K27me3
984	LRRN4CL	Apple	0.436423	0.845073	1.037Â±0.060	0.784Â±0.692	0.253415	c2	H3K27me3
987	SBSN	Apple	0.445663	0.849786	0.050Â±0.088	0.209Â±0.395	-0.158689	c2	H3K27me3
989	CDHR3	Apple	0.45305	0.852321	1.389Â±0.345	1.104Â±0.583	0.28489	c2	H3K27me3
990	RDH5	Apple	0.454479	0.852321	2.793Â±0.393	2.712Â±0.275	0.0811874	c2	H3K27me3
991	VSTM4	Apple	0.4569	0.852321	0.116Â±0.259	0.016Â±0.036	0.0993574	c2	H3K27me3
999	IL6R	Apple	0.470956	0.852321	0.344Â±0.265	0.184Â±0.291	0.16021	c2	H3K27me3
1000	LINC01119	Apple	0.472178	0.852321	1.438Â±0.367	1.274Â±0.166	0.164098	c2	H3K27me3
1001	CDC42EP4	Apple	0.47734	0.856007	1.240Â±0.204	1.343Â±0.173	-0.102421	c2	H3K27me3
1003	MRGPRF	Apple	0.482242	0.856007	0.749Â±0.472	0.529Â±0.428	0.219886	c2	H3K27me3
1004	KCNJ15	Apple	0.483599	0.856007	0.880Â±0.567	1.218Â±0.732	-0.338227	c2	H3K27me3
1005	WBSCR27	Apple	0.484267	0.856007	1.348Â±0.255	1.127Â±0.753	0.220801	c2	H3K27me3
1007	S1PR3	Apple	0.490842	0.856957	1.199Â±0.304	0.935Â±0.546	0.263638	c2	H3K27me3
1009	OAF	Apple	0.493373	0.856957	1.117Â±0.160	0.989Â±0.273	0.128037	c2	H3K27me3
1010	CACNB4	Apple	0.494862	0.856957	1.056Â±0.289	0.791Â±0.794	0.264282	c2	H3K27me3
1013	TNFSF10	Apple	0.505831	0.86036	1.684Â±0.315	1.561Â±0.434	0.122537	c2	H3K27me3
1015	BAIAP2L2	Apple	0.506926	0.86036	0.888Â±0.481	0.698Â±0.440	0.190075	c2	H3K27me3
1019	TRIM47	Apple	0.515815	0.861133	2.180Â±0.421	2.058Â±0.255	0.12115	c2	H3K27me3
1021	PPAP2B	Apple	0.521507	0.861133	1.249Â±0.337	1.074Â±0.263	0.174356	c2	H3K27me3
1022	PDE7B	Apple	0.521531	0.861133	0.819Â±0.335	0.601Â±0.566	0.218182	c2	H3K27me3
1023	CERS4	Apple	0.52607	0.861913	0.219Â±0.417	0.460Â±0.468	-0.240704	c2	H3K27me3
1026	FLRT2	Apple	0.531555	0.862964	1.337Â±0.312	1.415Â±0.344	-0.0773222	c2	H3K27me3
1027	AIM1	Apple	0.534276	0.862964	1.409Â±0.187	1.365Â±0.175	0.0438505	c2	H3K27me3
1028	CTSL	Apple	0.535127	0.862964	0.905Â±0.243	1.041Â±0.300	-0.136187	c2	H3K27me3
1030	LSP1	Apple	0.540696	0.86568	1.246Â±0.156	1.349Â±0.365	-0.102869	c2	H3K27me3
1031	RP11-576I22.2	Apple	0.542574	0.86568	1.312Â±0.426	1.163Â±0.692	0.148631	c2	H3K27me3
1032	FAM65C	Apple	0.549971	0.874208	1.070Â±0.164	1.164Â±0.238	-0.0944723	c2	H3K27me3
1034	KLHL4	Apple	0.557387	0.879433	2.179Â±0.163	2.130Â±0.276	0.0489285	c2	H3K27me3
1035	NCALD	Apple	0.567973	0.885819	2.276Â±0.260	2.321Â±0.220	-0.0448769	c2	H3K27me3
1038	CD36	Apple	0.570341	0.885819	0.544Â±0.450	0.343Â±0.375	0.201016	c2	H3K27me3
1041	TMTC1	Apple	0.582006	0.89507	0.953Â±0.373	1.039Â±0.210	-0.0861478	c2	H3K27me3
1045	PLEKHG4	Apple	0.592828	0.895741	0.828Â±0.374	0.635Â±0.465	0.192151	c2	H3K27me3
1047	TLR3	Apple	0.5976	0.896837	1.489Â±0.355	1.394Â±0.718	0.0952326	c2	H3K27me3
1051	JADE2	Apple	0.622668	0.919059	0.330Â±0.391	0.404Â±0.538	-0.0735871	c2	H3K27me3
1053	NEK10	Apple	0.628891	0.919059	0.351Â±0.375	0.496Â±0.432	-0.14517	c2	H3K27me3
1054	CHRDL1	Apple	0.629584	0.919059	0.945Â±0.283	0.816Â±0.470	0.128187	c2	H3K27me3
1055	ADAMTS5	Apple	0.634176	0.919059	0.468Â±0.395	0.310Â±0.298	0.157183	c2	H3K27me3
1056	VIT	Apple	0.635496	0.919059	0.341Â±0.467	0.245Â±0.398	0.0956615	c2	H3K27me3
1058	NEDD4L	Apple	0.638149	0.919059	1.498Â±0.106	1.453Â±0.143	0.0449236	c2	H3K27me3
1059	SLC27A3	Apple	0.643467	0.919059	0.655Â±0.274	0.801Â±0.495	-0.145869	c2	H3K27me3
1061	GDF5	Apple	0.649511	0.919059	0.752Â±0.499	0.861Â±0.520	-0.109458	c2	H3K27me3
1062	FHOD1	Apple	0.650913	0.919059	3.355Â±0.578	3.466Â±0.211	-0.111396	c2	H3K27me3
1063	MME	Apple	0.651136	0.919059	1.482Â±0.381	1.402Â±0.208	0.0802807	c2	H3K27me3
1068	LAMA3	Apple	0.658465	0.919059	0.361Â±0.502	0.543Â±0.543	-0.181755	c2	H3K27me3
1069	JAG1	Apple	0.660451	0.919059	3.098Â±0.274	3.015Â±0.374	0.0823153	c2	H3K27me3
1070	EPSTI1	Apple	0.660654	0.919059	0.453Â±0.445	0.596Â±0.364	-0.142184	c2	H3K27me3
1074	EMILIN2	Apple	0.675069	0.926361	2.363Â±0.170	2.329Â±0.230	0.0339067	c2	H3K27me3
1075	HTRA3	Apple	0.680075	0.926361	0.174Â±0.273	0.284Â±0.466	-0.110253	c2	H3K27me3
1076	PDGFD	Apple	0.681341	0.926361	0.786Â±0.608	0.661Â±0.449	0.124819	c2	H3K27me3
1077	SPTLC3	Apple	0.6824	0.926361	1.691Â±0.164	1.737Â±0.080	-0.0460998	c2	H3K27me3
1079	CSGALNACT1	Apple	0.689343	0.931739	2.092Â±0.300	2.022Â±0.275	0.0697286	c2	H3K27me3
1080	EPB41L4A	Apple	0.694583	0.931739	0.793Â±0.453	0.922Â±0.327	-0.129262	c2	H3K27me3
1081	CLEC2B	Apple	0.694726	0.931739	0.584Â±0.531	0.460Â±0.630	0.124141	c2	H3K27me3
1083	KCNA6	Apple	0.701236	0.936447	2.445Â±0.298	2.378Â±0.196	0.0666713	c2	H3K27me3
1084	MYLIP	Apple	0.70653	0.940568	1.415Â±0.117	1.362Â±0.204	0.0528737	c2	H3K27me3
1086	CTSS	Apple	0.713749	0.944277	2.217Â±0.359	2.260Â±0.249	-0.0429146	c2	H3K27me3
1090	ULBP3	Apple	0.723274	0.945137	2.169Â±0.407	2.245Â±0.265	-0.0756192	c2	H3K27me3
1091	SLC43A3	Apple	0.725497	0.945142	0.457Â±0.535	0.340Â±0.468	0.117518	c2	H3K27me3
1092	APOL3	Apple	0.73092	0.946318	0.730Â±0.454	0.871Â±0.495	-0.14032	c2	H3K27me3
1093	TMEM100	Apple	0.732454	0.946318	1.537Â±0.406	1.473Â±0.243	0.0644614	c2	H3K27me3
1094	AJAP1	Apple	0.733467	0.946318	0.917Â±0.201	0.812Â±0.613	0.104465	c2	H3K27me3
1095	CD44	Apple	0.740604	0.946318	1.535Â±0.365	1.488Â±0.349	0.0470319	c2	H3K27me3
1097	H19	Apple	0.745869	0.946318	0.405Â±0.342	0.302Â±0.449	0.102876	c2	H3K27me3
1098	GUCY1A2	Apple	0.748804	0.946318	0.461Â±0.348	0.413Â±0.571	0.048231	c2	H3K27me3
1101	FXYD1	Apple	0.751235	0.946318	1.311Â±0.261	1.237Â±0.504	0.0734516	c2	H3K27me3
1103	DCLK1	Apple	0.76023	0.946318	2.958Â±0.300	2.907Â±0.207	0.0511449	c2	H3K27me3
1104	MANSC1	Apple	0.762955	0.946318	0.858Â±0.357	0.942Â±0.408	-0.0844048	c2	H3K27me3
1105	CCBE1	Apple	0.764772	0.946318	1.312Â±0.429	1.264Â±0.350	0.0481497	c2	H3K27me3
1106	ECM2	Apple	0.766726	0.946318	0.512Â±0.437	0.586Â±0.555	-0.074369	c2	H3K27me3
1109	MMD	Apple	0.7686	0.946318	2.916Â±0.396	2.851Â±0.329	0.064301	c2	H3K27me3
1111	SEPP1	Apple	0.770827	0.946318	1.335Â±0.227	1.267Â±0.594	0.0678777	c2	H3K27me3
1112	CXCL12	Apple	0.77602	0.948546	1.744Â±0.218	1.781Â±0.323	-0.0368717	c2	H3K27me3
1113	IL1R1	Apple	0.777095	0.948546	1.289Â±0.242	1.333Â±0.356	-0.0439109	c2	H3K27me3
1116	THBS4	Apple	0.789449	0.950932	1.795Â±0.512	1.755Â±0.410	0.0396624	c2	H3K27me3
1118	PPL	Apple	0.791507	0.950932	2.687Â±0.809	2.647Â±0.524	0.0396872	c2	H3K27me3
1119	SIM1	Apple	0.79358	0.950932	1.862Â±0.294	1.902Â±0.144	-0.0400784	c2	H3K27me3
1124	SPECC1L-ADORA2A	Apple	0.804368	0.951836	1.261Â±0.218	1.219Â±0.183	0.0421237	c2	H3K27me3
1126	FMOD	Apple	0.813032	0.956772	2.010Â±0.273	1.971Â±0.205	0.0394539	c2	H3K27me3
1128	WWC1	Apple	0.835351	0.96823	0.259Â±0.445	0.236Â±0.360	0.023002	c2	H3K27me3
1129	XPNPEP2	Apple	0.835567	0.96823	1.875Â±0.466	1.826Â±0.318	0.0493787	c2	H3K27me3
1131	SLIT3	Apple	0.837836	0.96823	1.694Â±0.227	1.664Â±0.090	0.0291603	c2	H3K27me3
1132	GPR39	Apple	0.842817	0.96823	3.113Â±0.313	3.129Â±0.176	-0.0163158	c2	H3K27me3
1134	ITGA7	Apple	0.847407	0.96823	2.738Â±0.358	2.772Â±0.190	-0.0340477	c2	H3K27me3
1135	PPARGC1B	Apple	0.848499	0.96823	0.714Â±0.390	0.662Â±0.571	0.0517942	c2	H3K27me3
1136	DENND2A	Apple	0.850294	0.96823	1.610Â±0.467	1.574Â±0.712	0.0359386	c2	H3K27me3
1141	INMT	Apple	0.858202	0.96823	0.434Â±0.534	0.492Â±0.516	-0.0581572	c2	H3K27me3
1142	CLEC3B	Apple	0.859133	0.96823	0.091Â±0.202	0.121Â±0.239	-0.0299634	c2	H3K27me3
1144	CFD	Apple	0.86552	0.970294	0.437Â±0.424	0.393Â±0.506	0.0433572	c2	H3K27me3
1147	VWCE	Apple	0.877371	0.971281	2.349Â±0.560	2.298Â±0.700	0.0505878	c2	H3K27me3
1149	CRIP1	Apple	0.877801	0.971281	0.502Â±0.502	0.561Â±0.539	-0.0587143	c2	H3K27me3
1150	STEAP1	Apple	0.88435	0.973142	0.516Â±0.541	0.574Â±0.549	-0.0578033	c2	H3K27me3
1152	EPHA4	Apple	0.887667	0.973142	0.217Â±0.290	0.251Â±0.434	-0.0339658	c2	H3K27me3
1153	ELFN1	Apple	0.88862	0.973142	0.719Â±0.459	0.655Â±0.607	0.0639748	c2	H3K27me3
1154	CA12	Apple	0.891317	0.973592	0.538Â±0.549	0.503Â±0.464	0.0350194	c2	H3K27me3
1156	OLFML2A	Apple	0.89998	0.978039	2.463Â±0.282	2.440Â±0.314	0.0229145	c2	H3K27me3
1159	AOX1	Apple	0.912103	0.9808	0.613Â±0.399	0.577Â±0.535	0.0354806	c2	H3K27me3
1162	CILP	Apple	0.929697	0.991909	0.624Â±0.530	0.594Â±0.493	0.030723	c2	H3K27me3
1163	SDK1	Apple	0.930297	0.991909	0.409Â±0.431	0.429Â±0.415	-0.0199798	c2	H3K27me3
1166	ACE	Apple	0.936719	0.991909	1.014Â±0.133	1.036Â±0.632	-0.0219569	c2	H3K27me3
1169	TGFBR3	Apple	0.945112	0.991909	0.677Â±0.542	0.700Â±0.536	-0.0225863	c2	H3K27me3
1171	TJP2	Apple	0.950832	0.992659	0.618Â±0.567	0.596Â±0.377	0.0221844	c2	H3K27me3
1172	DMKN	Apple	0.956242	0.992659	1.709Â±0.174	1.717Â±0.386	-0.00735241	c2	H3K27me3
1173	ABI3BP	Apple	0.958463	0.992659	1.240Â±0.154	1.231Â±0.337	0.00863477	c2	H3K27me3
1174	GPR133	Apple	0.959886	0.992659	0.582Â±0.519	0.565Â±0.545	0.0176797	c2	H3K27me3
1176	C1R	Apple	0.962323	0.992659	1.534Â±0.104	1.543Â±0.373	-0.00868603	c2	H3K27me3
1182	APCDD1	Apple	0.979487	0.994092	3.087Â±0.100	3.083Â±0.329	0.00414377	c2	H3K27me3
1183	FAIM2	Apple	0.980111	0.994092	0.804Â±0.468	0.795Â±0.391	0.00887669	c2	H3K27me3
1184	NEURL1B	Apple	0.981268	0.994092	0.414Â±0.549	0.409Â±0.350	0.00515682	c2	H3K27me3
1185	PLEKHA4	Apple	0.982688	0.994092	0.879Â±0.410	0.888Â±0.631	-0.00860501	c2	H3K27me3
1188	COL21A1	Apple	0.997791	0.999949	0.867Â±0.398	0.868Â±0.516	-0.00100612	c2	H3K27me3
1190	CNKSR2	Apple	0.999949	0.999949	1.064Â±0.358	1.064Â±0.610	-1.12881e-05	c2	H3K27me3
1192	SYNE2	Apple	NA	NA	NA	NA	NA	c2	H3K27me3
1193	ARHGAP42	Apple	1.72406e-05	0.00732723	3.232Â±0.514	3.813Â±0.558	-0.58182	c2	H3K4me2
1194	OSR1	Apple	0.000569631	0.0945216	3.310Â±0.510	3.874Â±0.398	-0.563591	c2	H3K4me2
1196	MASP1	Apple	0.0018746	0.144572	2.214Â±0.288	2.817Â±0.458	-0.603039	c2	H3K4me2
1198	INMT	Apple	0.00241731	0.144572	2.319Â±0.132	2.603Â±0.195	-0.283828	c2	H3K4me2
1199	SLC43A3	Apple	0.00242597	0.144572	2.215Â±0.646	2.957Â±0.475	-0.741666	c2	H3K4me2
1200	LAMA3	Apple	0.00289038	0.144572	2.728Â±0.128	3.124Â±0.167	-0.39621	c2	H3K4me2
1201	MAF	Apple	0.00316879	0.144572	3.492Â±0.266	3.907Â±0.278	-0.415755	c2	H3K4me2
1202	COL21A1	Apple	0.00348826	0.144572	2.183Â±0.305	2.613Â±0.219	-0.429522	c2	H3K4me2
1203	IL6R	Apple	0.00374186	0.144572	2.823Â±0.351	3.044Â±0.398	-0.221366	c2	H3K4me2
1204	SIX2	Apple	0.00500518	0.155753	2.358Â±0.410	2.879Â±0.477	-0.521305	c2	H3K4me2
1205	ALPL	Apple	0.00533053	0.155753	3.632Â±0.523	4.253Â±0.359	-0.620631	c2	H3K4me2
1207	NOV	Apple	0.00575651	0.155753	2.994Â±0.614	3.289Â±0.629	-0.29569	c2	H3K4me2
1210	JADE2	Apple	0.00712911	0.161394	1.969Â±0.318	2.888Â±0.153	-0.918419	c2	H3K4me2
1211	FAM149A	Apple	0.00721524	0.161394	1.622Â±0.522	2.353Â±0.496	-0.731148	c2	H3K4me2
1212	CPXM1	Apple	0.00772316	0.16383	2.791Â±0.445	3.377Â±0.369	-0.585517	c2	H3K4me2
1213	RIN1	Apple	0.00809512	0.16383	3.433Â±0.488	3.935Â±0.316	-0.501395	c2	H3K4me2
1214	CCDC102B	Apple	0.00909896	0.172332	3.860Â±0.485	3.587Â±0.493	0.272846	c2	H3K4me2
1215	MAN1C1	Apple	0.00932621	0.172332	3.058Â±0.333	3.488Â±0.326	-0.430603	c2	H3K4me2
1218	ACE	Apple	0.0111762	0.182688	0.973Â±0.564	2.052Â±0.632	-1.07862	c2	H3K4me2
1221	SPECC1L-ADORA2A	Apple	0.0144887	0.205925	2.377Â±0.136	2.820Â±0.338	-0.442437	c2	H3K4me2
1224	S1PR3	Apple	0.0160427	0.213067	4.069Â±0.331	4.330Â±0.424	-0.261142	c2	H3K4me2
1225	TRAF3IP2	Apple	0.0166549	0.214495	3.426Â±0.509	3.671Â±0.445	-0.245772	c2	H3K4me2
1227	DCLK1	Apple	0.0191813	0.232767	1.908Â±0.295	2.337Â±0.290	-0.429331	c2	H3K4me2
1228	TNFSF9	Apple	0.0197167	0.232767	4.262Â±0.190	4.817Â±0.328	-0.55494	c2	H3K4me2
1231	GPR133	Apple	0.0229398	0.247534	2.298Â±0.356	2.778Â±0.489	-0.480181	c2	H3K4me2
1234	CD36	Apple	0.025015	0.247534	2.616Â±0.275	3.013Â±0.394	-0.397285	c2	H3K4me2
1236	COLEC12	Apple	0.0258026	0.24923	2.692Â±0.424	3.365Â±0.259	-0.672923	c2	H3K4me2
1237	NEDD4L	Apple	0.0273999	0.249527	1.960Â±0.334	2.465Â±0.486	-0.505862	c2	H3K4me2
1238	STEAP1	Apple	0.027864	0.249527	3.913Â±0.309	3.761Â±0.353	0.151708	c2	H3K4me2
1239	SLC27A3	Apple	0.0279683	0.249527	3.711Â±0.477	4.023Â±0.512	-0.311638	c2	H3K4me2
1240	LINC01119	Apple	0.0281819	0.249527	3.073Â±0.249	3.330Â±0.219	-0.257102	c2	H3K4me2
1241	C2	Apple	0.0305935	0.257351	3.789Â±0.594	4.348Â±0.455	-0.558836	c2	H3K4me2
1242	ZNF589	Apple	0.0307526	0.257351	1.538Â±0.461	2.114Â±0.590	-0.576062	c2	H3K4me2
1243	SMOC2	Apple	0.0310835	0.257351	1.828Â±0.172	2.278Â±0.159	-0.450646	c2	H3K4me2
1244	ARHGAP6	Apple	0.0314877	0.257351	2.455Â±0.588	3.275Â±0.834	-0.819728	c2	H3K4me2
1246	PDGFD	Apple	0.0353937	0.269312	3.548Â±0.269	3.839Â±0.195	-0.29028	c2	H3K4me2
1247	TRIM47	Apple	0.0357915	0.269312	2.178Â±0.325	2.597Â±0.313	-0.419114	c2	H3K4me2
1248	PDE1A	Apple	0.0369871	0.269312	4.064Â±0.223	3.837Â±0.127	0.226437	c2	H3K4me2
1250	TFAP4	Apple	0.0371454	0.269312	4.148Â±0.318	4.528Â±0.408	-0.379244	c2	H3K4me2
1252	TJP2	Apple	0.0383102	0.269312	2.332Â±0.240	2.747Â±0.107	-0.414963	c2	H3K4me2
1253	PLEKHG4	Apple	0.03891	0.269312	1.527Â±0.368	1.898Â±0.182	-0.370835	c2	H3K4me2
1254	BAIAP2L2	Apple	0.0392878	0.269312	3.268Â±0.540	3.794Â±0.415	-0.52647	c2	H3K4me2
1255	GPM6B	Apple	0.0404578	0.272681	1.701Â±0.481	2.521Â±0.974	-0.820004	c2	H3K4me2
1257	C1R	Apple	0.0446258	0.287723	2.844Â±0.530	3.280Â±0.580	-0.435791	c2	H3K4me2
1258	OLFM2	Apple	0.0446817	0.287723	2.631Â±0.311	2.911Â±0.128	-0.279722	c2	H3K4me2
1260	TNFRSF1B	Apple	0.0504874	0.306099	4.031Â±0.645	4.212Â±0.705	-0.181883	c2	H3K4me2
1262	WISP2	Apple	0.0524728	0.306099	2.631Â±0.631	3.036Â±0.403	-0.405079	c2	H3K4me2
1263	CERS4	Apple	0.0526937	0.306099	1.308Â±0.249	1.840Â±0.274	-0.53198	c2	H3K4me2
1266	NCALD	Apple	0.0547498	0.306099	1.119Â±0.243	1.286Â±0.270	-0.16676	c2	H3K4me2
1268	TBXA2R	Apple	0.0570122	0.306099	5.368Â±0.327	5.144Â±0.316	0.22433	c2	H3K4me2
1269	CA12	Apple	0.058435	0.306099	3.886Â±0.311	3.746Â±0.354	0.140425	c2	H3K4me2
1271	TRERF1	Apple	0.0584789	0.306099	2.289Â±0.633	2.814Â±0.437	-0.52574	c2	H3K4me2
1272	MME	Apple	0.0585967	0.306099	1.202Â±0.569	1.815Â±0.275	-0.612753	c2	H3K4me2
1274	THSD1	Apple	0.0593422	0.306099	2.730Â±0.297	3.051Â±0.461	-0.321059	c2	H3K4me2
1275	ADCY1	Apple	0.0605959	0.306099	4.233Â±0.444	4.660Â±0.369	-0.426933	c2	H3K4me2
1278	ADAMTS5	Apple	0.0632166	0.312408	4.042Â±0.460	3.746Â±0.234	0.296204	c2	H3K4me2
1281	S100A3	Apple	0.066493	0.316409	2.273Â±0.376	2.653Â±0.224	-0.379887	c2	H3K4me2
1283	KLHL4	Apple	0.0682318	0.318665	1.820Â±0.216	2.068Â±0.270	-0.248207	c2	H3K4me2
1284	FXYD1	Apple	0.0726187	0.333315	1.681Â±0.245	2.014Â±0.308	-0.332546	c2	H3K4me2
1285	CHI3L1	Apple	0.0736324	0.333315	2.618Â±0.338	3.056Â±0.359	-0.437972	c2	H3K4me2
1286	SLC7A14	Apple	0.0737215	0.333315	3.341Â±0.599	3.668Â±0.571	-0.327258	c2	H3K4me2
1287	EEPD1	Apple	0.0755103	0.337809	2.102Â±0.180	2.465Â±0.392	-0.362757	c2	H3K4me2
1289	FER1L6	Apple	0.0772231	0.338349	1.712Â±0.218	1.985Â±0.275	-0.272781	c2	H3K4me2
1290	PLEKHA4	Apple	0.0793078	0.343304	3.591Â±0.529	4.229Â±0.441	-0.637305	c2	H3K4me2
1292	FAM65C	Apple	0.0812743	0.343304	3.200Â±0.584	3.512Â±0.318	-0.312888	c2	H3K4me2
1295	VWCE	Apple	0.0832008	0.343304	2.495Â±0.231	3.025Â±0.414	-0.529603	c2	H3K4me2
1296	CILP	Apple	0.0852177	0.346469	2.938Â±0.269	3.313Â±0.148	-0.374912	c2	H3K4me2
1297	TMTC1	Apple	0.0864013	0.346469	2.361Â±0.452	2.651Â±0.444	-0.289728	c2	H3K4me2
1299	ABI3BP	Apple	0.0905262	0.353788	2.725Â±0.294	2.915Â±0.163	-0.189463	c2	H3K4me2
1301	ZFP36	Apple	0.0907363	0.353788	2.167Â±0.581	2.785Â±0.659	-0.618367	c2	H3K4me2
1302	ENPP2	Apple	0.0926597	0.358003	3.872Â±0.386	3.659Â±0.335	0.21309	c2	H3K4me2
1306	IL1R1	Apple	0.0967359	0.36001	3.576Â±0.290	3.893Â±0.398	-0.317169	c2	H3K4me2
1307	CLIC6	Apple	0.0974146	0.36001	1.867Â±0.199	2.029Â±0.184	-0.162455	c2	H3K4me2
1308	MALL	Apple	0.102453	0.37397	2.895Â±0.442	3.394Â±0.276	-0.49853	c2	H3K4me2
1310	KCNS2	Apple	0.103866	0.374094	2.336Â±0.414	2.888Â±0.537	-0.551646	c2	H3K4me2
1311	METTL7A	Apple	0.105915	0.375957	2.120Â±0.320	2.414Â±0.262	-0.29345	c2	H3K4me2
1313	EMILIN2	Apple	0.107278	0.376804	2.055Â±0.207	1.832Â±0.262	0.223401	c2	H3K4me2
1314	FHOD1	Apple	0.113561	0.395603	1.425Â±0.827	1.971Â±0.561	-0.545593	c2	H3K4me2
1315	FMOD	Apple	0.119796	0.406835	1.701Â±0.585	2.028Â±0.371	-0.326782	c2	H3K4me2
1319	KCNJ15	Apple	0.121607	0.406953	4.355Â±0.333	4.171Â±0.242	0.183928	c2	H3K4me2
1322	CTSL	Apple	0.124701	0.407676	2.375Â±0.211	2.633Â±0.205	-0.257238	c2	H3K4me2
1323	RP11-576I22.2	Apple	0.128027	0.410412	2.494Â±0.650	2.619Â±0.664	-0.125153	c2	H3K4me2
1325	AJAP1	Apple	0.12919	0.410412	3.687Â±0.153	3.887Â±0.321	-0.200061	c2	H3K4me2
1327	ANKRD29	Apple	0.131097	0.410412	3.194Â±0.273	3.309Â±0.221	-0.114923	c2	H3K4me2
1328	SDK1	Apple	0.132093	0.410412	3.417Â±0.345	3.779Â±0.363	-0.362281	c2	H3K4me2
1332	CREB5	Apple	0.136164	0.413355	2.192Â±0.353	2.606Â±0.597	-0.413876	c2	H3K4me2
1334	PPL	Apple	0.139417	0.416644	3.167Â±0.183	3.013Â±0.306	0.153931	c2	H3K4me2
1336	S100A4	Apple	0.14329	0.422906	5.362Â±0.238	5.098Â±0.304	0.263982	c2	H3K4me2
1338	AKR1C2	Apple	0.1473	0.428783	4.143Â±0.482	3.874Â±0.339	0.269116	c2	H3K4me2
1339	STK32B	Apple	0.150139	0.432669	4.951Â±0.544	4.779Â±0.482	0.172072	c2	H3K4me2
1340	CSGALNACT1	Apple	0.151098	0.432669	3.344Â±0.120	3.659Â±0.351	-0.315098	c2	H3K4me2
1341	IFT80	Apple	0.151689	0.432669	3.766Â±0.343	3.477Â±0.300	0.289226	c2	H3K4me2
1342	ITM2A	Apple	0.156024	0.435128	1.929Â±0.498	2.303Â±0.249	-0.373746	c2	H3K4me2
1344	RARRES3	Apple	0.156839	0.435128	3.543Â±0.311	3.784Â±0.551	-0.240527	c2	H3K4me2
1346	PCSK1	Apple	0.158512	0.435128	2.221Â±0.182	2.461Â±0.196	-0.240473	c2	H3K4me2
1349	APOL4	Apple	0.166681	0.446979	2.025Â±0.390	2.468Â±0.282	-0.44276	c2	H3K4me2
1354	CCBE1	Apple	0.174726	0.454378	1.729Â±0.373	2.046Â±0.650	-0.31759	c2	H3K4me2
1355	LINC01140	Apple	0.174827	0.454378	4.571Â±0.414	4.336Â±0.311	0.234585	c2	H3K4me2
1361	CDON	Apple	0.182215	0.456824	1.095Â±0.032	0.777Â±0.410	0.317908	c2	H3K4me2
1369	PLD1	Apple	0.192488	0.46219	3.551Â±0.123	3.899Â±0.551	-0.347566	c2	H3K4me2
1372	CLEC3B	Apple	0.200655	0.472363	0.264Â±0.468	0.700Â±0.673	-0.435151	c2	H3K4me2
1373	ABCC2	Apple	0.202074	0.472363	0.462Â±0.481	0.686Â±0.467	-0.224305	c2	H3K4me2
1375	CLIC2	Apple	0.205308	0.472363	4.178Â±0.328	3.952Â±0.183	0.226711	c2	H3K4me2
1376	PPARGC1B	Apple	0.205543	0.472363	2.203Â±0.334	2.525Â±0.171	-0.321559	c2	H3K4me2
1377	SNED1	Apple	0.205617	0.472363	1.722Â±0.244	1.857Â±0.176	-0.134832	c2	H3K4me2
1378	PRG4	Apple	0.207826	0.474871	1.748Â±0.475	2.080Â±0.347	-0.331634	c2	H3K4me2
1379	OLFML1	Apple	0.211713	0.481166	1.738Â±0.092	2.013Â±0.381	-0.275154	c2	H3K4me2
1380	EPHA4	Apple	0.214875	0.485756	1.118Â±0.231	1.249Â±0.140	-0.131208	c2	H3K4me2
1381	MANSC1	Apple	0.216617	0.487102	3.977Â±0.409	4.096Â±0.350	-0.119226	c2	H3K4me2
1383	ZFP36L2	Apple	0.221063	0.491666	3.584Â±0.363	3.822Â±0.131	-0.238497	c2	H3K4me2
1386	H19	Apple	0.229825	0.503482	0.156Â±0.242	0.002Â±0.005	0.153707	c2	H3K4me2
1388	MMD	Apple	0.23492	0.505485	1.176Â±0.223	0.896Â±0.495	0.280532	c2	H3K4me2
1392	CDHR3	Apple	0.239688	0.508591	2.933Â±0.273	3.249Â±0.474	-0.315654	c2	H3K4me2
1393	RAP1GAP	Apple	0.240534	0.508591	4.287Â±0.456	4.158Â±0.330	0.128707	c2	H3K4me2
1394	NEURL1B	Apple	0.242137	0.509448	1.044Â±0.101	1.404Â±0.567	-0.359493	c2	H3K4me2
1396	NEK10	Apple	0.246814	0.514193	0.591Â±0.591	0.935Â±0.881	-0.344332	c2	H3K4me2
1399	KCNA6	Apple	0.251757	0.514193	1.995Â±0.292	2.259Â±0.567	-0.264352	c2	H3K4me2
1403	APOL3	Apple	0.256259	0.516162	1.337Â±0.338	1.583Â±0.158	-0.245763	c2	H3K4me2
1404	XPNPEP2	Apple	0.259727	0.52068	1.039Â±0.224	0.683Â±0.454	0.35528	c2	H3K4me2
1405	WBSCR27	Apple	0.264081	0.526922	4.030Â±0.465	4.188Â±0.496	-0.157927	c2	H3K4me2
1409	ANPEP	Apple	0.274368	0.537357	2.009Â±0.322	2.284Â±0.583	-0.27527	c2	H3K4me2
1410	PPAP2B	Apple	0.278276	0.542511	4.554Â±0.351	4.720Â±0.378	-0.166332	c2	H3K4me2
1412	EBF2	Apple	0.286553	0.553569	4.196Â±0.510	3.967Â±0.552	0.229224	c2	H3K4me2
1417	TSHZ2	Apple	0.300882	0.563841	2.134Â±0.211	2.268Â±0.217	-0.134758	c2	H3K4me2
1418	SLC9A9	Apple	0.301592	0.563841	3.113Â±0.239	2.945Â±0.102	0.168179	c2	H3K4me2
1419	AIM1	Apple	0.303116	0.563841	3.654Â±0.344	3.430Â±0.357	0.223718	c2	H3K4me2
1420	GDF5	Apple	0.303724	0.563841	1.080Â±0.632	1.356Â±0.188	-0.276394	c2	H3K4me2
1421	SECTM1	Apple	0.306481	0.563841	4.025Â±0.617	4.174Â±0.349	-0.148402	c2	H3K4me2
1422	VCAM1	Apple	0.306485	0.563841	2.913Â±0.275	3.042Â±0.162	-0.129237	c2	H3K4me2
1423	HTRA3	Apple	0.308498	0.563841	2.878Â±0.266	2.924Â±0.310	-0.0460887	c2	H3K4me2
1424	LGI2	Apple	0.309045	0.563841	1.846Â±0.366	2.010Â±0.123	-0.164651	c2	H3K4me2
1425	DMKN	Apple	0.309118	0.563841	4.124Â±0.516	3.972Â±0.517	0.151732	c2	H3K4me2
1428	SEPP1	Apple	0.324278	0.581512	2.094Â±0.527	2.204Â±0.363	-0.110114	c2	H3K4me2
1430	JAG1	Apple	0.328752	0.583681	1.562Â±0.294	1.735Â±0.288	-0.17247	c2	H3K4me2
1432	CNKSR2	Apple	0.330981	0.583681	4.619Â±0.264	4.470Â±0.238	0.149584	c2	H3K4me2
1434	B4GALNT4	Apple	0.336046	0.587161	2.127Â±0.363	2.306Â±0.356	-0.179103	c2	H3K4me2
1435	LSP1	Apple	0.338319	0.587161	1.585Â±0.420	1.872Â±0.248	-0.287437	c2	H3K4me2
1439	GPR39	Apple	0.348524	0.595299	1.273Â±0.301	1.205Â±0.314	0.0679075	c2	H3K4me2
1441	COL5A3	Apple	0.353926	0.596118	4.352Â±0.416	4.162Â±0.232	0.189575	c2	H3K4me2
1442	TMEM100	Apple	0.354021	0.596118	4.292Â±0.368	4.134Â±0.505	0.158533	c2	H3K4me2
1444	THBS4	Apple	0.358886	0.596118	4.877Â±0.334	4.729Â±0.466	0.147903	c2	H3K4me2
1445	CD44	Apple	0.359266	0.596118	1.217Â±0.182	1.284Â±0.087	-0.0672791	c2	H3K4me2
1446	EPB41L4A	Apple	0.359455	0.596118	0.100Â±0.137	0.053Â±0.112	0.0471929	c2	H3K4me2
1450	CAMK1D	Apple	0.368095	0.596118	3.585Â±0.404	3.693Â±0.239	-0.107803	c2	H3K4me2
1451	PTK2B	Apple	0.369429	0.596118	2.102Â±0.458	2.244Â±0.307	-0.14184	c2	H3K4me2
1452	FLRT2	Apple	0.370515	0.596118	0.239Â±0.453	0.375Â±0.412	-0.135978	c2	H3K4me2
1453	CTSS	Apple	0.375084	0.596118	1.344Â±0.244	1.489Â±0.349	-0.145203	c2	H3K4me2
1454	CHRDL1	Apple	0.375777	0.596118	4.329Â±0.251	4.210Â±0.442	0.119651	c2	H3K4me2
1455	SMAD3	Apple	0.375905	0.596118	3.819Â±0.266	3.669Â±0.234	0.150329	c2	H3K4me2
1456	ATP8B4	Apple	0.380441	0.600205	2.032Â±0.189	2.074Â±0.215	-0.0422622	c2	H3K4me2
1460	ZNF436	Apple	0.388642	0.605028	2.095Â±0.271	2.443Â±0.600	-0.348269	c2	H3K4me2
1462	EPSTI1	Apple	0.404567	0.62524	4.765Â±0.305	4.656Â±0.368	0.109027	c2	H3K4me2
1467	SPTLC3	Apple	0.420058	0.637589	2.668Â±0.129	2.556Â±0.245	0.112236	c2	H3K4me2
1470	VIT	Apple	0.441289	0.658653	0.711Â±0.376	1.027Â±0.539	-0.31564	c2	H3K4me2
1472	C3	Apple	0.441685	0.658653	3.784Â±0.389	3.615Â±0.400	0.168708	c2	H3K4me2
1476	AQP1	Apple	0.456051	0.670663	3.363Â±0.269	3.241Â±0.346	0.121598	c2	H3K4me2
1477	WWC1	Apple	0.460603	0.675022	0.255Â±0.344	0.441Â±0.421	-0.185625	c2	H3K4me2
1483	TLR3	Apple	0.482177	0.691639	3.725Â±0.278	3.843Â±0.568	-0.118461	c2	H3K4me2
1484	PDE7B	Apple	0.483334	0.691639	3.800Â±0.425	3.586Â±0.301	0.214073	c2	H3K4me2
1487	FAM131B	Apple	0.492877	0.698043	3.188Â±0.261	3.108Â±0.252	0.0798143	c2	H3K4me2
1488	ENOX1	Apple	0.494379	0.698043	1.779Â±0.219	1.681Â±0.432	0.0975719	c2	H3K4me2
1491	TNFSF10	Apple	0.510972	0.714352	1.697Â±0.409	1.830Â±0.191	-0.132726	c2	H3K4me2
1492	ELFN1	Apple	0.516834	0.720178	4.449Â±0.282	4.354Â±0.228	0.0950571	c2	H3K4me2
1494	ITGA7	Apple	0.52711	0.729713	1.836Â±0.119	1.902Â±0.305	-0.0660795	c2	H3K4me2
1495	APBB1IP	Apple	0.531059	0.732792	1.744Â±0.290	1.872Â±0.257	-0.128564	c2	H3K4me2
1497	CYGB	Apple	0.540918	0.741581	3.364Â±0.181	3.436Â±0.372	-0.0726068	c2	H3K4me2
1500	MRGPRF	Apple	0.574091	0.779517	3.927Â±0.208	3.867Â±0.101	0.0594473	c2	H3K4me2
1501	GUCY1A2	Apple	0.583613	0.78875	2.979Â±0.328	3.087Â±0.259	-0.108418	c2	H3K4me2
1502	SOCS2	Apple	0.58596	0.78875	4.351Â±0.138	4.260Â±0.371	0.0912442	c2	H3K4me2
1504	ELOVL2	Apple	0.588457	0.78875	3.613Â±0.530	3.512Â±0.279	0.10081	c2	H3K4me2
1507	SBSN	Apple	0.595305	0.79064	3.955Â±0.257	3.883Â±0.405	0.072442	c2	H3K4me2
1508	EPHX2	Apple	0.598862	0.792886	0.746Â±0.447	0.636Â±0.513	0.110197	c2	H3K4me2
1513	RP11-175K6.1	Apple	0.60869	0.793538	3.380Â±0.246	3.293Â±0.174	0.0876397	c2	H3K4me2
1515	CARD10	Apple	0.615641	0.793989	2.876Â±0.470	2.800Â±0.239	0.0757252	c2	H3K4me2
1517	CLEC2B	Apple	0.618729	0.793989	2.624Â±0.428	2.757Â±0.364	-0.132546	c2	H3K4me2
1519	RDH5	Apple	0.620246	0.793989	1.451Â±0.243	1.540Â±0.194	-0.0891494	c2	H3K4me2
1520	CHST2	Apple	0.622399	0.794353	2.909Â±0.777	3.063Â±0.431	-0.153675	c2	H3K4me2
1521	FAM65B	Apple	0.627881	0.79895	4.590Â±0.261	4.650Â±0.325	-0.0598015	c2	H3K4me2
1522	DENND2A	Apple	0.637463	0.804888	2.977Â±0.417	3.034Â±0.329	-0.0569907	c2	H3K4me2
1526	KCNK15	Apple	0.645111	0.804888	4.369Â±0.373	4.402Â±0.365	-0.0324499	c2	H3K4me2
1529	ECM2	Apple	0.647698	0.804888	4.143Â±0.335	4.060Â±0.267	0.0829796	c2	H3K4me2
1534	RP11-540A21.2	Apple	0.665623	0.81303	1.844Â±0.220	1.925Â±0.353	-0.081035	c2	H3K4me2
1535	AURKA	Apple	0.666866	0.81303	4.146Â±0.232	4.204Â±0.498	-0.0588197	c2	H3K4me2
1536	VSTM4	Apple	0.667641	0.81303	3.187Â±0.214	3.269Â±0.262	-0.0817275	c2	H3K4me2
1537	LINC00702	Apple	0.679207	0.824751	2.739Â±0.224	2.662Â±0.226	0.0761094	c2	H3K4me2
1539	OLFML2A	Apple	0.690613	0.828023	2.370Â±0.387	2.436Â±0.154	-0.0655216	c2	H3K4me2
1544	TGFBR3	Apple	0.701501	0.828023	3.607Â±0.418	3.537Â±0.222	0.0701143	c2	H3K4me2
1545	CRIP1	Apple	0.701528	0.828023	3.006Â±0.207	2.969Â±0.219	0.036437	c2	H3K4me2
1546	TNXB	Apple	0.702667	0.828023	3.053Â±0.677	2.965Â±0.315	0.0880546	c2	H3K4me2
1550	AOX1	Apple	0.708761	0.829817	2.026Â±0.498	2.121Â±0.315	-0.0947225	c2	H3K4me2
1552	MTUS1	Apple	0.714435	0.831877	0.964Â±0.196	1.040Â±0.591	-0.076333	c2	H3K4me2
1553	SLIT3	Apple	0.718333	0.831978	2.536Â±0.306	2.401Â±0.516	0.134415	c2	H3K4me2
1555	PLXDC1	Apple	0.729345	0.839082	4.876Â±0.280	4.826Â±0.344	0.0502474	c2	H3K4me2
1562	OAF	Apple	0.742606	0.84162	2.650Â±0.576	2.701Â±0.329	-0.051679	c2	H3K4me2
1563	FAM180A	Apple	0.746488	0.84377	3.869Â±0.266	3.904Â±0.472	-0.0349493	c2	H3K4me2
1565	CDC42EP4	Apple	0.762708	0.857542	0.900Â±0.320	0.975Â±0.283	-0.0758217	c2	H3K4me2
1566	MYLIP	Apple	0.766502	0.859534	1.961Â±0.473	1.913Â±0.187	0.0479016	c2	H3K4me2
1567	CFD	Apple	0.769403	0.859558	0.259Â±0.310	0.341Â±0.397	-0.0820528	c2	H3K4me2
1575	LRRN4CL	Apple	0.802487	0.877604	0.364Â±0.518	0.461Â±0.549	-0.097226	c2	H3K4me2
1581	SULT1A3	Apple	0.8398	0.905875	0.563Â±0.490	0.488Â±0.365	0.0746729	c2	H3K4me2
1583	ULBP3	Apple	0.85852	0.921391	3.387Â±0.449	3.405Â±0.615	-0.0179861	c2	H3K4me2
1586	OGN	Apple	0.879887	0.937223	1.915Â±0.320	1.944Â±0.424	-0.02926	c2	H3K4me2
1588	SLC39A8	Apple	0.887646	0.940772	4.133Â±0.332	4.141Â±0.275	-0.00877921	c2	H3K4me2
1594	ANGPT2	Apple	0.913359	0.949629	1.328Â±0.530	1.386Â±0.836	-0.0577428	c2	H3K4me2
1596	APCDD1	Apple	0.916336	0.949629	3.310Â±0.329	3.303Â±0.403	0.00711379	c2	H3K4me2
1597	NOVA1	Apple	0.921209	0.949629	3.347Â±0.156	3.330Â±0.320	0.0168422	c2	H3K4me2
1601	ATP2B4	Apple	0.925051	0.949629	0.212Â±0.474	0.243Â±0.345	-0.0308016	c2	H3K4me2
1602	CACNB4	Apple	0.930716	0.953143	3.506Â±0.508	3.518Â±0.423	-0.0118463	c2	H3K4me2
1603	STMN3	Apple	0.934627	0.954848	2.236Â±0.136	2.248Â±0.352	-0.0118056	c2	H3K4me2
1607	CXCL12	Apple	0.977582	0.987211	0.533Â±0.462	0.541Â±0.532	-0.00822531	c2	H3K4me2
1614	FAIM2	Apple	NA	NA	NA	NA	NA	c2	H3K4me2
1615	FZD1	Apple	NA	NA	NA	NA	NA	c2	H3K4me2
1618	SIM1	Apple	NA	NA	NA	NA	NA	c2	H3K4me2
1620	SYNE2	Apple	NA	NA	NA	NA	NA	c2	H3K4me2
1621	MANSC1	Apple	0.000510152	0.0872367	3.410Â±0.315	4.046Â±0.328	-0.636003	c2	H3K4me3
1622	PCSK1	Apple	0.000698582	0.0872367	2.294Â±0.492	3.409Â±0.335	-1.11491	c2	H3K4me3
1623	ZFP36L2	Apple	0.000881762	0.0872367	3.057Â±0.469	3.664Â±0.387	-0.607159	c2	H3K4me3
1624	ALPL	Apple	0.000903578	0.0872367	3.951Â±0.709	5.189Â±0.518	-1.23823	c2	H3K4me3
1625	OSR1	Apple	0.00103607	0.0872367	2.803Â±0.654	4.072Â±0.366	-1.2692	c2	H3K4me3
1626	FAM65C	Apple	0.00136176	0.0881444	2.683Â±0.677	3.219Â±0.592	-0.535419	c2	H3K4me3
1628	SLC27A3	Apple	0.00182824	0.0881444	3.371Â±0.775	4.153Â±0.718	-0.781486	c2	H3K4me3
1630	NEDD4L	Apple	0.00295263	0.115641	0.985Â±0.238	1.791Â±0.237	-0.805881	c2	H3K4me3
1631	PTK2B	Apple	0.00302149	0.115641	2.152Â±0.753	2.773Â±0.551	-0.620917	c2	H3K4me3
1637	PLEKHA4	Apple	0.00629261	0.144046	2.964Â±0.451	4.141Â±0.653	-1.17734	c2	H3K4me3
1638	AJAP1	Apple	0.00687588	0.144046	3.616Â±0.429	4.203Â±0.386	-0.587665	c2	H3K4me3
1642	SDK1	Apple	0.00811865	0.144046	2.862Â±0.232	3.306Â±0.186	-0.444622	c2	H3K4me3
1644	CHRDL1	Apple	0.00828795	0.144046	4.173Â±0.327	4.700Â±0.450	-0.526905	c2	H3K4me3
1645	GPR39	Apple	0.00914354	0.144046	1.142Â±0.331	1.517Â±0.270	-0.375087	c2	H3K4me3
1646	AIM1	Apple	0.00989582	0.144046	4.613Â±0.431	4.798Â±0.362	-0.184389	c2	H3K4me3
1647	MAF	Apple	0.00999856	0.144046	3.689Â±0.663	4.476Â±0.520	-0.787622	c2	H3K4me3
1648	APCDD1	Apple	0.00999929	0.144046	3.424Â±0.672	3.973Â±0.665	-0.548856	c2	H3K4me3
1651	S100A4	Apple	0.0108521	0.144046	6.174Â±0.285	6.361Â±0.291	-0.187507	c2	H3K4me3
1655	MME	Apple	0.0130696	0.149357	1.810Â±0.413	2.635Â±0.462	-0.825501	c2	H3K4me3
1656	SIX2	Apple	0.0134727	0.149357	2.213Â±0.528	3.207Â±0.867	-0.993906	c2	H3K4me3
1657	JADE2	Apple	0.0136523	0.149357	1.419Â±0.353	2.526Â±0.528	-1.10654	c2	H3K4me3
1659	CHI3L1	Apple	0.0142205	0.149357	2.431Â±0.255	2.889Â±0.332	-0.457915	c2	H3K4me3
1662	CD36	Apple	0.0155866	0.155687	1.719Â±0.255	2.271Â±0.388	-0.55201	c2	H3K4me3
1664	GUCY1A2	Apple	0.0170575	0.155687	2.511Â±0.297	2.824Â±0.214	-0.3125	c2	H3K4me3
1666	CREB5	Apple	0.0173163	0.155687	1.936Â±0.214	2.522Â±0.455	-0.58659	c2	H3K4me3
1667	NOV	Apple	0.0178172	0.155687	3.414Â±0.530	3.929Â±0.642	-0.515471	c2	H3K4me3
1668	NEK10	Apple	0.0181066	0.155687	0.284Â±0.458	0.952Â±0.425	-0.667894	c2	H3K4me3
1669	NEURL1B	Apple	0.0182887	0.155687	0.420Â±0.492	1.170Â±0.200	-0.750252	c2	H3K4me3
1674	MAN1C1	Apple	0.020175	0.15729	2.031Â±0.320	2.538Â±0.561	-0.507029	c2	H3K4me3
1675	C2	Apple	0.0211532	0.158999	3.052Â±0.842	4.332Â±0.990	-1.27964	c2	H3K4me3
1676	FAM131B	Apple	0.0214242	0.158999	4.048Â±0.804	4.780Â±0.512	-0.731847	c2	H3K4me3
1677	TRIM47	Apple	0.0217411	0.158999	2.201Â±0.617	2.606Â±0.602	-0.404468	c2	H3K4me3
1680	PPAP2B	Apple	0.0229183	0.16081	4.504Â±0.445	5.215Â±0.378	-0.711652	c2	H3K4me3
1683	OLFML2A	Apple	0.0255424	0.166256	1.416Â±0.347	1.754Â±0.451	-0.337342	c2	H3K4me3
1684	PDGFD	Apple	0.0256382	0.166256	2.913Â±0.160	3.397Â±0.286	-0.484839	c2	H3K4me3
1688	CDON	Apple	0.0269323	0.166742	0.277Â±0.479	0.921Â±0.369	-0.643683	c2	H3K4me3
1689	TRERF1	Apple	0.0273354	0.166785	2.450Â±0.769	3.080Â±0.628	-0.630025	c2	H3K4me3
1692	CCBE1	Apple	0.0310659	0.176743	0.228Â±0.371	0.662Â±0.485	-0.434256	c2	H3K4me3
1693	CLIC6	Apple	0.0312598	0.176743	1.359Â±0.117	1.827Â±0.377	-0.46805	c2	H3K4me3
1695	RARRES3	Apple	0.0318267	0.176743	3.618Â±0.340	4.249Â±0.442	-0.630324	c2	H3K4me3
1697	LAMA3	Apple	0.0328681	0.178087	2.899Â±0.324	3.622Â±0.298	-0.723564	c2	H3K4me3
1698	ADCY1	Apple	0.0332187	0.178087	3.886Â±0.430	4.581Â±0.561	-0.695018	c2	H3K4me3
1700	RIN1	Apple	0.034951	0.178087	3.162Â±0.351	3.745Â±0.538	-0.582272	c2	H3K4me3
1701	AKR1C2	Apple	0.0350944	0.178087	5.220Â±0.318	5.415Â±0.332	-0.194586	c2	H3K4me3
1705	IL6R	Apple	0.036619	0.178087	2.606Â±0.897	3.386Â±0.718	-0.779737	c2	H3K4me3
1706	SMOC2	Apple	0.0368636	0.178087	1.400Â±0.210	1.730Â±0.310	-0.330565	c2	H3K4me3
1708	BAIAP2L2	Apple	0.0372247	0.178087	2.848Â±0.888	3.909Â±0.751	-1.06195	c2	H3K4me3
1711	S1PR3	Apple	0.0391793	0.181258	3.441Â±0.239	3.799Â±0.476	-0.358902	c2	H3K4me3
1713	B4GALNT4	Apple	0.0434921	0.194604	1.331Â±0.103	1.651Â±0.308	-0.320128	c2	H3K4me3
1715	SLC43A3	Apple	0.0446763	0.194604	2.543Â±0.787	3.246Â±0.808	-0.702696	c2	H3K4me3
1720	CNKSR2	Apple	0.0467255	0.194604	4.430Â±0.122	4.584Â±0.207	-0.154733	c2	H3K4me3
1722	SEPP1	Apple	0.0483524	0.194604	2.253Â±0.678	2.900Â±0.740	-0.646303	c2	H3K4me3
1724	SOCS2	Apple	0.049107	0.194604	3.957Â±0.550	4.813Â±0.151	-0.856852	c2	H3K4me3
1725	KCNS2	Apple	0.0495897	0.194604	1.637Â±0.377	1.927Â±0.307	-0.290251	c2	H3K4me3
1727	CAMK1D	Apple	0.0513312	0.194604	3.964Â±0.368	4.250Â±0.389	-0.286172	c2	H3K4me3
1728	FHOD1	Apple	0.0516212	0.194604	1.007Â±0.595	1.885Â±1.211	-0.877899	c2	H3K4me3
1730	COLEC12	Apple	0.0526143	0.194604	2.848Â±0.543	3.303Â±0.438	-0.454795	c2	H3K4me3
1731	ZFP36	Apple	0.0526213	0.194604	1.410Â±0.716	2.560Â±0.582	-1.1501	c2	H3K4me3
1732	PLXDC1	Apple	0.052659	0.194604	4.691Â±0.426	4.979Â±0.272	-0.287915	c2	H3K4me3
1733	THSD1	Apple	0.0527365	0.194604	2.646Â±0.406	3.346Â±0.588	-0.700359	c2	H3K4me3
1736	VCAM1	Apple	0.0544492	0.195924	2.711Â±0.709	3.302Â±0.492	-0.591203	c2	H3K4me3
1737	FAM149A	Apple	0.0552388	0.197081	0.509Â±0.699	1.610Â±0.771	-1.10051	c2	H3K4me3
1738	COL21A1	Apple	0.0582972	0.205338	1.367Â±0.465	2.026Â±0.265	-0.659277	c2	H3K4me3
1739	TLR3	Apple	0.05899	0.205338	3.230Â±0.599	4.011Â±0.693	-0.781002	c2	H3K4me3
1740	ENPP2	Apple	0.0590163	0.205338	4.497Â±0.505	5.061Â±0.247	-0.564345	c2	H3K4me3
1741	LGI2	Apple	0.0607584	0.20901	1.158Â±0.373	1.500Â±0.403	-0.341422	c2	H3K4me3
1746	ARHGAP42	Apple	0.0642535	0.211951	3.561Â±0.668	4.338Â±0.782	-0.776943	c2	H3K4me3
1749	TRAF3IP2	Apple	0.0680724	0.215328	3.602Â±0.431	4.277Â±0.959	-0.675464	c2	H3K4me3
1753	S100A3	Apple	0.0692245	0.215328	1.701Â±0.488	2.249Â±0.680	-0.548238	c2	H3K4me3
1754	IL1R1	Apple	0.0693765	0.215328	4.212Â±0.420	4.680Â±0.534	-0.468048	c2	H3K4me3
1755	AURKA	Apple	0.0695596	0.215328	4.235Â±0.306	4.548Â±0.323	-0.31381	c2	H3K4me3
1756	TFAP4	Apple	0.0701735	0.215643	3.738Â±0.473	4.254Â±0.428	-0.515717	c2	H3K4me3
1760	CDHR3	Apple	0.0756502	0.225878	2.865Â±0.146	3.460Â±0.485	-0.594448	c2	H3K4me3
1761	FAM180A	Apple	0.0782384	0.230535	4.174Â±0.586	4.551Â±0.538	-0.37652	c2	H3K4me3
1762	MALL	Apple	0.0787	0.230535	2.780Â±1.217	4.249Â±0.865	-1.46936	c2	H3K4me3
1766	WISP2	Apple	0.0810876	0.232231	2.829Â±0.550	3.347Â±0.801	-0.518513	c2	H3K4me3
1769	TNFSF9	Apple	0.0852215	0.233684	3.713Â±0.253	4.489Â±0.590	-0.775999	c2	H3K4me3
1770	MASP1	Apple	0.0854041	0.233684	1.778Â±0.248	2.349Â±0.483	-0.571069	c2	H3K4me3
1775	CACNB4	Apple	0.0865907	0.233684	3.538Â±0.105	4.040Â±0.448	-0.501808	c2	H3K4me3
1776	MRGPRF	Apple	0.0871666	0.23374	3.369Â±0.400	3.659Â±0.542	-0.290059	c2	H3K4me3
1779	FER1L6	Apple	0.0903632	0.237768	1.615Â±0.375	1.906Â±0.232	-0.290865	c2	H3K4me3
1780	EEPD1	Apple	0.0920962	0.240823	2.316Â±0.221	2.855Â±0.467	-0.538935	c2	H3K4me3
1786	CILP	Apple	0.0993977	0.249086	2.529Â±0.425	2.982Â±0.232	-0.453599	c2	H3K4me3
1787	METTL7A	Apple	0.10067	0.250781	2.820Â±0.489	3.139Â±0.446	-0.318374	c2	H3K4me3
1788	ACE	Apple	0.102231	0.252673	0.905Â±0.526	1.440Â±0.403	-0.534891	c2	H3K4me3
1789	SLC7A14	Apple	0.102905	0.252673	3.152Â±0.450	3.593Â±0.844	-0.440657	c2	H3K4me3
1791	CPXM1	Apple	0.106727	0.252673	2.453Â±0.592	2.997Â±0.574	-0.544334	c2	H3K4me3
1793	FLRT2	Apple	0.107308	0.252673	0.080Â±0.178	0.479Â±0.456	-0.39977	c2	H3K4me3
1794	C1R	Apple	0.10731	0.252673	2.599Â±0.404	3.153Â±0.629	-0.554329	c2	H3K4me3
1796	EMILIN2	Apple	0.108821	0.252673	1.800Â±0.482	1.607Â±0.290	0.193006	c2	H3K4me3
1800	ZNF436	Apple	0.111111	0.252673	1.269Â±0.390	1.614Â±0.515	-0.345256	c2	H3K4me3
1804	VWCE	Apple	0.111632	0.252673	2.141Â±0.346	2.644Â±0.644	-0.502431	c2	H3K4me3
1805	TNXB	Apple	0.112765	0.253872	3.474Â±0.490	3.709Â±0.574	-0.23519	c2	H3K4me3
1806	KCNK15	Apple	0.113441	0.254002	4.855Â±0.383	5.146Â±0.219	-0.290766	c2	H3K4me3
1807	PLD1	Apple	0.114029	0.254002	2.724Â±0.253	3.237Â±0.601	-0.513568	c2	H3K4me3
1808	GPM6B	Apple	0.115329	0.255545	0.523Â±0.489	1.724Â±1.718	-1.20066	c2	H3K4me3
1810	OGN	Apple	0.119022	0.260374	2.067Â±0.277	2.397Â±0.216	-0.329583	c2	H3K4me3
1812	APBB1IP	Apple	0.119982	0.260374	1.253Â±0.262	1.438Â±0.234	-0.185895	c2	H3K4me3
1814	RP11-576I22.2	Apple	0.125349	0.267888	3.017Â±0.811	3.608Â±0.385	-0.590287	c2	H3K4me3
1818	PDE1A	Apple	0.127943	0.269321	3.267Â±0.171	3.111Â±0.093	0.155814	c2	H3K4me3
1819	MYLIP	Apple	0.129399	0.27103	2.082Â±0.918	2.462Â±0.687	-0.380364	c2	H3K4me3
1821	ATP8B4	Apple	0.13295	0.275723	1.701Â±0.287	2.005Â±0.235	-0.304085	c2	H3K4me3
1822	TNFRSF1B	Apple	0.134146	0.276842	3.996Â±0.537	4.479Â±0.890	-0.483648	c2	H3K4me3
1825	ARHGAP6	Apple	0.136691	0.278004	2.189Â±0.580	2.911Â±0.976	-0.721364	c2	H3K4me3
1832	APOL4	Apple	0.161621	0.316951	1.705Â±0.293	2.239Â±0.769	-0.533744	c2	H3K4me3
1833	LINC01119	Apple	0.161864	0.316951	2.701Â±0.210	3.166Â±0.478	-0.465815	c2	H3K4me3
1834	ITM2A	Apple	0.164497	0.320617	1.490Â±0.412	1.371Â±0.391	0.118679	c2	H3K4me3
1835	AQP1	Apple	0.16662	0.322343	4.326Â±0.335	4.532Â±0.446	-0.206181	c2	H3K4me3
1837	SLIT3	Apple	0.167679	0.322343	2.554Â±0.329	2.943Â±0.303	-0.389045	c2	H3K4me3
1838	ABI3BP	Apple	0.174796	0.334496	2.248Â±0.473	2.776Â±0.997	-0.528016	c2	H3K4me3
1841	TMEM100	Apple	0.180235	0.340265	5.239Â±0.143	5.432Â±0.256	-0.193532	c2	H3K4me3
1846	EPB41L4A	Apple	0.189663	0.347472	0.018Â±0.041	0.127Â±0.174	-0.108589	c2	H3K4me3
1849	AOX1	Apple	0.19399	0.351005	1.582Â±0.266	1.811Â±0.293	-0.229393	c2	H3K4me3
1853	ITGA7	Apple	0.199733	0.356304	1.824Â±0.276	2.103Â±0.530	-0.278986	c2	H3K4me3
1854	TBXA2R	Apple	0.206799	0.367352	5.607Â±0.618	5.849Â±0.564	-0.241733	c2	H3K4me3
1859	WBSCR27	Apple	0.214213	0.369022	4.087Â±0.430	4.384Â±0.433	-0.296641	c2	H3K4me3
1862	LSP1	Apple	0.214856	0.369022	1.975Â±0.460	1.774Â±0.442	0.200114	c2	H3K4me3
1863	PPARGC1B	Apple	0.215628	0.369022	2.663Â±0.666	2.895Â±0.550	-0.232035	c2	H3K4me3
1864	CERS4	Apple	0.217506	0.370729	1.332Â±0.195	1.004Â±0.494	0.328328	c2	H3K4me3
1865	CTSS	Apple	0.220578	0.373119	0.934Â±0.570	1.235Â±0.254	-0.301076	c2	H3K4me3
1867	KLHL4	Apple	0.222398	0.374519	1.506Â±0.288	1.841Â±0.593	-0.334128	c2	H3K4me3
1868	SPECC1L-ADORA2A	Apple	0.228934	0.382464	1.107Â±0.165	1.244Â±0.120	-0.137463	c2	H3K4me3
1869	TJP2	Apple	0.229988	0.382683	1.408Â±0.547	1.724Â±0.307	-0.316469	c2	H3K4me3
1872	VSTM4	Apple	0.2327	0.382683	3.765Â±0.294	3.987Â±0.522	-0.22221	c2	H3K4me3
1874	FXYD1	Apple	0.237345	0.38687	0.842Â±0.410	1.173Â±0.169	-0.330298	c2	H3K4me3
1878	FMOD	Apple	0.243859	0.391849	1.359Â±0.834	1.734Â±0.559	-0.375223	c2	H3K4me3
1880	ANGPT2	Apple	0.252854	0.402982	0.283Â±0.567	0.570Â±0.422	-0.287405	c2	H3K4me3
1881	CARD10	Apple	0.254407	0.402982	2.468Â±0.366	2.642Â±0.438	-0.173796	c2	H3K4me3
1882	FAM65B	Apple	0.254917	0.402982	4.854Â±0.235	5.040Â±0.235	-0.18556	c2	H3K4me3
1889	DENND2A	Apple	0.265	0.408663	3.801Â±0.713	4.221Â±0.749	-0.419644	c2	H3K4me3
1890	ELFN1	Apple	0.266288	0.40915	5.246Â±0.296	5.010Â±0.469	0.235573	c2	H3K4me3
1893	CYGB	Apple	0.279221	0.4236	2.927Â±0.180	3.075Â±0.305	-0.148033	c2	H3K4me3
1894	STEAP1	Apple	0.279717	0.4236	4.241Â±0.185	4.408Â±0.415	-0.166944	c2	H3K4me3
1895	EPHX2	Apple	0.281981	0.425498	0.487Â±0.667	0.846Â±0.552	-0.359066	c2	H3K4me3
1896	SNED1	Apple	0.283817	0.426739	1.542Â±0.273	1.405Â±0.113	0.137062	c2	H3K4me3
1897	CTSL	Apple	0.286514	0.429261	2.375Â±0.446	2.551Â±0.343	-0.175626	c2	H3K4me3
1898	PDE7B	Apple	0.289221	0.431149	5.042Â±0.346	5.260Â±0.307	-0.218188	c2	H3K4me3
1899	PLEKHG4	Apple	0.289822	0.431149	0.999Â±0.475	1.276Â±0.216	-0.277126	c2	H3K4me3
1901	MMD	Apple	0.296626	0.438174	0.575Â±0.564	1.007Â±0.474	-0.432405	c2	H3K4me3
1902	MTUS1	Apple	0.302882	0.445851	0.604Â±0.566	0.790Â±0.723	-0.186328	c2	H3K4me3
1903	WWC1	Apple	0.312591	0.458539	0.270Â±0.437	0.551Â±0.336	-0.281091	c2	H3K4me3
1905	CD44	Apple	0.316405	0.460921	0.397Â±0.553	0.729Â±0.506	-0.331525	c2	H3K4me3
1906	CSGALNACT1	Apple	0.320869	0.465813	2.753Â±0.212	3.030Â±0.439	-0.276851	c2	H3K4me3
1912	DCLK1	Apple	0.35843	0.509794	1.306Â±0.805	1.727Â±0.528	-0.421547	c2	H3K4me3
1913	CHST2	Apple	0.364093	0.510883	3.874Â±0.525	4.111Â±0.510	-0.237026	c2	H3K4me3
1915	CLEC2B	Apple	0.367621	0.510883	2.377Â±0.255	2.544Â±0.137	-0.166392	c2	H3K4me3
1916	SPTLC3	Apple	0.370929	0.510883	2.206Â±0.127	2.319Â±0.277	-0.112484	c2	H3K4me3
1918	SLC39A8	Apple	0.385284	0.52324	4.897Â±0.490	5.057Â±0.557	-0.159532	c2	H3K4me3
1920	ZNF589	Apple	0.39057	0.525583	1.214Â±0.125	1.388Â±0.382	-0.174091	c2	H3K4me3
1925	SBSN	Apple	0.403543	0.535936	3.507Â±0.367	3.618Â±0.334	-0.110166	c2	H3K4me3
1926	TMTC1	Apple	0.40603	0.537543	1.735Â±0.446	1.864Â±0.349	-0.128525	c2	H3K4me3
1927	ULBP3	Apple	0.416715	0.549959	3.987Â±0.476	4.195Â±0.441	-0.207735	c2	H3K4me3
1930	ADAMTS5	Apple	0.426067	0.557063	5.370Â±0.341	5.450Â±0.263	-0.0802315	c2	H3K4me3
1931	SECTM1	Apple	0.427656	0.55741	4.979Â±0.242	5.056Â±0.319	-0.0764853	c2	H3K4me3
1934	CDC42EP4	Apple	0.441229	0.569808	0.114Â±0.180	0.294Â±0.402	-0.179138	c2	H3K4me3
1939	KCNA6	Apple	0.474685	0.603753	1.975Â±0.255	2.132Â±0.260	-0.156987	c2	H3K4me3
1940	PRG4	Apple	0.480438	0.607425	2.429Â±0.424	2.635Â±0.454	-0.206483	c2	H3K4me3
1941	STK32B	Apple	0.480571	0.607425	5.788Â±0.346	5.821Â±0.389	-0.0333813	c2	H3K4me3
1943	OLFM2	Apple	0.487754	0.612968	1.547Â±0.291	1.628Â±0.199	-0.0813594	c2	H3K4me3
1944	ANPEP	Apple	0.498978	0.624236	1.569Â±0.469	1.806Â±0.603	-0.237218	c2	H3K4me3
1945	LINC00702	Apple	0.499685	0.624236	2.143Â±0.378	2.043Â±0.384	0.100687	c2	H3K4me3
1946	TGFBR3	Apple	0.502364	0.625726	4.631Â±0.578	4.795Â±0.492	-0.164262	c2	H3K4me3
1947	PPL	Apple	0.508429	0.631085	2.197Â±0.264	2.263Â±0.330	-0.0653851	c2	H3K4me3
1948	THBS4	Apple	0.509665	0.631085	4.945Â±0.327	4.993Â±0.282	-0.0477905	c2	H3K4me3
1950	C3	Apple	0.525955	0.647447	5.575Â±0.325	5.459Â±0.355	0.115962	c2	H3K4me3
1952	OLFML1	Apple	0.547954	0.670607	1.830Â±0.468	1.963Â±0.538	-0.132728	c2	H3K4me3
1953	RDH5	Apple	0.550774	0.672103	1.466Â±0.443	1.592Â±0.315	-0.126706	c2	H3K4me3
1958	TSHZ2	Apple	0.572859	0.689068	1.845Â±0.269	1.896Â±0.214	-0.0514425	c2	H3K4me3
1959	RP11-540A21.2	Apple	0.584991	0.700825	1.992Â±0.323	1.931Â±0.292	0.0602795	c2	H3K4me3
1963	JAG1	Apple	0.621248	0.736747	1.632Â±0.420	1.549Â±0.217	0.0828829	c2	H3K4me3
1965	ABCC2	Apple	0.630059	0.743011	0.488Â±0.669	0.736Â±0.482	-0.24761	c2	H3K4me3
1967	CA12	Apple	0.636307	0.74535	4.968Â±0.628	4.844Â±0.767	0.123419	c2	H3K4me3
1968	IFT80	Apple	0.637354	0.74535	5.010Â±0.501	4.935Â±0.337	0.074719	c2	H3K4me3
1970	NOVA1	Apple	0.648956	0.754725	3.376Â±0.571	3.520Â±0.456	-0.14457	c2	H3K4me3
1972	EPHA4	Apple	0.657905	0.760928	1.448Â±0.311	1.544Â±0.358	-0.0953964	c2	H3K4me3
1974	GPR133	Apple	0.668386	0.768826	2.776Â±0.218	2.814Â±0.335	-0.0380294	c2	H3K4me3
1980	CRIP1	Apple	0.705019	0.797884	3.054Â±0.236	3.099Â±0.380	-0.0447708	c2	H3K4me3
1982	COL5A3	Apple	0.713632	0.801891	4.416Â±0.334	4.320Â±0.439	0.0958129	c2	H3K4me3
1984	ECM2	Apple	0.717402	0.803261	5.347Â±0.398	5.406Â±0.232	-0.0586038	c2	H3K4me3
1985	CFD	Apple	0.719625	0.803613	0.306Â±0.541	0.238Â±0.328	0.0680645	c2	H3K4me3
1986	ENOX1	Apple	0.721764	0.803869	1.989Â±0.503	2.077Â±0.458	-0.087835	c2	H3K4me3
1988	KCNJ15	Apple	0.72777	0.806292	5.522Â±0.363	5.477Â±0.311	0.0450184	c2	H3K4me3
1989	RAP1GAP	Apple	0.730935	0.807674	5.207Â±0.252	5.197Â±0.309	0.0100211	c2	H3K4me3
1990	ANKRD29	Apple	0.735573	0.810671	2.066Â±0.277	2.121Â±0.352	-0.0554306	c2	H3K4me3
1991	LINC01140	Apple	0.76078	0.836262	5.162Â±0.262	5.200Â±0.360	-0.0387172	c2	H3K4me3
1992	HTRA3	Apple	0.775474	0.850194	2.873Â±0.391	2.935Â±0.201	-0.0619055	c2	H3K4me3
1993	RP11-175K6.1	Apple	0.780734	0.853737	4.531Â±0.700	4.620Â±0.489	-0.0887859	c2	H3K4me3
1994	NCALD	Apple	0.798014	0.870372	0.833Â±0.633	0.762Â±0.512	0.0709088	c2	H3K4me3
1995	EPSTI1	Apple	0.807495	0.878437	5.939Â±0.293	5.964Â±0.257	-0.0246462	c2	H3K4me3
1996	CLIC2	Apple	0.81072	0.879673	5.805Â±0.509	5.755Â±0.442	0.0507349	c2	H3K4me3
1997	INMT	Apple	0.814583	0.881592	2.563Â±0.284	2.531Â±0.227	0.0316991	c2	H3K4me3
1999	DMKN	Apple	0.831986	0.893854	4.754Â±0.272	4.779Â±0.260	-0.0242958	c2	H3K4me3
2000	SLC9A9	Apple	0.832282	0.893854	4.780Â±0.435	4.822Â±0.255	-0.0414934	c2	H3K4me3
2001	APOL3	Apple	0.837497	0.897166	1.042Â±0.276	0.988Â±0.403	0.0541927	c2	H3K4me3
2002	TNFSF10	Apple	0.841587	0.899259	1.353Â±0.324	1.407Â±0.473	-0.0537584	c2	H3K4me3
2003	ELOVL2	Apple	0.845732	0.901401	4.720Â±0.483	4.701Â±0.271	0.0197325	c2	H3K4me3
2006	EBF2	Apple	0.85318	0.902484	4.829Â±0.306	4.849Â±0.444	-0.0193451	c2	H3K4me3
2007	OAF	Apple	0.857385	0.90466	2.843Â±0.327	2.874Â±0.512	-0.0316815	c2	H3K4me3
2008	CCDC102B	Apple	0.868182	0.912667	4.123Â±0.099	4.112Â±0.064	0.0105786	c2	H3K4me3
2009	XPNPEP2	Apple	0.872542	0.912667	0.875Â±0.523	0.924Â±0.348	-0.0490273	c2	H3K4me3
2011	GDF5	Apple	0.873646	0.912667	0.196Â±0.439	0.151Â±0.284	0.0446638	c2	H3K4me3
2014	STMN3	Apple	0.882956	0.915578	2.415Â±0.326	2.394Â±0.323	0.0209466	c2	H3K4me3
2015	SULT1A3	Apple	0.891617	0.922287	0.330Â±0.529	0.382Â±0.565	-0.0518899	c2	H3K4me3
2019	LRRN4CL	Apple	0.924141	0.945428	0.157Â±0.350	0.136Â±0.251	0.020166	c2	H3K4me3
2027	SMAD3	Apple	0.977357	0.982022	5.043Â±0.676	5.050Â±0.467	-0.00698016	c2	H3K4me3
2030	ATP2B4	Apple	NA	NA	NA	NA	NA	c2	H3K4me3
2032	CLEC3B	Apple	NA	NA	NA	NA	NA	c2	H3K4me3
2034	CXCL12	Apple	NA	NA	NA	NA	NA	c2	H3K4me3
2035	FAIM2	Apple	NA	NA	NA	NA	NA	c2	H3K4me3
2038	FZD1	Apple	NA	NA	NA	NA	NA	c2	H3K4me3
2039	H19	Apple	NA	NA	NA	NA	NA	c2	H3K4me3
2044	SIM1	Apple	NA	NA	NA	NA	NA	c2	H3K4me3
2046	SYNE2	Apple	NA	NA	NA	NA	NA	c2	H3K4me3
2048	VIT	Apple	NA	NA	NA	NA	NA	c2	H3K4me3
2052	PDGFRL	Apple	0.000288127	0.0148624	2.173Â±0.477	3.994Â±0.619	-1.82045	c3	H3K27ac
2053	EFNB3	Apple	0.000367512	0.0148624	2.165Â±0.625	4.678Â±0.407	-2.51353	c3	H3K27ac
2055	KCNK1	Apple	0.000500177	0.0148624	1.655Â±0.573	2.757Â±0.566	-1.1027	c3	H3K27ac
2056	RUNX1T1	Apple	0.000652135	0.0169555	0.588Â±0.421	3.223Â±0.678	-2.63443	c3	H3K27ac
2058	TMEM35	Apple	0.00172043	0.0357849	1.790Â±0.636	2.948Â±0.528	-1.15743	c3	H3K27ac
2060	TWIST2	Apple	0.00288	0.04992	3.594Â±0.530	4.209Â±0.365	-0.615278	c3	H3K27ac
2063	PCOLCE2	Apple	0.00480621	0.0666462	1.726Â±0.535	2.219Â±0.361	-0.492839	c3	H3K27ac
2064	PHYHD1	Apple	0.00553265	0.0719245	4.812Â±0.276	5.027Â±0.265	-0.215311	c3	H3K27ac
2068	PKNOX2	Apple	0.00905022	0.0940805	2.643Â±0.234	3.267Â±0.339	-0.623552	c3	H3K27ac
2069	SCG5	Apple	0.00958853	0.0940805	1.338Â±0.311	2.396Â±0.415	-1.05807	c3	H3K27ac
2073	ADM	Apple	0.0137058	0.112901	2.154Â±0.458	2.920Â±0.225	-0.76683	c3	H3K27ac
2075	CA11	Apple	0.0149664	0.113317	3.855Â±0.411	4.532Â±0.524	-0.677085	c3	H3K27ac
2076	CELF2	Apple	0.0152541	0.113317	2.648Â±0.360	3.131Â±0.251	-0.483041	c3	H3K27ac
2077	ADAMTS14	Apple	0.0159041	0.114071	2.759Â±0.186	3.033Â±0.299	-0.274499	c3	H3K27ac
2081	TBC1D8	Apple	0.0191999	0.121018	3.642Â±0.728	3.929Â±0.632	-0.286623	c3	H3K27ac
2083	SNURF	Apple	0.0262953	0.1489	1.759Â±0.854	2.242Â±0.682	-0.482543	c3	H3K27ac
2087	TMEM30B	Apple	0.0280887	0.149806	0.887Â±0.514	1.317Â±0.636	-0.430353	c3	H3K27ac
2088	SFRP2	Apple	0.0316488	0.164574	1.181Â±0.200	1.605Â±0.470	-0.423922	c3	H3K27ac
2090	RGMA	Apple	0.0383203	0.189777	4.774Â±0.452	5.077Â±0.461	-0.302779	c3	H3K27ac
2092	EGFL8	Apple	0.0421116	0.199073	4.804Â±0.271	5.417Â±0.697	-0.612729	c3	H3K27ac
2093	PTGER3	Apple	0.0441902	0.204257	2.095Â±0.487	2.464Â±0.680	-0.36917	c3	H3K27ac
2099	RP11-75C9.1	Apple	0.0550801	0.21293	1.802Â±0.563	2.272Â±0.741	-0.47083	c3	H3K27ac
2100	KREMEN1	Apple	0.055329	0.21293	1.527Â±0.444	1.916Â±0.594	-0.38917	c3	H3K27ac
2103	GUCY1A3	Apple	0.0563037	0.21293	2.074Â±0.433	2.541Â±0.482	-0.466589	c3	H3K27ac
2104	SPATA13	Apple	0.0613774	0.222064	2.492Â±0.445	2.907Â±0.130	-0.414726	c3	H3K27ac
2105	ANKRD33B	Apple	0.0617066	0.222064	1.062Â±0.211	1.272Â±0.198	-0.21067	c3	H3K27ac
2106	RNASET2	Apple	0.0619311	0.222064	3.137Â±0.296	3.389Â±0.323	-0.252612	c3	H3K27ac
2108	HECW2	Apple	0.064057	0.222064	1.654Â±0.250	1.996Â±0.343	-0.342236	c3	H3K27ac
2109	HOXA11	Apple	0.0660913	0.225361	1.872Â±0.619	2.037Â±0.574	-0.164614	c3	H3K27ac
2110	SERPINB7	Apple	0.068902	0.231155	0.671Â±0.937	1.325Â±1.013	-0.653987	c3	H3K27ac
2112	CITED2	Apple	0.0720178	0.231247	2.091Â±0.326	2.319Â±0.427	-0.228304	c3	H3K27ac
2114	EMP1	Apple	0.0762623	0.235161	3.815Â±0.279	4.098Â±0.430	-0.283447	c3	H3K27ac
2115	SELENBP1	Apple	0.0763099	0.235161	1.124Â±0.258	1.290Â±0.396	-0.165516	c3	H3K27ac
2117	PTPRD	Apple	0.0785624	0.235667	3.710Â±0.559	3.172Â±0.615	0.538286	c3	H3K27ac
2118	LIPC	Apple	0.0793109	0.235667	0.509Â±0.499	1.010Â±0.607	-0.501139	c3	H3K27ac
2119	STARD9	Apple	0.0824316	0.238144	2.103Â±0.357	2.517Â±0.588	-0.413389	c3	H3K27ac
2120	RAB6B	Apple	0.0824345	0.238144	2.063Â±0.285	2.405Â±0.389	-0.341584	c3	H3K27ac
2124	TMEM173	Apple	0.0929951	0.246761	1.483Â±0.483	1.779Â±0.654	-0.295662	c3	H3K27ac
2125	FAM174B	Apple	0.093272	0.246761	2.104Â±0.620	1.471Â±0.220	0.63237	c3	H3K27ac
2126	SEMA3D	Apple	0.0939667	0.246761	4.079Â±0.830	4.399Â±0.803	-0.319537	c3	H3K27ac
2127	GJA1	Apple	0.0955697	0.246761	1.679Â±0.750	1.244Â±0.722	0.434389	c3	H3K27ac
2128	SVEP1	Apple	0.0959658	0.246761	3.299Â±0.679	3.577Â±0.584	-0.277757	c3	H3K27ac
2130	RP11-366L20.2	Apple	0.0978531	0.247989	0.365Â±0.522	0.584Â±0.519	-0.218888	c3	H3K27ac
2134	ZNF385D	Apple	0.112568	0.272258	0.758Â±0.703	1.146Â±0.295	-0.387268	c3	H3K27ac
2135	C1QTNF6	Apple	0.115426	0.275961	1.306Â±0.549	1.562Â±0.701	-0.255677	c3	H3K27ac
2136	EML1	Apple	0.118766	0.280719	2.917Â±0.359	3.206Â±0.508	-0.288214	c3	H3K27ac
2138	CTSC	Apple	0.124184	0.287002	0.625Â±0.584	0.939Â±0.737	-0.3137	c3	H3K27ac
2139	SLC9A5	Apple	0.127379	0.289495	1.373Â±1.037	1.690Â±0.836	-0.317468	c3	H3K27ac
2140	ABLIM1	Apple	0.128876	0.289495	3.602Â±0.740	3.875Â±0.462	-0.273117	c3	H3K27ac
2141	TBX15	Apple	0.129438	0.289495	0.230Â±0.352	0.751Â±0.585	-0.520665	c3	H3K27ac
2142	IGDCC4	Apple	0.132251	0.29264	1.311Â±0.622	1.562Â±0.767	-0.251597	c3	H3K27ac
2144	CYP7B1	Apple	0.140208	0.303783	2.810Â±0.651	3.261Â±0.698	-0.451259	c3	H3K27ac
2145	CNKSR3	Apple	0.141908	0.304298	5.629Â±0.195	5.450Â±0.352	0.179527	c3	H3K27ac
2149	TNNT3	Apple	0.152114	0.311572	0.841Â±0.485	0.947Â±0.501	-0.105765	c3	H3K27ac
2151	LRIG3	Apple	0.163896	0.330975	1.623Â±0.657	1.925Â±0.903	-0.302275	c3	H3K27ac
2152	APOD	Apple	0.16807	0.336141	2.896Â±1.284	3.139Â±1.091	-0.242528	c3	H3K27ac
2153	TCF7	Apple	0.172655	0.342021	0.495Â±0.678	0.858Â±0.356	-0.363238	c3	H3K27ac
2154	HOXC11	Apple	0.178353	0.347713	0.463Â±0.636	0.044Â±0.098	0.419044	c3	H3K27ac
2158	GPNMB	Apple	0.192913	0.35647	1.263Â±0.294	1.111Â±0.212	0.151536	c3	H3K27ac
2160	EMX2OS	Apple	0.195214	0.35647	0.825Â±0.747	1.301Â±0.913	-0.47637	c3	H3K27ac
2161	HOXC10	Apple	0.196698	0.35647	4.332Â±0.361	4.479Â±0.437	-0.146367	c3	H3K27ac
2163	AHNAK2	Apple	0.1988	0.35647	2.767Â±0.224	2.913Â±0.405	-0.146247	c3	H3K27ac
2166	COL4A4	Apple	0.218201	0.376317	2.380Â±0.703	2.691Â±0.333	-0.310989	c3	H3K27ac
2171	C1orf213	Apple	0.237512	0.398407	4.333Â±0.543	4.526Â±0.781	-0.193102	c3	H3K27ac
2172	CTSK	Apple	0.243141	0.404586	4.519Â±0.588	4.699Â±0.521	-0.179581	c3	H3K27ac
2174	PLEKHG1	Apple	0.257184	0.421215	0.820Â±1.005	1.153Â±0.743	-0.332878	c3	H3K27ac
2179	MBP	Apple	0.293685	0.462776	0.741Â±0.702	0.808Â±0.747	-0.066958	c3	H3K27ac
2181	NFIA	Apple	0.311402	0.48337	1.980Â±0.517	2.187Â±0.496	-0.207156	c3	H3K27ac
2182	CPE	Apple	0.316829	0.488152	1.427Â±0.867	1.657Â±0.720	-0.23015	c3	H3K27ac
2184	AHRR	Apple	0.346306	0.525779	1.382Â±0.331	1.667Â±0.764	-0.28547	c3	H3K27ac
2186	AKR1C3	Apple	0.356723	0.531919	0.408Â±0.562	0.205Â±0.369	0.203139	c3	H3K27ac
2188	ASPN	Apple	0.362047	0.534084	4.200Â±0.583	4.362Â±0.827	-0.161306	c3	H3K27ac
2189	ADAM33	Apple	0.36826	0.536354	1.303Â±0.721	1.510Â±0.356	-0.207168	c3	H3K27ac
2190	PSMB9	Apple	0.373593	0.536354	1.108Â±0.452	1.231Â±0.445	-0.123616	c3	H3K27ac
2193	ZIC1	Apple	0.386302	0.546604	0.209Â±0.468	0.326Â±0.456	-0.116951	c3	H3K27ac
2197	PDPN	Apple	0.426684	0.58775	0.295Â±0.377	0.437Â±0.628	-0.141271	c3	H3K27ac
2199	SHOX2	Apple	0.438601	0.596268	2.433Â±0.466	2.578Â±0.549	-0.145061	c3	H3K27ac
2200	RASIP1	Apple	0.448048	0.603751	3.450Â±0.291	3.577Â±0.461	-0.126481	c3	H3K27ac
2205	CD248	Apple	0.471598	0.616934	1.350Â±0.270	1.452Â±0.140	-0.102661	c3	H3K27ac
2207	ABHD14A-ACY1	Apple	0.484017	0.622769	3.774Â±0.709	3.888Â±0.604	-0.114293	c3	H3K27ac
2208	ARHGAP29	Apple	0.485041	0.622769	0.724Â±0.682	0.880Â±0.526	-0.1558	c3	H3K27ac
2209	HRH1	Apple	0.49096	0.626502	1.913Â±0.494	1.817Â±0.452	0.0964322	c3	H3K27ac
2210	CD68	Apple	0.500247	0.634459	5.289Â±0.269	5.202Â±0.330	0.0874261	c3	H3K27ac
2212	FRMD4B	Apple	0.52294	0.65525	0.959Â±0.148	0.756Â±0.690	0.202925	c3	H3K27ac
2213	MEOX2	Apple	0.539844	0.67238	1.003Â±0.403	1.086Â±0.673	-0.083559	c3	H3K27ac
2214	GALNT16	Apple	0.553677	0.685505	0.941Â±0.441	0.820Â±0.592	0.121669	c3	H3K27ac
2216	STAT4	Apple	0.610457	0.740664	0.056Â±0.124	0.114Â±0.160	-0.0588332	c3	H3K27ac
2217	ABCC9	Apple	0.611308	0.740664	1.278Â±0.782	1.500Â±0.404	-0.222192	c3	H3K27ac
2218	SERPING1	Apple	0.612472	0.740664	0.397Â±0.567	0.466Â±0.395	-0.0685929	c3	H3K27ac
2222	NCKAP5	Apple	0.64531	0.762639	3.200Â±0.218	3.273Â±0.254	-0.0729875	c3	H3K27ac
2225	YPEL4	Apple	0.682799	0.79342	1.205Â±0.332	1.043Â±0.642	0.161896	c3	H3K27ac
2226	PCDH18	Apple	0.688683	0.795811	2.079Â±0.369	1.975Â±0.263	0.103311	c3	H3K27ac
2230	FAM86B1	Apple	0.740218	0.833628	1.331Â±0.348	1.386Â±0.079	-0.0549797	c3	H3K27ac
2233	APOBEC3D	Apple	0.785514	0.867105	0.327Â±0.375	0.355Â±0.390	-0.0286183	c3	H3K27ac
2234	HUNK	Apple	0.786131	0.867105	3.461Â±0.310	3.436Â±0.370	0.025217	c3	H3K27ac
2236	SLC1A2	Apple	0.796414	0.870476	0.384Â±0.469	0.349Â±0.563	0.0351503	c3	H3K27ac
2238	FMO1	Apple	0.806793	0.874026	0.982Â±0.293	1.038Â±0.692	-0.055613	c3	H3K27ac
2239	A2M	Apple	0.819003	0.880305	1.787Â±0.727	1.741Â±0.575	0.0463992	c3	H3K27ac
2241	ZNF607	Apple	0.832021	0.887489	0.225Â±0.410	0.297Â±0.409	-0.0717774	c3	H3K27ac
2244	SUSD2	Apple	0.85392	0.897048	0.239Â±0.334	0.293Â±0.457	-0.0548414	c3	H3K27ac
2248	EMX2	Apple	0.910786	0.937839	0.256Â±0.487	0.217Â±0.448	0.0393673	c3	H3K27ac
2249	GJB2	Apple	0.92495	0.947732	0.205Â±0.400	0.235Â±0.434	-0.0303469	c3	H3K27ac
2250	OSR2	Apple	0.931172	0.947837	0.873Â±0.603	0.846Â±0.661	0.026208	c3	H3K27ac
2254	IL1RL2	Apple	0.991587	0.991587	0.597Â±0.503	0.594Â±0.573	0.0028885	c3	H3K27ac
2255	ACSS3	Apple	NA	NA	NA	NA	NA	c3	H3K27ac
2256	EHD3	Apple	NA	NA	NA	NA	NA	c3	H3K27ac
2261	RCAN2	Apple	NA	NA	NA	NA	NA	c3	H3K27ac
2263	RP11-245M24.1	Apple	NA	NA	NA	NA	NA	c3	H3K27ac
2266	EFNB3	Apple	6.06783e-06	0.000649258	4.059Â±0.432	1.927Â±0.356	2.13245	c3	H3K27me3
2268	EGFL8	Apple	0.00179735	0.0674334	1.875Â±0.610	0.581Â±0.531	1.29416	c3	H3K27me3
2272	SCG5	Apple	0.00464137	0.112801	3.176Â±0.357	1.014Â±0.657	2.16207	c3	H3K27me3
2273	STARD9	Apple	0.00578796	0.112801	2.280Â±0.429	2.035Â±0.401	0.245334	c3	H3K27me3
2276	YPEL4	Apple	0.00723002	0.112801	2.119Â±0.204	1.799Â±0.171	0.320127	c3	H3K27me3
2279	PDGFRL	Apple	0.00843164	0.112801	1.642Â±0.313	1.003Â±0.113	0.639306	c3	H3K27me3
2280	RUNX1T1	Apple	0.00857411	0.112801	3.558Â±0.447	2.256Â±0.422	1.30124	c3	H3K27me3
2281	CPE	Apple	0.0089608	0.112801	2.887Â±0.060	2.425Â±0.225	0.461854	c3	H3K27me3
2282	TMEM35	Apple	0.0168011	0.199746	2.864Â±0.305	2.081Â±0.618	0.783255	c3	H3K27me3
2286	EHD3	Apple	0.0274922	0.258746	1.758Â±0.471	1.427Â±0.526	0.330677	c3	H3K27me3
2287	FRMD4B	Apple	0.0278092	0.258746	2.122Â±0.230	1.703Â±0.093	0.419532	c3	H3K27me3
2289	SELENBP1	Apple	0.0350442	0.299978	1.349Â±0.173	1.546Â±0.147	-0.196509	c3	H3K27me3
2292	SNURF	Apple	0.0395218	0.302059	2.536Â±0.376	1.764Â±0.302	0.771934	c3	H3K27me3
2294	ABCC9	Apple	0.0514491	0.35397	1.555Â±0.148	1.235Â±0.235	0.319774	c3	H3K27me3
2295	TNNT3	Apple	0.0528157	0.35397	1.203Â±0.161	0.840Â±0.405	0.36332	c3	H3K27me3
2297	AHNAK2	Apple	0.0574875	0.35397	0.873Â±0.226	0.307Â±0.425	0.565824	c3	H3K27me3
2298	RP11-366L20.2	Apple	0.0579344	0.35397	2.712Â±0.189	2.374Â±0.229	0.337522	c3	H3K27me3
2300	CELF2	Apple	0.0595464	0.35397	0.985Â±0.137	0.452Â±0.466	0.533699	c3	H3K27me3
2304	RGMA	Apple	0.0773397	0.413767	1.056Â±0.290	0.621Â±0.595	0.435583	c3	H3K27me3
2305	STAT4	Apple	0.0830703	0.433544	1.855Â±0.231	1.610Â±0.378	0.245754	c3	H3K27me3
2306	HOXC10	Apple	0.085088	0.433544	0.765Â±0.439	0.317Â±0.460	0.44765	c3	H3K27me3
2309	GUCY1A3	Apple	0.0990214	0.456012	2.096Â±0.537	1.630Â±0.157	0.466583	c3	H3K27me3
2311	HRH1	Apple	0.101952	0.456012	0.057Â±0.058	0.550Â±0.517	-0.492233	c3	H3K27me3
2314	KCNK1	Apple	0.123289	0.527677	0.997Â±0.148	0.409Â±0.564	0.588088	c3	H3K27me3
2315	FAM174B	Apple	0.13833	0.578215	0.996Â±0.441	0.767Â±0.510	0.228635	c3	H3K27me3
2317	AHRR	Apple	0.150336	0.578215	1.449Â±0.137	1.182Â±0.467	0.267606	c3	H3K27me3
2319	TBC1D8	Apple	0.151336	0.578215	0.418Â±0.350	0.111Â±0.249	0.306998	c3	H3K27me3
2320	SERPING1	Apple	0.152608	0.578215	2.344Â±0.319	2.478Â±0.284	-0.133584	c3	H3K27me3
2324	APOD	Apple	0.167373	0.578215	2.031Â±0.106	1.723Â±0.397	0.308372	c3	H3K27me3
2328	PTGER3	Apple	0.175159	0.578215	2.055Â±0.230	1.806Â±0.453	0.248434	c3	H3K27me3
2329	NFIA	Apple	0.178264	0.578215	1.102Â±0.163	0.663Â±0.615	0.439151	c3	H3K27me3
2330	A2M	Apple	0.178328	0.578215	1.991Â±0.115	1.835Â±0.196	0.156038	c3	H3K27me3
2332	ZNF607	Apple	0.187277	0.589371	1.328Â±0.188	0.957Â±0.552	0.371799	c3	H3K27me3
2335	ADAM33	Apple	0.213701	0.618918	1.065Â±0.641	1.375Â±0.460	-0.310105	c3	H3K27me3
2336	SERPINB7	Apple	0.215518	0.618918	3.472Â±0.404	3.248Â±0.278	0.224305	c3	H3K27me3
2337	IL1RL2	Apple	0.217545	0.618918	0.436Â±0.494	0.914Â±0.541	-0.477845	c3	H3K27me3
2338	PCOLCE2	Apple	0.219135	0.618918	1.441Â±0.369	1.037Â±0.577	0.404701	c3	H3K27me3
2339	ASPN	Apple	0.224458	0.618918	0.262Â±0.401	0.409Â±0.564	-0.146775	c3	H3K27me3
2340	CYP7B1	Apple	0.225587	0.618918	1.084Â±0.284	0.592Â±0.558	0.492231	c3	H3K27me3
2342	TWIST2	Apple	0.23938	0.633603	2.043Â±0.747	1.522Â±0.254	0.521067	c3	H3K27me3
2345	PDPN	Apple	0.24841	0.640479	2.696Â±0.180	2.521Â±0.313	0.174392	c3	H3K27me3
2347	TMEM173	Apple	0.263144	0.658614	0.707Â±0.521	0.369Â±0.580	0.338052	c3	H3K27me3
2348	OSR2	Apple	0.267331	0.658614	1.493Â±0.126	1.369Â±0.298	0.124046	c3	H3K27me3
2349	PHYHD1	Apple	0.270218	0.658614	0.983Â±0.335	0.795Â±0.511	0.188153	c3	H3K27me3
2350	GALNT16	Apple	0.270832	0.658614	1.737Â±0.310	1.830Â±0.258	-0.0928447	c3	H3K27me3
2351	LRIG3	Apple	0.279465	0.671971	2.393Â±0.357	2.204Â±0.458	0.188756	c3	H3K27me3
2357	SEMA3D	Apple	0.306877	0.69128	0.325Â±0.380	0.459Â±0.504	-0.134619	c3	H3K27me3
2358	LIPC	Apple	0.31464	0.695498	0.296Â±0.407	0.086Â±0.119	0.209645	c3	H3K27me3
2359	SLC9A5	Apple	0.315249	0.695498	1.621Â±0.551	1.391Â±0.170	0.230644	c3	H3K27me3
2362	CITED2	Apple	0.3424	0.719579	1.490Â±0.479	1.134Â±0.651	0.355848	c3	H3K27me3
2363	GJB2	Apple	0.343353	0.719579	2.437Â±0.491	2.219Â±0.498	0.218165	c3	H3K27me3
2364	PLEKHG1	Apple	0.350351	0.719579	2.359Â±0.522	2.459Â±0.327	-0.0999474	c3	H3K27me3
2369	RP11-245M24.1	Apple	0.35979	0.719579	2.244Â±0.410	2.115Â±0.192	0.129416	c3	H3K27me3
2370	PSMB9	Apple	0.370587	0.730598	0.366Â±0.504	0.121Â±0.271	0.245147	c3	H3K27me3
2371	MEOX2	Apple	0.372127	0.730598	1.224Â±0.196	1.345Â±0.160	-0.120725	c3	H3K27me3
2372	HOXC11	Apple	0.379398	0.735952	2.925Â±0.199	2.759Â±0.306	0.166349	c3	H3K27me3
2376	SFRP2	Apple	0.401298	0.735952	1.163Â±0.183	0.880Â±0.549	0.282411	c3	H3K27me3
2378	ABLIM1	Apple	0.408881	0.735952	1.563Â±0.431	1.420Â±0.156	0.142454	c3	H3K27me3
2379	EMX2OS	Apple	0.409435	0.735952	3.522Â±0.378	3.328Â±0.353	0.194649	c3	H3K27me3
2380	FMO1	Apple	0.409802	0.735952	3.277Â±0.392	3.151Â±0.518	0.125966	c3	H3K27me3
2382	COL4A4	Apple	0.412683	0.735952	0.696Â±0.223	0.481Â±0.501	0.215662	c3	H3K27me3
2384	HOXA11	Apple	0.4244	0.740683	2.282Â±0.542	2.144Â±0.559	0.138246	c3	H3K27me3
2387	PTPRD	Apple	0.435855	0.740683	1.657Â±0.535	1.518Â±0.247	0.138887	c3	H3K27me3
2388	IGDCC4	Apple	0.453065	0.740683	3.752Â±0.381	3.620Â±0.374	0.132686	c3	H3K27me3
2392	RAB6B	Apple	0.462597	0.740683	1.259Â±0.240	1.045Â±0.656	0.214022	c3	H3K27me3
2393	RASIP1	Apple	0.463631	0.740683	0.560Â±0.567	0.294Â±0.514	0.266029	c3	H3K27me3
2394	AKR1C3	Apple	0.468724	0.740683	1.632Â±0.262	1.773Â±0.256	-0.141354	c3	H3K27me3
2395	PKNOX2	Apple	0.468904	0.740683	0.634Â±0.587	0.844Â±0.493	-0.209871	c3	H3K27me3
2399	EML1	Apple	0.48572	0.740683	0.269Â±0.373	0.484Â±0.414	-0.215136	c3	H3K27me3
2403	SUSD2	Apple	0.503411	0.740683	2.687Â±0.250	2.590Â±0.265	0.0976727	c3	H3K27me3
2405	CTSC	Apple	0.506179	0.740683	0.742Â±0.238	0.546Â±0.530	0.196172	c3	H3K27me3
2406	TBX15	Apple	0.507608	0.740683	1.724Â±0.249	1.551Â±0.367	0.173509	c3	H3K27me3
2408	GPNMB	Apple	0.514147	0.740683	0.432Â±0.414	0.605Â±0.335	-0.173053	c3	H3K27me3
2409	CD248	Apple	0.515073	0.740683	1.952Â±0.266	1.891Â±0.231	0.0608017	c3	H3K27me3
2410	APOBEC3D	Apple	0.517208	0.740683	1.480Â±0.116	1.379Â±0.261	0.101203	c3	H3K27me3
2411	ARHGAP29	Apple	0.517711	0.740683	1.349Â±0.423	1.234Â±0.133	0.114184	c3	H3K27me3
2413	C1QTNF6	Apple	0.532626	0.745244	1.917Â±0.312	1.840Â±0.208	0.077246	c3	H3K27me3
2414	ADAMTS14	Apple	0.533846	0.745244	0.344Â±0.481	0.534Â±0.544	-0.189482	c3	H3K27me3
2415	CD68	Apple	0.535692	0.745244	1.129Â±0.192	0.983Â±0.550	0.145594	c3	H3K27me3
2416	TCF7	Apple	0.536297	0.745244	3.206Â±0.188	3.127Â±0.178	0.0789479	c3	H3K27me3
2418	KREMEN1	Apple	0.549665	0.754027	0.866Â±0.521	0.701Â±0.367	0.165478	c3	H3K27me3
2420	ADM	Apple	0.559601	0.756074	2.254Â±0.494	2.159Â±0.452	0.0953848	c3	H3K27me3
2423	RP11-75C9.1	Apple	0.575565	0.765036	1.832Â±0.286	1.650Â±0.567	0.181838	c3	H3K27me3
2425	PCDH18	Apple	0.585909	0.76923	1.305Â±0.268	1.171Â±0.248	0.133808	c3	H3K27me3
2428	ACSS3	Apple	0.606657	0.782076	2.375Â±0.548	2.240Â±0.251	0.134772	c3	H3K27me3
2429	GJA1	Apple	0.613078	0.78562	0.447Â±0.431	0.237Â±0.531	0.209696	c3	H3K27me3
2430	EMP1	Apple	0.63445	0.808169	0.608Â±0.556	0.406Â±0.521	0.202227	c3	H3K27me3
2431	NCKAP5	Apple	0.64089	0.811541	0.647Â±0.332	0.727Â±0.469	-0.0792422	c3	H3K27me3
2433	SVEP1	Apple	0.659959	0.825041	0.199Â±0.311	0.321Â±0.441	-0.121554	c3	H3K27me3
2434	HECW2	Apple	0.666098	0.825041	0.953Â±0.142	1.040Â±0.408	-0.0867494	c3	H3K27me3
2437	CTSK	Apple	0.681274	0.833101	0.321Â±0.440	0.236Â±0.399	0.0855288	c3	H3K27me3
2444	SPATA13	Apple	0.757327	0.890484	0.648Â±0.569	0.595Â±0.477	0.0529898	c3	H3K27me3
2446	HUNK	Apple	0.774234	0.894241	0.679Â±0.369	0.603Â±0.564	0.0763165	c3	H3K27me3
2449	TMEM30B	Apple	0.781416	0.894241	0.869Â±0.255	0.911Â±0.359	-0.0422325	c3	H3K27me3
2455	ABHD14A-ACY1	Apple	0.833771	0.922833	0.507Â±0.466	0.456Â±0.558	0.0510978	c3	H3K27me3
2456	CNKSR3	Apple	0.836587	0.922833	0.751Â±0.460	0.706Â±0.484	0.0456297	c3	H3K27me3
2457	ANKRD33B	Apple	0.848332	0.93099	0.765Â±0.445	0.674Â±0.680	0.0910954	c3	H3K27me3
2458	CA11	Apple	0.859262	0.938174	0.299Â±0.392	0.352Â±0.507	-0.0521127	c3	H3K27me3
2463	C1orf213	Apple	0.925326	0.985173	0.669Â±0.437	0.655Â±0.607	0.0141459	c3	H3K27me3
2466	FAM86B1	Apple	0.957546	0.999306	1.930Â±0.181	1.938Â±0.235	-0.00834468	c3	H3K27me3
2467	RCAN2	Apple	0.967735	0.999306	2.885Â±0.316	2.889Â±0.334	-0.00418688	c3	H3K27me3
2468	RNASET2	Apple	0.973926	0.999306	0.481Â±0.312	0.492Â±0.468	-0.0114357	c3	H3K27me3
2470	SHOX2	Apple	0.975114	0.999306	0.132Â±0.220	0.137Â±0.282	-0.00522683	c3	H3K27me3
2471	EMX2	Apple	0.980332	0.999306	1.643Â±0.467	1.640Â±0.269	0.00257989	c3	H3K27me3
2472	ZNF385D	Apple	0.989272	0.999306	2.582Â±0.317	2.580Â±0.208	0.00134248	c3	H3K27me3
2475	MBP	Apple	0.99491	0.999306	2.545Â±0.368	2.546Â±0.398	-0.00121772	c3	H3K27me3
2478	SLC1A2	Apple	NA	NA	NA	NA	NA	c3	H3K27me3
2480	ZIC1	Apple	NA	NA	NA	NA	NA	c3	H3K27me3
2482	KCNK1	Apple	0.000271	0.029268	1.854Â±0.114	2.590Â±0.140	-0.736108	c3	H3K4me2
2487	ASPN	Apple	0.00147897	0.0456369	3.717Â±0.227	3.247Â±0.180	0.46927	c3	H3K4me2
2488	RUNX1T1	Apple	0.00170285	0.045977	2.313Â±0.351	3.341Â±0.209	-1.02837	c3	H3K4me2
2490	CELF2	Apple	0.00310058	0.0669725	3.383Â±0.377	3.741Â±0.413	-0.358075	c3	H3K4me2
2491	HUNK	Apple	0.00355068	0.0697224	3.196Â±0.278	3.405Â±0.241	-0.208542	c3	H3K4me2
2493	EMP1	Apple	0.00455482	0.0756802	3.776Â±0.216	4.179Â±0.238	-0.403129	c3	H3K4me2
2495	AKR1C3	Apple	0.00868991	0.125135	0.641Â±0.574	1.354Â±0.348	-0.712901	c3	H3K4me2
2497	PDGFRL	Apple	0.0110286	0.140128	2.590Â±0.453	3.552Â±0.076	-0.962268	c3	H3K4me2
2499	GJA1	Apple	0.0179294	0.194288	1.926Â±0.305	1.558Â±0.263	0.368156	c3	H3K4me2
2500	STARD9	Apple	0.0179896	0.194288	2.407Â±0.310	3.109Â±0.159	-0.701839	c3	H3K4me2
2503	SCG5	Apple	0.0223798	0.203072	2.779Â±0.385	3.224Â±0.260	-0.445665	c3	H3K4me2
2505	EFNB3	Apple	0.0236117	0.204005	3.386Â±0.746	4.684Â±0.255	-1.29752	c3	H3K4me2
2507	PKNOX2	Apple	0.0279127	0.223301	3.938Â±0.437	4.085Â±0.476	-0.147314	c3	H3K4me2
2510	ADAMTS14	Apple	0.0374967	0.244727	3.476Â±0.318	3.721Â±0.365	-0.24436	c3	H3K4me2
2512	CTSK	Apple	0.0376638	0.244727	4.204Â±0.314	3.998Â±0.210	0.206302	c3	H3K4me2
2513	TMEM35	Apple	0.0383787	0.244727	2.883Â±0.599	3.355Â±0.362	-0.471577	c3	H3K4me2
2515	CPE	Apple	0.0396548	0.244727	3.227Â±0.632	3.020Â±0.618	0.207083	c3	H3K4me2
2516	RP11-75C9.1	Apple	0.0458694	0.275216	3.264Â±0.295	3.595Â±0.523	-0.330296	c3	H3K4me2
2517	HOXA11	Apple	0.0473468	0.276403	3.441Â±0.429	3.156Â±0.520	0.284853	c3	H3K4me2
2518	SPATA13	Apple	0.0549215	0.312185	3.022Â±0.303	3.344Â±0.202	-0.322273	c3	H3K4me2
2519	LRIG3	Apple	0.0573308	0.317525	3.618Â±0.383	4.159Â±0.304	-0.540336	c3	H3K4me2
2520	MEOX2	Apple	0.0627505	0.332983	1.814Â±0.243	2.285Â±0.511	-0.471236	c3	H3K4me2
2521	ADAM33	Apple	0.0644389	0.332983	3.090Â±0.193	2.852Â±0.135	0.237897	c3	H3K4me2
2523	ARHGAP29	Apple	0.0670704	0.336912	1.277Â±0.292	1.665Â±0.490	-0.387506	c3	H3K4me2
2525	TNNT3	Apple	0.0811185	0.38878	1.160Â±0.168	1.430Â±0.215	-0.270572	c3	H3K4me2
2527	RAB6B	Apple	0.0847793	0.38878	3.006Â±0.459	3.435Â±0.381	-0.429531	c3	H3K4me2
2529	EMX2OS	Apple	0.0881955	0.38878	2.497Â±0.306	2.936Â±0.429	-0.439423	c3	H3K4me2
2530	SERPINB7	Apple	0.0914394	0.395018	1.891Â±0.773	2.405Â±0.772	-0.514352	c3	H3K4me2
2532	RCAN2	Apple	0.101425	0.421303	1.114Â±0.102	0.675Â±0.485	0.439336	c3	H3K4me2
2537	COL4A4	Apple	0.119874	0.435107	3.168Â±0.273	3.314Â±0.294	-0.145784	c3	H3K4me2
2540	PHYHD1	Apple	0.126506	0.435107	4.316Â±0.449	4.057Â±0.571	0.258476	c3	H3K4me2
2541	ZNF385D	Apple	0.12816	0.435107	1.676Â±0.257	2.038Â±0.193	-0.362106	c3	H3K4me2
2543	KREMEN1	Apple	0.13247	0.435107	2.403Â±0.261	2.578Â±0.180	-0.174797	c3	H3K4me2
2544	CNKSR3	Apple	0.132981	0.435107	5.023Â±0.273	4.827Â±0.255	0.195979	c3	H3K4me2
2546	ADM	Apple	0.134855	0.435107	3.741Â±0.299	3.875Â±0.347	-0.134784	c3	H3K4me2
2547	CD68	Apple	0.136658	0.435107	5.362Â±0.237	5.092Â±0.306	0.269406	c3	H3K4me2
2548	GPNMB	Apple	0.136978	0.435107	1.353Â±0.302	1.655Â±0.292	-0.302667	c3	H3K4me2
2549	FAM86B1	Apple	0.153877	0.468802	2.077Â±0.368	2.300Â±0.229	-0.223647	c3	H3K4me2
2553	SNURF	Apple	0.161567	0.468802	2.840Â±0.307	3.115Â±0.647	-0.275499	c3	H3K4me2
2554	SEMA3D	Apple	0.163705	0.468802	4.045Â±0.246	3.817Â±0.356	0.2285	c3	H3K4me2
2556	NCKAP5	Apple	0.167279	0.468802	4.039Â±0.273	3.831Â±0.321	0.208055	c3	H3K4me2
2557	ANKRD33B	Apple	0.169059	0.468802	0.758Â±0.608	1.279Â±0.477	-0.52093	c3	H3K4me2
2559	LIPC	Apple	0.177424	0.48511	1.560Â±0.558	1.932Â±0.404	-0.372277	c3	H3K4me2
2563	CTSC	Apple	0.20231	0.515889	1.487Â±0.360	1.930Â±0.826	-0.442998	c3	H3K4me2
2565	SVEP1	Apple	0.205617	0.515889	3.054Â±0.309	2.753Â±0.238	0.301894	c3	H3K4me2
2566	EGFL8	Apple	0.206028	0.515889	4.835Â±0.331	4.601Â±0.281	0.233955	c3	H3K4me2
2567	MBP	Apple	0.207789	0.515889	1.644Â±0.375	1.905Â±0.179	-0.261639	c3	H3K4me2
2568	SUSD2	Apple	0.217091	0.532861	1.857Â±0.336	1.960Â±0.244	-0.103173	c3	H3K4me2
2569	IGDCC4	Apple	0.220124	0.534234	2.839Â±0.160	2.948Â±0.229	-0.109364	c3	H3K4me2
2571	C1QTNF6	Apple	0.22986	0.545581	1.146Â±0.165	1.660Â±0.764	-0.514436	c3	H3K4me2
2572	STAT4	Apple	0.232377	0.545581	0.009Â±0.021	0.133Â±0.188	-0.123987	c3	H3K4me2
2575	PCDH18	Apple	0.246606	0.547447	2.752Â±0.319	2.455Â±0.239	0.296929	c3	H3K4me2
2576	RASIP1	Apple	0.251728	0.547447	2.441Â±0.179	2.675Â±0.408	-0.233853	c3	H3K4me2
2578	CITED2	Apple	0.255342	0.547447	3.263Â±0.253	3.580Â±0.325	-0.316915	c3	H3K4me2
2581	ABHD14A-ACY1	Apple	0.260046	0.547447	3.553Â±0.285	3.328Â±0.228	0.225243	c3	H3K4me2
2583	C1orf213	Apple	0.264881	0.547447	3.746Â±0.246	3.629Â±0.150	0.116864	c3	H3K4me2
2584	HECW2	Apple	0.268124	0.547447	1.795Â±0.168	2.046Â±0.349	-0.250624	c3	H3K4me2
2585	SFRP2	Apple	0.26845	0.547447	2.088Â±0.196	2.472Â±0.679	-0.383969	c3	H3K4me2
2587	CD248	Apple	0.272055	0.547447	2.826Â±0.426	2.582Â±0.425	0.24377	c3	H3K4me2
2588	CA11	Apple	0.277397	0.547447	4.553Â±0.340	4.275Â±0.431	0.278659	c3	H3K4me2
2589	NFIA	Apple	0.279208	0.547447	2.471Â±0.244	2.659Â±0.533	-0.188516	c3	H3K4me2
2590	AHNAK2	Apple	0.284135	0.547447	2.931Â±0.198	3.117Â±0.320	-0.185402	c3	H3K4me2
2591	GUCY1A3	Apple	0.2842	0.547447	3.791Â±0.268	4.089Â±0.346	-0.297708	c3	H3K4me2
2592	EML1	Apple	0.285284	0.547447	3.434Â±0.349	3.143Â±0.507	0.291092	c3	H3K4me2
2596	PTGER3	Apple	0.320676	0.593902	4.243Â±0.429	4.347Â±0.426	-0.103473	c3	H3K4me2
2597	RGMA	Apple	0.321697	0.593902	4.657Â±0.332	4.778Â±0.222	-0.120959	c3	H3K4me2
2598	PLEKHG1	Apple	0.339602	0.621645	2.552Â±0.422	2.725Â±0.318	-0.172474	c3	H3K4me2
2602	SLC1A2	Apple	0.361106	0.638077	0.278Â±0.461	0.058Â±0.085	0.220419	c3	H3K4me2
2606	ABLIM1	Apple	0.393676	0.660674	4.553Â±0.274	4.392Â±0.447	0.160497	c3	H3K4me2
2612	TWIST2	Apple	0.446937	0.715926	4.307Â±0.428	4.403Â±0.250	-0.0958202	c3	H3K4me2
2613	TBX15	Apple	0.449719	0.715926	0.709Â±0.397	0.987Â±0.556	-0.278167	c3	H3K4me2
2614	PSMB9	Apple	0.450769	0.715926	1.290Â±0.257	1.357Â±0.354	-0.0674581	c3	H3K4me2
2615	RP11-366L20.2	Apple	0.459016	0.723703	1.677Â±0.116	1.827Â±0.435	-0.149797	c3	H3K4me2
2616	YPEL4	Apple	0.464325	0.726769	3.283Â±0.331	3.140Â±0.293	0.143292	c3	H3K4me2
2620	GJB2	Apple	0.488061	0.742402	1.974Â±0.294	2.051Â±0.162	-0.0770884	c3	H3K4me2
2623	OSR2	Apple	0.510809	0.760315	1.721Â±0.273	1.647Â±0.427	0.0740487	c3	H3K4me2
2625	FMO1	Apple	0.521659	0.76495	2.425Â±0.193	2.543Â±0.236	-0.118283	c3	H3K4me2
2626	HRH1	Apple	0.524132	0.76495	1.504Â±0.409	1.389Â±0.147	0.114518	c3	H3K4me2
2629	SELENBP1	Apple	0.559479	0.800314	1.576Â±0.281	1.750Â±0.395	-0.173876	c3	H3K4me2
2632	AHRR	Apple	0.580367	0.814021	1.490Â±0.240	1.417Â±0.262	0.0732759	c3	H3K4me2
2634	HOXC10	Apple	0.594522	0.814793	4.255Â±0.267	4.295Â±0.263	-0.0398783	c3	H3K4me2
2635	CYP7B1	Apple	0.596781	0.814793	3.490Â±0.065	3.584Â±0.310	-0.0943377	c3	H3K4me2
2636	EMX2	Apple	0.600574	0.814793	1.911Â±0.203	1.785Â±0.477	0.125899	c3	H3K4me2
2638	TMEM173	Apple	0.608674	0.814793	3.059Â±0.460	3.002Â±0.289	0.056417	c3	H3K4me2
2642	RNASET2	Apple	0.623884	0.814793	4.433Â±0.320	4.474Â±0.326	-0.0409707	c3	H3K4me2
2643	ZNF607	Apple	0.625732	0.814793	1.145Â±0.114	0.988Â±0.553	0.157239	c3	H3K4me2
2644	SERPING1	Apple	0.626184	0.814793	1.999Â±0.220	2.030Â±0.110	-0.0304307	c3	H3K4me2
2649	PTPRD	Apple	0.662194	0.832821	4.034Â±0.458	3.971Â±0.344	0.0635731	c3	H3K4me2
2650	SHOX2	Apple	0.663172	0.832821	2.883Â±0.243	2.814Â±0.179	0.0684718	c3	H3K4me2
2652	PDPN	Apple	0.707449	0.878213	1.717Â±0.530	1.678Â±0.434	0.0399015	c3	H3K4me2
2656	RP11-245M24.1	Apple	0.729358	0.87982	0.200Â±0.448	0.110Â±0.199	0.0902394	c3	H3K4me2
2657	TMEM30B	Apple	0.731263	0.87982	2.242Â±0.284	2.312Â±0.341	-0.0694186	c3	H3K4me2
2659	FRMD4B	Apple	0.737257	0.87982	1.232Â±0.324	1.289Â±0.249	-0.0563207	c3	H3K4me2
2662	A2M	Apple	0.780513	0.916254	1.976Â±0.481	2.047Â±0.519	-0.0709807	c3	H3K4me2
2665	PCOLCE2	Apple	0.804832	0.923511	2.736Â±0.547	2.693Â±0.372	0.0430823	c3	H3K4me2
2666	IL1RL2	Apple	0.809627	0.923511	0.921Â±0.498	0.896Â±0.552	0.0253527	c3	H3K4me2
2668	FAM174B	Apple	0.815821	0.923511	2.431Â±0.423	2.406Â±0.233	0.0246047	c3	H3K4me2
2669	TCF7	Apple	0.817572	0.923511	2.084Â±0.350	2.020Â±0.372	0.0638903	c3	H3K4me2
2675	APOBEC3D	Apple	0.876047	0.954056	0.457Â±0.428	0.526Â±0.620	-0.0693211	c3	H3K4me2
2676	ACSS3	Apple	0.879545	0.954056	0.330Â±0.429	0.279Â±0.368	0.0510051	c3	H3K4me2
2678	ABCC9	Apple	0.883385	0.954056	2.477Â±0.502	2.451Â±0.242	0.0256249	c3	H3K4me2
2684	APOD	Apple	0.922399	0.965428	3.644Â±0.432	3.664Â±0.712	-0.0195663	c3	H3K4me2
2687	SLC9A5	Apple	0.94396	0.968197	3.181Â±0.565	3.173Â±0.330	0.00836302	c3	H3K4me2
2689	TBC1D8	Apple	0.951793	0.968197	3.551Â±0.329	3.547Â±0.219	0.00482657	c3	H3K4me2
2690	ZIC1	Apple	0.952066	0.968197	0.703Â±0.636	0.690Â±0.676	0.0128944	c3	H3K4me2
2691	GALNT16	Apple	0.95475	0.968197	2.121Â±0.238	2.128Â±0.266	-0.00707883	c3	H3K4me2
2694	HOXC11	Apple	0.998691	0.998691	1.405Â±0.254	1.405Â±0.265	-0.000199969	c3	H3K4me2
2695	EHD3	Apple	NA	NA	NA	NA	NA	c3	H3K4me2
2697	RUNX1T1	Apple	4.36021e-05	0.00928726	2.057Â±0.638	4.479Â±0.628	-2.42162	c3	H3K4me3
2705	APOD	Apple	0.00188392	0.0384431	2.751Â±0.376	3.383Â±0.367	-0.631921	c3	H3K4me3
2708	EFNB3	Apple	0.00224619	0.0384431	3.618Â±0.689	5.956Â±0.154	-2.33777	c3	H3K4me3
2709	SUSD2	Apple	0.0023463	0.0384431	1.831Â±0.281	2.043Â±0.290	-0.212003	c3	H3K4me3
2710	PDGFRL	Apple	0.00253436	0.0385584	2.648Â±0.563	3.940Â±0.588	-1.2911	c3	H3K4me3
2711	SCG5	Apple	0.00492212	0.0689471	3.288Â±0.765	4.723Â±0.379	-1.43535	c3	H3K4me3
2712	LRIG3	Apple	0.00546228	0.0689471	2.772Â±0.438	3.171Â±0.513	-0.399124	c3	H3K4me3
2715	SPATA13	Apple	0.00688879	0.077227	2.376Â±0.408	2.908Â±0.493	-0.531649	c3	H3K4me3
2717	EMP1	Apple	0.0107339	0.104719	3.145Â±0.265	4.198Â±0.643	-1.05218	c3	H3K4me3
2718	CD68	Apple	0.0109288	0.104719	6.173Â±0.278	6.367Â±0.289	-0.194266	c3	H3K4me3
2720	ADM	Apple	0.0123172	0.109315	4.052Â±0.200	4.767Â±0.264	-0.715004	c3	H3K4me3
2723	SERPING1	Apple	0.015801	0.121548	1.880Â±0.175	2.140Â±0.216	-0.259845	c3	H3K4me3
2725	SERPINB7	Apple	0.0180871	0.127946	1.747Â±0.883	2.435Â±0.854	-0.68839	c3	H3K4me3
2726	STARD9	Apple	0.0182755	0.127946	1.636Â±0.296	2.279Â±0.431	-0.643309	c3	H3K4me3
2728	TMEM35	Apple	0.0216731	0.144262	3.382Â±0.942	4.358Â±0.516	-0.975914	c3	H3K4me3
2730	CTSC	Apple	0.0233959	0.146568	1.018Â±0.703	1.748Â±0.971	-0.729924	c3	H3K4me3
2731	GJB2	Apple	0.0250703	0.15257	1.892Â±0.325	2.202Â±0.159	-0.309889	c3	H3K4me3
2732	TWIST2	Apple	0.0260828	0.154323	4.712Â±0.291	5.280Â±0.269	-0.568341	c3	H3K4me3
2736	RGMA	Apple	0.0494194	0.25674	4.442Â±0.273	4.667Â±0.216	-0.224692	c3	H3K4me3
2737	HRH1	Apple	0.0516857	0.26212	1.230Â±0.363	1.528Â±0.293	-0.297633	c3	H3K4me3
2741	EMX2OS	Apple	0.0617668	0.277585	2.039Â±0.578	2.692Â±0.739	-0.652815	c3	H3K4me3
2743	FMO1	Apple	0.0625544	0.277585	2.340Â±0.273	2.256Â±0.331	0.0844205	c3	H3K4me3
2744	CITED2	Apple	0.0647566	0.279507	2.685Â±0.232	3.273Â±0.425	-0.587677	c3	H3K4me3
2746	RCAN2	Apple	0.0671103	0.280284	0.360Â±0.435	0.875Â±0.523	-0.514763	c3	H3K4me3
2747	ADAMTS14	Apple	0.0728152	0.298262	2.255Â±0.334	2.808Â±0.392	-0.553437	c3	H3K4me3
2748	EGFL8	Apple	0.076339	0.298478	5.708Â±0.242	5.888Â±0.160	-0.180334	c3	H3K4me3
2751	OSR2	Apple	0.0788232	0.29981	0.512Â±0.750	0.991Â±0.812	-0.479045	c3	H3K4me3
2752	KCNK1	Apple	0.0807182	0.300514	1.034Â±0.355	1.381Â±0.365	-0.347521	c3	H3K4me3
2755	MBP	Apple	0.0846517	0.300514	1.427Â±0.250	1.283Â±0.229	0.143914	c3	H3K4me3
2761	ABHD14A-ACY1	Apple	0.101835	0.318552	5.103Â±0.428	4.829Â±0.193	0.27422	c3	H3K4me3
2764	FAM86B1	Apple	0.10912	0.318552	1.535Â±0.343	1.947Â±0.292	-0.411504	c3	H3K4me3
2766	SNURF	Apple	0.109838	0.318552	2.524Â±0.094	3.015Â±0.515	-0.490582	c3	H3K4me3
2769	SLC9A5	Apple	0.112384	0.318552	3.853Â±0.593	4.278Â±0.430	-0.425071	c3	H3K4me3
2771	MEOX2	Apple	0.113662	0.318552	1.823Â±0.645	2.096Â±0.665	-0.273626	c3	H3K4me3
2772	PTGER3	Apple	0.115884	0.319797	4.227Â±0.342	4.473Â±0.387	-0.246256	c3	H3K4me3
2776	ABLIM1	Apple	0.121974	0.319797	5.473Â±0.404	5.740Â±0.221	-0.267505	c3	H3K4me3
2778	PDPN	Apple	0.126066	0.319797	1.373Â±0.590	1.719Â±0.792	-0.346383	c3	H3K4me3
2779	RP11-75C9.1	Apple	0.126117	0.319797	3.144Â±0.468	3.573Â±0.555	-0.429807	c3	H3K4me3
2781	PKNOX2	Apple	0.141278	0.349909	4.664Â±0.295	4.975Â±0.358	-0.311113	c3	H3K4me3
2783	TCF7	Apple	0.148448	0.359312	1.774Â±0.415	2.129Â±0.350	-0.35514	c3	H3K4me3
2784	PSMB9	Apple	0.152569	0.365138	0.799Â±0.498	0.955Â±0.580	-0.156342	c3	H3K4me3
2786	APOBEC3D	Apple	0.167443	0.391927	0.093Â±0.208	0.185Â±0.326	-0.0922307	c3	H3K4me3
2788	CPE	Apple	0.17473	0.393387	3.085Â±0.360	3.305Â±0.518	-0.219896	c3	H3K4me3
2789	TBX15	Apple	0.174942	0.393387	0.396Â±0.377	0.254Â±0.400	0.141646	c3	H3K4me3
2792	GUCY1A3	Apple	0.185006	0.403163	3.420Â±0.515	3.881Â±0.161	-0.460469	c3	H3K4me3
2795	GPNMB	Apple	0.19545	0.414277	1.245Â±0.187	1.362Â±0.239	-0.117337	c3	H3K4me3
2801	HUNK	Apple	0.215119	0.424164	2.973Â±0.346	3.173Â±0.337	-0.200475	c3	H3K4me3
2802	PCOLCE2	Apple	0.218006	0.424164	3.187Â±0.428	3.391Â±0.525	-0.204176	c3	H3K4me3
2803	HOXC11	Apple	0.221138	0.424164	1.134Â±0.384	1.299Â±0.150	-0.165064	c3	H3K4me3
2805	FRMD4B	Apple	0.224713	0.424164	0.411Â±0.589	0.994Â±0.557	-0.582556	c3	H3K4me3
2806	AKR1C3	Apple	0.225871	0.424164	0.486Â±0.653	0.839Â±0.552	-0.353177	c3	H3K4me3
2807	CELF2	Apple	0.228505	0.424164	3.746Â±0.112	3.959Â±0.405	-0.213653	c3	H3K4me3
2808	CNKSR3	Apple	0.229603	0.424164	5.532Â±0.643	5.643Â±0.527	-0.110418	c3	H3K4me3
2811	KREMEN1	Apple	0.237702	0.429072	2.521Â±0.268	2.847Â±0.569	-0.326463	c3	H3K4me3
2813	PLEKHG1	Apple	0.248839	0.438546	2.414Â±0.689	2.734Â±0.542	-0.320552	c3	H3K4me3
2814	SFRP2	Apple	0.249127	0.438546	1.649Â±0.247	1.987Â±0.557	-0.33799	c3	H3K4me3
2815	ABCC9	Apple	0.257475	0.447742	2.805Â±0.668	3.151Â±0.328	-0.346898	c3	H3K4me3
2816	IGDCC4	Apple	0.258555	0.447742	2.431Â±0.381	2.669Â±0.387	-0.23785	c3	H3K4me3
2819	ASPN	Apple	0.270047	0.452582	5.154Â±0.479	4.946Â±0.304	0.208312	c3	H3K4me3
2822	SELENBP1	Apple	0.281068	0.464089	1.170Â±0.095	1.251Â±0.120	-0.0807097	c3	H3K4me3
2823	ARHGAP29	Apple	0.302873	0.493591	0.642Â±0.619	0.891Â±0.554	-0.248358	c3	H3K4me3
2825	AHNAK2	Apple	0.308205	0.493591	2.279Â±0.414	2.495Â±0.462	-0.216836	c3	H3K4me3
2827	RP11-366L20.2	Apple	0.327538	0.512165	1.866Â±0.337	1.997Â±0.327	-0.130549	c3	H3K4me3
2828	ZIC1	Apple	0.328523	0.512165	1.113Â±0.811	0.949Â±0.791	0.163403	c3	H3K4me3
2830	CYP7B1	Apple	0.338191	0.521991	4.085Â±0.365	4.358Â±0.405	-0.273785	c3	H3K4me3
2832	GJA1	Apple	0.355277	0.540528	3.355Â±0.717	3.041Â±0.411	0.314144	c3	H3K4me3
2833	HOXA11	Apple	0.36	0.54383	3.144Â±0.483	3.342Â±0.453	-0.198271	c3	H3K4me3
2834	ZNF607	Apple	0.375488	0.551579	1.292Â±0.138	1.038Â±0.575	0.254366	c3	H3K4me3
2835	GALNT16	Apple	0.378986	0.551958	1.696Â±0.332	1.868Â±0.239	-0.171887	c3	H3K4me3
2836	EML1	Apple	0.380929	0.551958	4.779Â±0.457	4.950Â±0.457	-0.170524	c3	H3K4me3
2841	STAT4	Apple	0.431615	0.604829	0.022Â±0.048	0.081Â±0.129	-0.0596595	c3	H3K4me3
2843	RAB6B	Apple	0.452794	0.626267	2.918Â±0.341	3.068Â±0.225	-0.1502	c3	H3K4me3
2844	RASIP1	Apple	0.457069	0.628101	1.501Â±0.331	1.588Â±0.283	-0.0868513	c3	H3K4me3
2845	YPEL4	Apple	0.475728	0.649552	3.620Â±0.251	3.745Â±0.412	-0.124837	c3	H3K4me3
2849	NFIA	Apple	0.49756	0.662377	1.877Â±0.174	1.999Â±0.271	-0.121204	c3	H3K4me3
2850	CTSK	Apple	0.510809	0.675125	5.233Â±0.336	5.348Â±0.272	-0.114693	c3	H3K4me3
2853	ZNF385D	Apple	0.519814	0.675125	1.569Â±0.353	1.754Â±0.582	-0.184988	c3	H3K4me3
2855	FAM174B	Apple	0.53735	0.689491	2.122Â±0.294	1.948Â±0.381	0.174006	c3	H3K4me3
2857	ACSS3	Apple	0.555055	0.70373	0.443Â±0.621	0.239Â±0.329	0.204014	c3	H3K4me3
2859	COL4A4	Apple	0.576147	0.720249	3.576Â±0.745	3.748Â±0.546	-0.171741	c3	H3K4me3
2862	PTPRD	Apple	0.626421	0.770876	3.090Â±0.466	3.012Â±0.485	0.0785555	c3	H3K4me3
2865	C1orf213	Apple	0.642516	0.774566	5.601Â±0.352	5.523Â±0.296	0.0781133	c3	H3K4me3
2866	TBC1D8	Apple	0.645536	0.774566	5.399Â±0.490	5.308Â±0.453	0.0910219	c3	H3K4me3
2867	NCKAP5	Apple	0.64807	0.774566	4.769Â±0.282	4.686Â±0.370	0.0822561	c3	H3K4me3
2868	A2M	Apple	0.650926	0.774566	1.784Â±0.588	1.856Â±0.456	-0.0726794	c3	H3K4me3
2869	TMEM30B	Apple	0.670843	0.793831	2.328Â±0.387	2.431Â±0.492	-0.103081	c3	H3K4me3
2870	TNNT3	Apple	0.725601	0.853884	0.749Â±0.489	0.608Â±0.558	0.141315	c3	H3K4me3
2876	CD248	Apple	0.783666	0.892625	2.507Â±0.316	2.553Â±0.208	-0.0464713	c3	H3K4me3
2877	SVEP1	Apple	0.79028	0.895371	5.280Â±0.578	5.211Â±0.564	0.0683853	c3	H3K4me3
2880	TMEM173	Apple	0.814396	0.908201	3.667Â±0.670	3.695Â±0.625	-0.0273912	c3	H3K4me3
2881	PCDH18	Apple	0.83069	0.921546	1.997Â±0.150	1.939Â±0.449	0.0582061	c3	H3K4me3
2884	LIPC	Apple	0.846328	0.92445	2.043Â±0.593	1.991Â±0.496	0.0516337	c3	H3K4me3
2885	PHYHD1	Apple	0.85835	0.932798	5.756Â±0.409	5.734Â±0.179	0.0225534	c3	H3K4me3
2886	HECW2	Apple	0.869961	0.939561	1.372Â±0.322	1.348Â±0.192	0.0242078	c3	H3K4me3
2887	ANKRD33B	Apple	0.873395	0.939561	0.432Â±0.594	0.503Â±0.541	-0.0706026	c3	H3K4me3
2891	ADAM33	Apple	0.91499	0.951147	4.231Â±0.368	4.253Â±0.447	-0.0220629	c3	H3K4me3
2894	HOXC10	Apple	0.918624	0.951147	4.334Â±0.163	4.351Â±0.335	-0.0167012	c3	H3K4me3
2895	CA11	Apple	0.919889	0.951147	5.890Â±0.275	5.905Â±0.365	-0.0151181	c3	H3K4me3
2896	AHRR	Apple	0.929562	0.954775	0.438Â±0.477	0.405Â±0.554	0.033545	c3	H3K4me3
2897	EMX2	Apple	0.932362	0.954775	2.306Â±0.476	2.287Â±0.370	0.0194672	c3	H3K4me3
2899	RNASET2	Apple	0.96907	0.980149	4.513Â±0.231	4.518Â±0.345	-0.00470266	c3	H3K4me3
2901	SEMA3D	Apple	0.976148	0.980753	5.536Â±0.461	5.542Â±0.434	-0.00668339	c3	H3K4me3
2902	SHOX2	Apple	0.994027	0.994027	2.161Â±0.352	2.162Â±0.649	-0.0017105	c3	H3K4me3
2903	C1QTNF6	Apple	NA	NA	NA	NA	NA	c3	H3K4me3
2905	EHD3	Apple	NA	NA	NA	NA	NA	c3	H3K4me3
2907	IL1RL2	Apple	NA	NA	NA	NA	NA	c3	H3K4me3
2910	RP11-245M24.1	Apple	NA	NA	NA	NA	NA	c3	H3K4me3
2912	SLC1A2	Apple	NA	NA	NA	NA	NA	c3	H3K4me3
2913	SCN9A	Apple	0.000954978	0.103378	1.768Â±0.587	1.096Â±0.646	0.672095	c4	H3K27ac
2914	JPH2	Apple	0.00300837	0.103378	1.950Â±0.692	1.090Â±0.701	0.859856	c4	H3K27ac
2916	ADH1B	Apple	0.0033619	0.103378	4.936Â±0.583	4.078Â±0.645	0.857635	c4	H3K27ac
2917	GREB1L	Apple	0.00620636	0.152677	2.674Â±0.698	2.155Â±0.713	0.518702	c4	H3K27ac
2920	FAM101B	Apple	0.012555	0.167931	1.045Â±0.557	0.725Â±0.691	0.320249	c4	H3K27ac
2923	BAMBI	Apple	0.0150182	0.167931	2.181Â±0.474	1.261Â±0.723	0.920042	c4	H3K27ac
2926	KCTD16	Apple	0.0230568	0.197031	3.463Â±0.952	2.767Â±0.742	0.695582	c4	H3K27ac
2928	LINC01018	Apple	0.0265581	0.204165	2.148Â±0.587	1.850Â±0.545	0.297966	c4	H3K27ac
2929	SLC7A5	Apple	0.0311098	0.225088	2.856Â±0.284	2.563Â±0.273	0.293697	c4	H3K27ac
2931	PAWR	Apple	0.0421811	0.27095	1.581Â±0.519	0.894Â±0.598	0.687488	c4	H3K27ac
2933	HIST3H2BB	Apple	0.0462597	0.27095	4.330Â±0.516	3.674Â±0.635	0.655798	c4	H3K27ac
2936	IGF1	Apple	0.0543404	0.278495	1.687Â±0.714	1.265Â±0.453	0.422504	c4	H3K27ac
2939	SALL4	Apple	0.0827478	0.376962	3.566Â±0.806	2.853Â±0.714	0.712215	c4	H3K27ac
2941	EDNRB	Apple	0.0956343	0.378687	3.312Â±0.427	2.983Â±0.528	0.328677	c4	H3K27ac
2942	FRMPD4	Apple	0.09625	0.378687	0.551Â±0.520	0.056Â±0.125	0.495559	c4	H3K27ac
2944	IL33	Apple	0.102551	0.378687	0.748Â±0.444	0.291Â±0.407	0.456223	c4	H3K27ac
2945	TNFRSF10D	Apple	0.103486	0.378687	0.717Â±0.673	0.252Â±0.398	0.46511	c4	H3K27ac
2946	FSTL3	Apple	0.107486	0.378687	0.901Â±0.439	0.481Â±0.451	0.42011	c4	H3K27ac
2948	CCDC81	Apple	0.110835	0.378687	3.474Â±0.293	2.903Â±0.877	0.570541	c4	H3K27ac
2950	UCHL1	Apple	0.133002	0.401741	5.548Â±0.366	5.116Â±0.691	0.431345	c4	H3K27ac
2952	CDH6	Apple	0.142774	0.401741	1.871Â±0.670	1.504Â±0.387	0.367474	c4	H3K27ac
2954	CNN1	Apple	0.146576	0.401741	3.377Â±0.730	3.130Â±0.519	0.247486	c4	H3K27ac
2955	BAIAP2L1	Apple	0.149915	0.401741	1.175Â±0.352	0.578Â±0.545	0.596824	c4	H3K27ac
2956	DDIT4	Apple	0.152042	0.401741	3.123Â±0.429	2.722Â±0.773	0.400824	c4	H3K27ac
2958	PTPLA	Apple	0.152472	0.401741	1.273Â±0.435	1.021Â±0.205	0.251988	c4	H3K27ac
2961	PKP2	Apple	0.163189	0.409638	4.214Â±0.538	3.922Â±0.529	0.291655	c4	H3K27ac
2962	PCK2	Apple	0.175144	0.422437	1.306Â±0.189	0.876Â±0.535	0.430069	c4	H3K27ac
2963	C3orf70	Apple	0.175157	0.422437	1.873Â±0.306	2.167Â±0.400	-0.294402	c4	H3K27ac
2964	PTGS1	Apple	0.184486	0.42964	1.188Â±0.847	0.921Â±0.560	0.266385	c4	H3K27ac
2966	SGCG	Apple	0.191776	0.436824	0.933Â±0.587	0.393Â±0.543	0.540096	c4	H3K27ac
2968	SLC2A1	Apple	0.229558	0.504208	2.201Â±0.690	1.830Â±0.281	0.371038	c4	H3K27ac
2969	MIR210HG	Apple	0.237589	0.512692	3.039Â±0.346	2.760Â±0.453	0.278962	c4	H3K27ac
2970	KCNG1	Apple	0.246251	0.522223	1.108Â±0.313	0.783Â±0.623	0.324413	c4	H3K27ac
2972	CHAC1	Apple	0.262165	0.525037	0.713Â±0.483	0.376Â±0.355	0.336788	c4	H3K27ac
2973	FAHD2B	Apple	0.262503	0.525037	0.482Â±0.613	0.194Â±0.434	0.288163	c4	H3K27ac
2975	GOLGA8N	Apple	0.275753	0.532292	2.823Â±0.788	2.568Â±0.560	0.255358	c4	H3K27ac
2976	KRT7	Apple	0.276965	0.532292	3.122Â±0.529	3.007Â±0.545	0.115878	c4	H3K27ac
2977	DIAPH3	Apple	0.292823	0.554112	1.077Â±0.241	0.996Â±0.304	0.0804782	c4	H3K27ac
2982	ARL4A	Apple	0.333161	0.560851	0.463Â±0.514	0.642Â±0.499	-0.179363	c4	H3K27ac
2984	TES	Apple	0.353525	0.560851	1.585Â±0.474	1.456Â±0.550	0.128617	c4	H3K27ac
2985	ANKRD37	Apple	0.355288	0.560851	2.446Â±0.713	2.486Â±0.632	-0.0407997	c4	H3K27ac
2988	CXCL5	Apple	0.361542	0.560851	0.744Â±0.275	0.375Â±0.591	0.3692	c4	H3K27ac
2990	RASGRP1	Apple	0.3987	0.585673	0.539Â±0.720	0.156Â±0.349	0.383054	c4	H3K27ac
2992	PDGFA	Apple	0.404733	0.585673	0.318Â±0.355	0.602Â±0.514	-0.284302	c4	H3K27ac
2994	PTPRN	Apple	0.462251	0.647418	0.479Â±0.459	0.272Â±0.609	0.20654	c4	H3K27ac
2999	TTLL7	Apple	0.500886	0.665639	2.236Â±0.252	2.094Â±0.394	0.142927	c4	H3K27ac
3006	NPY4R	Apple	0.584551	0.726261	0.862Â±0.544	0.793Â±0.600	0.0686129	c4	H3K27ac
3008	SLC38A1	Apple	0.608223	0.740708	1.154Â±0.792	1.235Â±0.754	-0.0809807	c4	H3K27ac
3011	SYT15	Apple	0.691184	0.801684	1.422Â±0.199	1.396Â±0.094	0.0260408	c4	H3K27ac
3013	MATN3	Apple	0.693755	0.801684	1.577Â±0.589	1.497Â±0.571	0.0796385	c4	H3K27ac
3015	SCRG1	Apple	0.703918	0.801684	2.267Â±0.630	2.171Â±0.741	0.0959034	c4	H3K27ac
3016	CLIC3	Apple	0.740874	0.836032	2.623Â±0.389	2.579Â±0.514	0.0433361	c4	H3K27ac
3017	HSD17B6	Apple	0.769079	0.85892	1.094Â±0.297	1.069Â±0.268	0.0245332	c4	H3K27ac
3018	TOM1L1	Apple	0.775123	0.85892	0.859Â±0.724	0.936Â±0.464	-0.0774468	c4	H3K27ac
3022	DUSP2	Apple	0.838336	0.896655	2.482Â±0.212	2.533Â±0.599	-0.0513715	c4	H3K27ac
3023	RP4-756G23.5	Apple	0.850952	0.902302	3.504Â±0.208	3.524Â±0.160	-0.0195517	c4	H3K27ac
3025	SNAI1	Apple	0.870408	0.907289	0.703Â±0.347	0.732Â±0.570	-0.0288976	c4	H3K27ac
3027	SYBU	Apple	0.936813	0.956306	3.000Â±0.949	2.983Â±0.735	0.0172072	c4	H3K27ac
3031	ATP2A3	Apple	NA	NA	NA	NA	NA	c4	H3K27ac
3033	DHRS3	Apple	NA	NA	NA	NA	NA	c4	H3K27ac
3035	FBN2	Apple	NA	NA	NA	NA	NA	c4	H3K27ac
3038	IL11	Apple	NA	NA	NA	NA	NA	c4	H3K27ac
3039	PDLIM3	Apple	NA	NA	NA	NA	NA	c4	H3K27ac
3041	RAB11FIP1	Apple	NA	NA	NA	NA	NA	c4	H3K27ac
3042	RNF180	Apple	NA	NA	NA	NA	NA	c4	H3K27ac
3043	STC2	Apple	NA	NA	NA	NA	NA	c4	H3K27ac
3048	CXCL5	Apple	0.00782529	0.254322	1.412Â±0.155	1.795Â±0.212	-0.382721	c4	H3K27me3
3049	PTPRN	Apple	0.0176349	0.374143	2.219Â±0.299	2.490Â±0.179	-0.271677	c4	H3K27me3
3050	CLIC3	Apple	0.0207646	0.374143	0.781Â±0.445	0.083Â±0.187	0.697372	c4	H3K27me3
3051	FSTL3	Apple	0.0220741	0.374143	1.490Â±0.308	1.688Â±0.315	-0.197569	c4	H3K27me3
3053	TES	Apple	0.0264844	0.382552	1.460Â±0.399	1.121Â±0.195	0.339032	c4	H3K27me3
3059	NPY4R	Apple	0.0658742	0.451815	2.730Â±0.296	3.050Â±0.226	-0.320772	c4	H3K27me3
3063	BAMBI	Apple	0.0742725	0.451815	1.797Â±0.554	2.181Â±0.720	-0.383844	c4	H3K27me3
3067	UCHL1	Apple	0.0892391	0.451815	0.836Â±0.477	1.272Â±0.183	-0.435803	c4	H3K27me3
3069	KRT7	Apple	0.0905805	0.451815	1.430Â±0.291	1.774Â±0.467	-0.344176	c4	H3K27me3
3070	CNN1	Apple	0.0949891	0.451815	1.377Â±0.301	1.214Â±0.214	0.162403	c4	H3K27me3
3071	IL11	Apple	0.0952647	0.451815	1.006Â±0.109	1.210Â±0.281	-0.204667	c4	H3K27me3
3078	GREB1L	Apple	0.152115	0.581614	0.745Â±0.368	0.988Â±0.513	-0.24368	c4	H3K27me3
3081	GOLGA8N	Apple	0.17528	0.592136	1.863Â±0.619	2.153Â±0.708	-0.290664	c4	H3K27me3
3082	SGCG	Apple	0.176041	0.592136	1.695Â±0.434	1.953Â±0.324	-0.257832	c4	H3K27me3
3083	PTPLA	Apple	0.177641	0.592136	0.875Â±0.502	1.278Â±0.088	-0.402458	c4	H3K27me3
3085	SLC7A5	Apple	0.199968	0.618238	0.875Â±0.213	0.618Â±0.569	0.256657	c4	H3K27me3
3086	PDLIM3	Apple	0.209138	0.618238	0.171Â±0.247	0.004Â±0.008	0.167637	c4	H3K27me3
3087	STC2	Apple	0.213754	0.618238	2.238Â±0.391	2.047Â±0.295	0.190935	c4	H3K27me3
3089	C3orf70	Apple	0.220255	0.622461	1.069Â±0.236	0.825Â±0.512	0.243989	c4	H3K27me3
3090	HSD17B6	Apple	0.232849	0.64405	1.831Â±0.248	1.958Â±0.233	-0.12665	c4	H3K27me3
3091	PKP2	Apple	0.244274	0.657264	0.770Â±0.337	0.406Â±0.381	0.36455	c4	H3K27me3
3092	KCTD16	Apple	0.247738	0.657264	1.608Â±0.397	1.764Â±0.284	-0.155589	c4	H3K27me3
3093	TNFRSF10D	Apple	0.253498	0.659096	1.701Â±0.353	1.844Â±0.371	-0.14293	c4	H3K27me3
3094	SLC2A1	Apple	0.267115	0.680881	0.849Â±0.509	1.173Â±0.368	-0.324126	c4	H3K27me3
3096	TTLL7	Apple	0.295496	0.717125	2.271Â±0.480	2.429Â±0.398	-0.158332	c4	H3K27me3
3097	PDGFA	Apple	0.298101	0.717125	0.449Â±0.454	0.214Â±0.300	0.235181	c4	H3K27me3
3098	PAWR	Apple	0.303399	0.717125	2.265Â±0.103	2.423Â±0.264	-0.158229	c4	H3K27me3
3101	KCNG1	Apple	0.338346	0.730648	1.277Â±0.272	1.450Â±0.376	-0.172476	c4	H3K27me3
3106	CCDC81	Apple	0.361745	0.733287	0.167Â±0.374	0.530Â±0.546	-0.362498	c4	H3K27me3
3109	RP4-756G23.5	Apple	0.39682	0.733287	0.834Â±0.263	0.572Â±0.419	0.262583	c4	H3K27me3
3111	SALL4	Apple	0.413465	0.733287	1.366Â±0.427	1.707Â±0.683	-0.341445	c4	H3K27me3
3115	MIR210HG	Apple	0.422373	0.733287	0.627Â±0.494	0.478Â±0.556	0.149141	c4	H3K27me3
3118	IL33	Apple	0.42616	0.733287	2.185Â±0.578	2.486Â±0.253	-0.30046	c4	H3K27me3
3122	LINC01018	Apple	0.464932	0.765078	2.473Â±0.512	2.569Â±0.590	-0.0955711	c4	H3K27me3
3124	PTGS1	Apple	0.500323	0.802987	2.073Â±0.240	1.980Â±0.265	0.092786	c4	H3K27me3
3125	IGF1	Apple	0.520428	0.825069	1.486Â±0.342	1.600Â±0.220	-0.113403	c4	H3K27me3
3126	FBN2	Apple	0.539337	0.834702	1.744Â±0.299	1.881Â±0.285	-0.136596	c4	H3K27me3
3127	ANKRD37	Apple	0.554302	0.834702	1.139Â±0.632	1.332Â±1.115	-0.193421	c4	H3K27me3
3128	DIAPH3	Apple	0.554452	0.834702	3.038Â±0.246	2.990Â±0.188	0.0480954	c4	H3K27me3
3129	SCRG1	Apple	0.561285	0.834702	0.301Â±0.454	0.443Â±0.423	-0.141819	c4	H3K27me3
3130	MATN3	Apple	0.564817	0.834702	2.400Â±0.438	2.507Â±0.314	-0.107712	c4	H3K27me3
3131	JPH2	Apple	0.573922	0.834702	2.638Â±0.408	2.722Â±0.208	-0.0832896	c4	H3K27me3
3133	DDIT4	Apple	0.591175	0.834702	1.242Â±0.424	1.324Â±0.225	-0.0817975	c4	H3K27me3
3137	RASGRP1	Apple	0.608498	0.834702	2.222Â±0.271	2.159Â±0.410	0.0632525	c4	H3K27me3
3139	HIST3H2BB	Apple	0.618675	0.834702	0.897Â±0.510	0.769Â±0.656	0.1283	c4	H3K27me3
3140	RNF180	Apple	0.626296	0.834702	0.540Â±0.346	0.404Â±0.509	0.136308	c4	H3K27me3
3141	ATP2A3	Apple	0.63671	0.834702	2.042Â±0.492	2.168Â±0.250	-0.126129	c4	H3K27me3
3144	SYBU	Apple	0.648499	0.834702	0.331Â±0.517	0.530Â±0.484	-0.198745	c4	H3K27me3
3146	ARL4A	Apple	0.721225	0.905899	0.842Â±0.479	0.682Â±0.590	0.160051	c4	H3K27me3
3147	BAIAP2L1	Apple	0.72915	0.905899	1.879Â±0.349	1.928Â±0.392	-0.0491722	c4	H3K27me3
3149	FRMPD4	Apple	0.770651	0.905899	2.793Â±0.180	2.842Â±0.231	-0.0491253	c4	H3K27me3
3150	SNAI1	Apple	0.778692	0.905899	1.580Â±0.235	1.624Â±0.374	-0.0439144	c4	H3K27me3
3152	SLC38A1	Apple	0.787971	0.905899	2.626Â±0.209	2.668Â±0.315	-0.0416349	c4	H3K27me3
3153	RAB11FIP1	Apple	0.789078	0.905899	2.853Â±0.364	2.901Â±0.148	-0.0476582	c4	H3K27me3
3154	CHAC1	Apple	0.796078	0.905899	0.824Â±0.428	0.913Â±0.534	-0.0894089	c4	H3K27me3
3155	DUSP2	Apple	0.797115	0.905899	1.385Â±0.466	1.433Â±0.227	-0.0483949	c4	H3K27me3
3156	TOM1L1	Apple	0.801658	0.905899	4.078Â±0.398	4.038Â±0.338	0.0404611	c4	H3K27me3
3158	CDH6	Apple	0.803324	0.905899	0.846Â±0.481	0.763Â±0.463	0.0828847	c4	H3K27me3
3161	SYT15	Apple	0.853828	0.938261	0.564Â±0.417	0.633Â±0.627	-0.0682378	c4	H3K27me3
3162	PCK2	Apple	0.85887	0.938261	1.498Â±0.277	1.460Â±0.299	0.0376338	c4	H3K27me3
3167	SCN9A	Apple	0.924166	0.963737	3.129Â±0.466	3.144Â±0.559	-0.0149049	c4	H3K27me3
3168	FAM101B	Apple	0.92667	0.963737	3.446Â±0.461	3.461Â±0.223	-0.0145227	c4	H3K27me3
3169	ADH1B	Apple	0.940473	0.970329	0.591Â±0.495	0.565Â±0.542	0.026154	c4	H3K27me3
3171	EDNRB	Apple	0.968614	0.983749	0.911Â±0.521	0.922Â±0.757	-0.0101451	c4	H3K27me3
3174	DHRS3	Apple	NA	NA	NA	NA	NA	c4	H3K27me3
3175	FAHD2B	Apple	NA	NA	NA	NA	NA	c4	H3K27me3
3177	FAM101B	Apple	0.0067778	0.119614	1.773Â±0.100	1.447Â±0.157	0.325704	c4	H3K4me2
3179	EDNRB	Apple	0.00953192	0.119614	3.312Â±0.307	2.945Â±0.163	0.367305	c4	H3K4me2
3180	PAWR	Apple	0.00991951	0.119614	2.658Â±0.467	1.748Â±0.130	0.909925	c4	H3K4me2
3181	KCTD16	Apple	0.0104268	0.119614	4.531Â±0.346	3.903Â±0.124	0.627489	c4	H3K4me2
3186	CLIC3	Apple	0.0149633	0.119614	3.430Â±0.254	3.147Â±0.253	0.282991	c4	H3K4me2
3187	CNN1	Apple	0.0175983	0.119614	4.319Â±0.473	3.797Â±0.334	0.522149	c4	H3K4me2
3188	BAMBI	Apple	0.0178649	0.119614	2.832Â±0.316	2.272Â±0.342	0.559775	c4	H3K4me2
3189	GREB1L	Apple	0.0181056	0.119614	3.314Â±0.532	2.830Â±0.362	0.483696	c4	H3K4me2
3190	SCN9A	Apple	0.0185478	0.119614	3.409Â±0.333	2.981Â±0.351	0.428124	c4	H3K4me2
3194	DUSP2	Apple	0.0192832	0.119614	4.004Â±0.419	3.572Â±0.398	0.431593	c4	H3K4me2
3195	NPY4R	Apple	0.0195319	0.119614	2.551Â±0.511	1.840Â±0.462	0.710653	c4	H3K4me2
3197	MIR210HG	Apple	0.0210481	0.119614	3.050Â±0.589	2.449Â±0.800	0.600379	c4	H3K4me2
3198	BAIAP2L1	Apple	0.021351	0.119614	1.942Â±0.319	1.527Â±0.241	0.415075	c4	H3K4me2
3199	MATN3	Apple	0.0214932	0.119614	3.048Â±0.464	2.550Â±0.305	0.498601	c4	H3K4me2
3200	KCNG1	Apple	0.0241501	0.12091	1.909Â±0.290	1.426Â±0.044	0.483758	c4	H3K4me2
3201	TOM1L1	Apple	0.0244849	0.12091	2.020Â±0.299	1.398Â±0.223	0.622592	c4	H3K4me2
3202	C3orf70	Apple	0.0245599	0.12091	3.107Â±0.302	2.679Â±0.485	0.427763	c4	H3K4me2
3204	LINC01018	Apple	0.0281185	0.123499	3.892Â±0.419	3.274Â±0.434	0.618277	c4	H3K4me2
3206	IGF1	Apple	0.0296022	0.123499	2.539Â±0.360	2.040Â±0.341	0.499264	c4	H3K4me2
3207	DDIT4	Apple	0.0315475	0.123499	3.547Â±0.221	3.199Â±0.275	0.348102	c4	H3K4me2
3208	JPH2	Apple	0.0316881	0.123499	2.410Â±0.343	1.622Â±0.318	0.787659	c4	H3K4me2
3209	CCDC81	Apple	0.0318395	0.123499	3.813Â±0.374	3.329Â±0.444	0.484218	c4	H3K4me2
3210	HIST3H2BB	Apple	0.0391536	0.147402	4.304Â±0.357	3.590Â±0.368	0.713782	c4	H3K4me2
3211	SGCG	Apple	0.043945	0.160713	2.174Â±0.554	1.290Â±0.389	0.884749	c4	H3K4me2
3212	GOLGA8N	Apple	0.051651	0.183648	3.846Â±0.490	3.369Â±0.444	0.477014	c4	H3K4me2
3216	CXCL5	Apple	0.0644259	0.206163	2.415Â±0.266	1.708Â±0.392	0.706398	c4	H3K4me2
3217	FSTL3	Apple	0.0718318	0.221245	2.071Â±0.326	1.730Â±0.381	0.341219	c4	H3K4me2
3220	SLC7A5	Apple	0.0818436	0.238091	3.712Â±0.470	3.492Â±0.399	0.220499	c4	H3K4me2
3221	SLC2A1	Apple	0.0856034	0.243494	3.119Â±0.453	2.763Â±0.316	0.356606	c4	H3K4me2
3222	HSD17B6	Apple	0.100885	0.27889	2.085Â±0.206	1.678Â±0.237	0.406885	c4	H3K4me2
3223	IL33	Apple	0.105936	0.27889	1.894Â±0.692	1.499Â±0.432	0.394997	c4	H3K4me2
3225	SALL4	Apple	0.110993	0.27889	3.989Â±0.574	3.557Â±0.274	0.431854	c4	H3K4me2
3227	SYT15	Apple	0.11853	0.27889	2.544Â±0.245	2.088Â±0.418	0.455811	c4	H3K4me2
3230	SLC38A1	Apple	0.120965	0.27889	3.388Â±0.412	3.182Â±0.254	0.205863	c4	H3K4me2
3232	ANKRD37	Apple	0.124193	0.27889	3.866Â±0.462	3.483Â±0.815	0.383418	c4	H3K4me2
3233	ADH1B	Apple	0.134518	0.292003	4.470Â±0.294	4.184Â±0.350	0.285336	c4	H3K4me2
3238	RP4-756G23.5	Apple	0.149604	0.299493	4.406Â±0.302	4.116Â±0.293	0.289073	c4	H3K4me2
3239	PTGS1	Apple	0.149746	0.299493	2.634Â±0.479	2.425Â±0.271	0.208853	c4	H3K4me2
3241	PKP2	Apple	0.182378	0.348424	4.730Â±0.516	4.498Â±0.331	0.231878	c4	H3K4me2
3243	IL11	Apple	0.211595	0.392523	0.832Â±0.267	0.428Â±0.455	0.404085	c4	H3K4me2
3246	TNFRSF10D	Apple	0.223522	0.397373	1.776Â±0.440	1.424Â±0.366	0.352335	c4	H3K4me2
3249	KRT7	Apple	0.238283	0.406669	4.175Â±0.311	4.000Â±0.428	0.174805	c4	H3K4me2
3251	FRMPD4	Apple	0.268104	0.440233	2.255Â±0.365	1.941Â±0.394	0.314023	c4	H3K4me2
3256	FBN2	Apple	0.311339	0.485992	0.917Â±0.519	0.667Â±0.626	0.249568	c4	H3K4me2
3259	FAHD2B	Apple	0.327737	0.493533	0.443Â±0.586	0.135Â±0.192	0.308101	c4	H3K4me2
3260	PDLIM3	Apple	0.373901	0.556504	0.022Â±0.050	0.055Â±0.122	-0.032356	c4	H3K4me2
3265	PTPLA	Apple	0.414704	0.578994	1.777Â±0.372	1.941Â±0.379	-0.163827	c4	H3K4me2
3268	CHAC1	Apple	0.430567	0.580588	0.699Â±0.555	0.490Â±0.684	0.208544	c4	H3K4me2
3271	UCHL1	Apple	0.474886	0.626654	4.813Â±0.381	4.721Â±0.339	0.0922342	c4	H3K4me2
3273	SYBU	Apple	0.510375	0.650321	3.278Â±0.554	3.378Â±0.827	-0.0997511	c4	H3K4me2
3274	RAB11FIP1	Apple	0.511235	0.650321	1.419Â±0.320	1.258Â±0.193	0.161396	c4	H3K4me2
3276	PDGFA	Apple	0.524802	0.658575	0.403Â±0.468	0.624Â±0.889	-0.221377	c4	H3K4me2
3279	SNAI1	Apple	0.578805	0.70559	1.390Â±0.167	1.342Â±0.202	0.0483922	c4	H3K4me2
3281	PCK2	Apple	0.600724	0.711958	1.741Â±0.703	1.606Â±0.296	0.134545	c4	H3K4me2
3282	SCRG1	Apple	0.604665	0.711958	3.001Â±0.610	2.819Â±0.504	0.181568	c4	H3K4me2
3285	STC2	Apple	0.634568	0.726863	0.064Â±0.135	0.159Â±0.355	-0.0945313	c4	H3K4me2
3287	TES	Apple	0.641684	0.726863	2.879Â±0.141	2.837Â±0.278	0.0417506	c4	H3K4me2
3288	ARL4A	Apple	0.651563	0.73158	1.144Â±0.177	1.192Â±0.254	-0.0485573	c4	H3K4me2
3289	DIAPH3	Apple	0.704807	0.784481	1.787Â±0.084	1.848Â±0.277	-0.0612896	c4	H3K4me2
3290	CDH6	Apple	0.712815	0.786555	2.390Â±0.565	2.302Â±0.285	0.0879017	c4	H3K4me2
3295	RASGRP1	Apple	0.801321	0.847678	1.469Â±0.413	1.404Â±0.244	0.064719	c4	H3K4me2
3300	PTPRN	Apple	0.890681	0.899703	1.081Â±1.078	1.133Â±0.578	-0.0514254	c4	H3K4me2
3301	ATP2A3	Apple	0.892674	0.899703	0.783Â±0.467	0.733Â±0.618	0.0503618	c4	H3K4me2
3302	TTLL7	Apple	0.91991	0.91991	2.583Â±0.263	2.600Â±0.413	-0.0168646	c4	H3K4me2
3303	DHRS3	Apple	NA	NA	NA	NA	NA	c4	H3K4me2
3306	RNF180	Apple	NA	NA	NA	NA	NA	c4	H3K4me2
3309	SCN9A	Apple	0.000668418	0.0855576	3.594Â±0.351	3.225Â±0.294	0.369002	c4	H3K4me3
3310	TNFRSF10D	Apple	0.0014906	0.0953986	2.577Â±1.052	1.422Â±0.862	1.15565	c4	H3K4me3
3311	NPY4R	Apple	0.00564058	0.201674	2.335Â±0.380	2.042Â±0.288	0.293206	c4	H3K4me3
3312	KRT7	Apple	0.0100773	0.201674	4.886Â±0.370	4.605Â±0.365	0.281187	c4	H3K4me3
3313	IL33	Apple	0.0112719	0.201674	2.002Â±0.790	1.546Â±0.864	0.456349	c4	H3K4me3
3314	SYT15	Apple	0.012139	0.201674	2.652Â±0.189	2.091Â±0.391	0.561464	c4	H3K4me3
3316	EDNRB	Apple	0.0132577	0.201674	3.726Â±0.603	3.046Â±0.804	0.679999	c4	H3K4me3
3318	LINC01018	Apple	0.0191588	0.222882	3.999Â±0.922	3.353Â±0.935	0.646376	c4	H3K4me3
3319	JPH2	Apple	0.0218728	0.222882	2.153Â±0.632	1.729Â±0.454	0.424365	c4	H3K4me3
3320	FAM101B	Apple	0.022005	0.222882	1.832Â±0.201	1.378Â±0.352	0.454025	c4	H3K4me3
3322	IGF1	Apple	0.031726	0.256741	2.340Â±0.271	1.842Â±0.139	0.497807	c4	H3K4me3
3327	BAMBI	Apple	0.0438678	0.256741	2.150Â±0.528	1.360Â±0.822	0.790741	c4	H3K4me3
3328	GOLGA8N	Apple	0.0448644	0.256741	3.888Â±0.644	3.078Â±0.504	0.809756	c4	H3K4me3
3329	PAWR	Apple	0.0469841	0.256741	2.797Â±0.517	2.056Â±0.750	0.741084	c4	H3K4me3
3330	MATN3	Apple	0.0472733	0.256741	2.726Â±0.287	2.259Â±0.253	0.467062	c4	H3K4me3
3332	CXCL5	Apple	0.0529471	0.256741	2.374Â±0.591	1.776Â±0.377	0.598288	c4	H3K4me3
3333	KCTD16	Apple	0.0529569	0.256741	5.153Â±0.744	3.852Â±0.881	1.30091	c4	H3K4me3
3334	ADH1B	Apple	0.0529998	0.256741	5.840Â±0.491	5.401Â±0.470	0.438961	c4	H3K4me3
3336	RASGRP1	Apple	0.0561621	0.256741	1.767Â±0.430	1.376Â±0.287	0.391187	c4	H3K4me3
3337	GREB1L	Apple	0.061673	0.266304	2.926Â±0.751	2.314Â±0.407	0.611764	c4	H3K4me3
3341	BAIAP2L1	Apple	0.0825172	0.314352	2.138Â±0.296	1.689Â±0.402	0.449439	c4	H3K4me3
3342	CNN1	Apple	0.0850499	0.314352	5.341Â±0.223	4.957Â±0.284	0.383153	c4	H3K4me3
3344	SALL4	Apple	0.0911427	0.314352	4.505Â±0.706	3.831Â±1.001	0.674002	c4	H3K4me3
3345	TOM1L1	Apple	0.0924939	0.314352	1.994Â±0.754	1.339Â±0.217	0.655141	c4	H3K4me3
3346	SGCG	Apple	0.0933233	0.314352	2.176Â±0.297	1.621Â±0.570	0.554717	c4	H3K4me3
3348	FAHD2B	Apple	0.106427	0.336195	0.073Â±0.164	0.153Â±0.231	-0.0799798	c4	H3K4me3
3349	FSTL3	Apple	0.107833	0.336195	2.042Â±0.427	1.805Â±0.464	0.236423	c4	H3K4me3
3351	PKP2	Apple	0.114756	0.336195	5.297Â±0.475	5.119Â±0.579	0.178059	c4	H3K4me3
3353	CCDC81	Apple	0.120878	0.337162	5.322Â±0.475	4.921Â±0.377	0.40097	c4	H3K4me3
3355	UCHL1	Apple	0.129408	0.337162	6.522Â±0.118	6.181Â±0.506	0.340608	c4	H3K4me3
3356	CLIC3	Apple	0.129864	0.337162	4.115Â±0.446	3.731Â±0.629	0.383934	c4	H3K4me3
3357	HIST3H2BB	Apple	0.131329	0.337162	4.490Â±0.320	3.815Â±0.665	0.675383	c4	H3K4me3
3358	RAB11FIP1	Apple	0.131704	0.337162	1.418Â±0.270	0.869Â±0.535	0.548407	c4	H3K4me3
3360	HSD17B6	Apple	0.142776	0.351447	1.931Â±0.121	1.668Â±0.219	0.262274	c4	H3K4me3
3363	PCK2	Apple	0.176775	0.405139	1.562Â±0.458	1.107Â±0.649	0.455137	c4	H3K4me3
3364	TES	Apple	0.177248	0.405139	2.467Â±0.277	2.286Â±0.368	0.181075	c4	H3K4me3
3367	MIR210HG	Apple	0.197128	0.414236	2.587Â±0.597	2.377Â±0.763	0.210768	c4	H3K4me3
3369	FBN2	Apple	0.206626	0.426584	0.745Â±0.557	0.427Â±0.585	0.317499	c4	H3K4me3
3371	PTGS1	Apple	0.223236	0.444991	2.915Â±0.581	2.586Â±0.427	0.328965	c4	H3K4me3
3373	TTLL7	Apple	0.238547	0.444991	1.924Â±0.466	1.678Â±0.404	0.246045	c4	H3K4me3
3375	SLC2A1	Apple	0.239245	0.444991	3.785Â±0.680	3.383Â±0.395	0.401704	c4	H3K4me3
3376	FRMPD4	Apple	0.242807	0.444991	2.178Â±0.426	1.815Â±0.458	0.36308	c4	H3K4me3
3379	KCNG1	Apple	0.255597	0.453169	1.453Â±0.370	1.247Â±0.224	0.205714	c4	H3K4me3
3385	ATP2A3	Apple	0.29435	0.47797	0.910Â±0.553	0.553Â±0.527	0.35728	c4	H3K4me3
3386	SCRG1	Apple	0.295944	0.47797	3.621Â±0.339	3.339Â±0.547	0.281289	c4	H3K4me3
3387	SLC38A1	Apple	0.301687	0.47797	4.016Â±0.503	3.818Â±0.600	0.198044	c4	H3K4me3
3388	DUSP2	Apple	0.302465	0.47797	4.286Â±0.688	3.992Â±1.015	0.293619	c4	H3K4me3
3390	PTPRN	Apple	0.351798	0.538097	1.019Â±0.390	0.646Â±0.688	0.3732	c4	H3K4me3
3393	PDGFA	Apple	0.380426	0.539807	0.138Â±0.308	0.287Â±0.393	-0.14907	c4	H3K4me3
3394	CDH6	Apple	0.383769	0.539807	1.868Â±0.758	1.543Â±0.730	0.324744	c4	H3K4me3
3409	PTPLA	Apple	0.573127	0.691861	2.128Â±0.338	1.956Â±0.641	0.171182	c4	H3K4me3
3411	DIAPH3	Apple	0.595609	0.698215	1.785Â±0.340	1.676Â±0.300	0.109602	c4	H3K4me3
3415	SNAI1	Apple	0.619195	0.707651	1.300Â±0.259	1.174Â±0.536	0.126068	c4	H3K4me3
3416	RP4-756G23.5	Apple	0.630358	0.714034	5.222Â±0.222	5.137Â±0.479	0.084384	c4	H3K4me3
3419	SLC7A5	Apple	0.651387	0.718772	4.597Â±0.092	4.517Â±0.342	0.0804243	c4	H3K4me3
3421	DDIT4	Apple	0.69278	0.747797	3.569Â±0.505	3.467Â±0.847	0.102037	c4	H3K4me3
3424	SYBU	Apple	0.849047	0.898165	2.862Â±0.961	2.821Â±0.899	0.0414172	c4	H3K4me3
3425	IL11	Apple	0.914739	0.959726	0.642Â±0.514	0.681Â±0.463	-0.0394027	c4	H3K4me3
3426	C3orf70	Apple	0.926348	0.964005	3.011Â±0.403	3.027Â±0.256	-0.0165016	c4	H3K4me3
3429	ARL4A	Apple	0.963107	0.978394	0.774Â±0.513	0.756Â±0.606	0.0173929	c4	H3K4me3
3431	ANKRD37	Apple	0.999146	0.999146	4.342Â±1.244	4.342Â±1.214	0.000136247	c4	H3K4me3
3432	CHAC1	Apple	NA	NA	NA	NA	NA	c4	H3K4me3
3433	DHRS3	Apple	NA	NA	NA	NA	NA	c4	H3K4me3
3436	PDLIM3	Apple	NA	NA	NA	NA	NA	c4	H3K4me3
3437	RNF180	Apple	NA	NA	NA	NA	NA	c4	H3K4me3
3439	STC2	Apple	NA	NA	NA	NA	NA	c4	H3K4me3
3447	SUGCT	Apple	0.000508565	0.00983227	4.442Â±0.691	0.173Â±0.367	4.26936	c5	H3K27ac
3453	HOXD1	Apple	0.00179314	0.0208004	4.100Â±0.521	2.781Â±0.635	1.31853	c5	H3K27ac
3456	CENPV	Apple	0.00272522	0.0257053	2.871Â±0.765	1.359Â±0.494	1.51191	c5	H3K27ac
3457	CDKN2B	Apple	0.00282994	0.0257053	3.339Â±0.552	0.407Â±0.590	2.93204	c5	H3K27ac
3458	CD200	Apple	0.00295464	0.0257053	3.277Â±0.595	0.426Â±0.590	2.85111	c5	H3K27ac
3459	HOXA-AS2	Apple	0.00367369	0.0304391	1.856Â±0.423	1.091Â±0.691	0.765682	c5	H3K27ac
3460	HOXD3	Apple	0.00427928	0.0338452	3.839Â±0.469	2.476Â±0.517	1.36354	c5	H3K27ac
3462	SNX25	Apple	0.0055665	0.0403572	3.121Â±0.453	1.788Â±0.337	1.33353	c5	H3K27ac
3463	RP11-397A16.2	Apple	0.00581722	0.0404879	2.436Â±0.363	1.703Â±0.439	0.733155	c5	H3K27ac
3465	BDNF	Apple	0.00710144	0.0457649	2.483Â±0.571	1.788Â±0.461	0.694423	c5	H3K27ac
3467	IER3	Apple	0.00778946	0.0467368	3.196Â±0.431	2.133Â±0.272	1.0636	c5	H3K27ac
3469	TOX2	Apple	0.0126264	0.0708706	2.515Â±0.515	1.708Â±0.888	0.807153	c5	H3K27ac
3470	EPHA2	Apple	0.0144903	0.0787909	3.147Â±0.962	2.474Â±0.807	0.673159	c5	H3K27ac
3471	KRT8	Apple	0.0159996	0.0843617	1.810Â±0.660	0.186Â±0.416	1.62373	c5	H3K27ac
3474	PLN	Apple	0.0235727	0.113935	3.113Â±0.490	2.315Â±0.624	0.798239	c5	H3K27ac
3475	PID1	Apple	0.0247887	0.116574	1.404Â±0.650	0.607Â±0.536	0.79715	c5	H3K27ac
3476	CRISPLD2	Apple	0.0276168	0.126456	1.424Â±0.383	0.492Â±0.522	0.931814	c5	H3K27ac
3477	RP11-65J3.1	Apple	0.0284131	0.126766	1.436Â±0.422	0.748Â±0.708	0.687496	c5	H3K27ac
3478	LDLRAD4	Apple	0.0324925	0.141342	3.709Â±0.420	3.206Â±0.402	0.503317	c5	H3K27ac
3481	INHBE	Apple	0.0370398	0.149882	4.120Â±0.563	3.429Â±0.718	0.691447	c5	H3K27ac
3483	MDFI	Apple	0.039177	0.151484	0.989Â±0.420	0.234Â±0.341	0.755191	c5	H3K27ac
3485	DCBLD1	Apple	0.0453873	0.16803	4.166Â±0.369	3.683Â±0.726	0.482458	c5	H3K27ac
3487	HOXA5	Apple	0.0546727	0.194144	2.480Â±0.122	2.079Â±0.410	0.40108	c5	H3K27ac
3488	LIMK2	Apple	0.0643072	0.223789	4.254Â±0.154	4.055Â±0.141	0.199135	c5	H3K27ac
3491	RGS4	Apple	0.0716042	0.23454	1.452Â±0.365	0.939Â±0.566	0.513286	c5	H3K27ac
3492	SYNM	Apple	0.0728044	0.23454	4.224Â±0.630	3.911Â±0.712	0.313618	c5	H3K27ac
3493	ADAMTS16	Apple	0.0748866	0.23454	2.411Â±1.220	1.730Â±0.626	0.681216	c5	H3K27ac
3495	SLC22A3	Apple	0.0768751	0.234671	1.170Â±0.182	0.584Â±0.586	0.585877	c5	H3K27ac
3496	KCNE4	Apple	0.0813308	0.241076	1.306Â±0.524	0.770Â±0.824	0.536091	c5	H3K27ac
3498	ATP1B1	Apple	0.0839562	0.241076	3.477Â±0.139	2.880Â±0.543	0.596594	c5	H3K27ac
3501	CSRP1	Apple	0.0872862	0.241076	1.391Â±0.333	0.970Â±0.462	0.421571	c5	H3K27ac
3502	TAGLN	Apple	0.0939146	0.25533	2.898Â±0.516	3.068Â±0.370	-0.170058	c5	H3K27ac
3503	ANXA3	Apple	0.0981015	0.26261	3.429Â±0.688	3.211Â±0.751	0.218391	c5	H3K27ac
3504	PRSS35	Apple	0.100729	0.262853	4.104Â±0.329	3.908Â±0.263	0.195793	c5	H3K27ac
3505	HOTAIRM1	Apple	0.102897	0.262853	0.848Â±0.914	0.114Â±0.256	0.733287	c5	H3K27ac
3509	PLEKHA2	Apple	0.108546	0.266014	4.786Â±0.266	4.314Â±0.471	0.472099	c5	H3K27ac
3510	SAMD11	Apple	0.110299	0.266263	1.452Â±0.285	1.125Â±0.243	0.327013	c5	H3K27ac
3514	SLC16A3	Apple	0.126997	0.290494	1.003Â±0.293	0.482Â±0.465	0.520626	c5	H3K27ac
3516	VCAN-AS1	Apple	0.130733	0.291634	2.649Â±0.580	2.343Â±0.443	0.305789	c5	H3K27ac
3519	ITGA6	Apple	0.137313	0.294969	1.243Â±0.475	0.645Â±0.614	0.597671	c5	H3K27ac
3523	IFI27	Apple	0.15149	0.304363	0.175Â±0.257	0.548Â±0.519	-0.372975	c5	H3K27ac
3528	CDH2	Apple	0.183662	0.349948	1.148Â±1.143	0.706Â±0.990	0.44217	c5	H3K27ac
3532	STC1	Apple	0.20597	0.369472	1.827Â±0.600	1.497Â±0.191	0.329791	c5	H3K27ac
3533	LINC01116	Apple	0.210361	0.371514	1.321Â±0.494	0.978Â±0.821	0.342282	c5	H3K27ac
3535	MAB21L1	Apple	0.213514	0.371514	1.227Â±0.365	0.714Â±0.501	0.512654	c5	H3K27ac
3537	RAI14	Apple	0.2265	0.386382	3.596Â±0.358	3.402Â±0.390	0.194205	c5	H3K27ac
3538	PPP1R3C	Apple	0.228722	0.386385	0.379Â±0.552	0.018Â±0.040	0.360877	c5	H3K27ac
3540	FGFR2	Apple	0.240654	0.393159	2.852Â±0.305	2.610Â±0.675	0.241754	c5	H3K27ac
3543	HOXD8	Apple	0.2544	0.402925	1.297Â±0.546	1.108Â±0.241	0.189342	c5	H3K27ac
3545	RBM24	Apple	0.258519	0.402925	1.323Â±0.343	1.052Â±0.197	0.271588	c5	H3K27ac
3546	PABPC4L	Apple	0.259354	0.402925	0.218Â±0.424	0.101Â±0.226	0.116581	c5	H3K27ac
3548	TBX5	Apple	0.28485	0.43477	1.208Â±0.329	0.987Â±0.429	0.22128	c5	H3K27ac
3549	RELT	Apple	0.289541	0.437058	1.473Â±0.354	1.144Â±0.754	0.328307	c5	H3K27ac
3551	BDKRB1	Apple	0.301697	0.445178	3.058Â±0.305	2.884Â±0.425	0.173456	c5	H3K27ac
3552	MYH9	Apple	0.301903	0.445178	1.057Â±0.169	0.764Â±0.454	0.292687	c5	H3K27ac
3553	BMP6	Apple	0.305159	0.446199	1.399Â±0.824	1.272Â±0.725	0.12741	c5	H3K27ac
3556	DACT1	Apple	0.349991	0.499167	0.059Â±0.084	0.232Â±0.318	-0.173229	c5	H3K27ac
3558	XRCC4	Apple	0.381084	0.526258	0.198Â±0.443	0.003Â±0.006	0.195355	c5	H3K27ac
3559	HOXB7	Apple	0.426331	0.584108	0.017Â±0.024	0.181Â±0.406	-0.164471	c5	H3K27ac
3562	PLOD2	Apple	0.452976	0.606291	3.218Â±0.267	3.118Â±0.373	0.0996337	c5	H3K27ac
3564	TRIM61	Apple	0.464288	0.608412	2.609Â±0.561	2.372Â±0.281	0.236465	c5	H3K27ac
3566	UNC5C	Apple	0.476991	0.619376	2.138Â±0.268	2.186Â±0.190	-0.0472351	c5	H3K27ac
3567	RBP1	Apple	0.48282	0.622301	1.651Â±0.183	1.757Â±0.341	-0.10591	c5	H3K27ac
3570	HSPA2	Apple	0.507884	0.638078	2.228Â±0.705	2.319Â±0.545	-0.0903889	c5	H3K27ac
3573	MECOM	Apple	0.529978	0.654016	3.597Â±0.137	3.438Â±0.606	0.159242	c5	H3K27ac
3575	SLC19A2	Apple	0.546597	0.66509	1.165Â±0.615	1.023Â±0.587	0.142204	c5	H3K27ac
3577	PITX2	Apple	0.565598	0.678718	0.407Â±0.545	0.279Â±0.606	0.127601	c5	H3K27ac
3579	SKAP2	Apple	0.574744	0.68031	0.295Â±0.183	0.195Â±0.334	0.100007	c5	H3K27ac
3581	EDN1	Apple	0.593791	0.69342	0.098Â±0.160	0.043Â±0.096	0.0551334	c5	H3K27ac
3582	ANO4	Apple	0.648464	0.750738	0.308Â±0.509	0.218Â±0.285	0.0906048	c5	H3K27ac
3585	RNF182	Apple	0.686614	0.780855	1.439Â±0.308	1.350Â±0.330	0.089695	c5	H3K27ac
3588	AMIGO2	Apple	0.728284	0.810339	1.484Â±0.252	1.413Â±0.521	0.070504	c5	H3K27ac
3590	NKX3-1	Apple	0.744233	0.813744	0.704Â±0.396	0.618Â±0.592	0.0853339	c5	H3K27ac
3591	FBXO32	Apple	0.747569	0.813744	1.680Â±0.647	1.744Â±0.518	-0.0646127	c5	H3K27ac
3592	HOXA9	Apple	0.748736	0.813744	0.823Â±0.363	0.900Â±0.540	-0.076714	c5	H3K27ac
3593	HBEGF	Apple	0.754611	0.813744	3.074Â±0.624	3.009Â±0.665	0.0650718	c5	H3K27ac
3594	TBX5-AS1	Apple	0.757624	0.813744	1.818Â±0.057	1.753Â±0.452	0.0653788	c5	H3K27ac
3595	LIF	Apple	0.764344	0.815925	2.243Â±0.182	2.270Â±0.261	-0.0266943	c5	H3K27ac
3596	HAND2	Apple	0.795491	0.843996	0.747Â±0.488	0.665Â±0.633	0.0819294	c5	H3K27ac
3600	SIM2	Apple	0.891081	0.922905	0.666Â±0.517	0.621Â±0.590	0.0452006	c5	H3K27ac
3602	SEC11C	Apple	0.920548	0.942208	1.743Â±0.411	1.726Â±0.300	0.0170608	c5	H3K27ac
3605	C2orf88	Apple	0.982689	0.988369	2.989Â±0.504	2.983Â±0.373	0.00663307	c5	H3K27ac
3608	CAP2	Apple	NA	NA	NA	NA	NA	c5	H3K27ac
3610	EDNRA	Apple	NA	NA	NA	NA	NA	c5	H3K27ac
3611	MMP23B	Apple	NA	NA	NA	NA	NA	c5	H3K27ac
3612	NPIPA7	Apple	NA	NA	NA	NA	NA	c5	H3K27ac
3614	NRIP3	Apple	NA	NA	NA	NA	NA	c5	H3K27ac
3616	SEL1L3	Apple	NA	NA	NA	NA	NA	c5	H3K27ac
3617	STK38L	Apple	NA	NA	NA	NA	NA	c5	H3K27ac
3621	HOXD3	Apple	0.000103589	0.00604269	0.713Â±0.295	2.242Â±0.351	-1.52876	c5	H3K27me3
3625	SUGCT	Apple	0.000809729	0.0202432	0.344Â±0.322	2.330Â±0.660	-1.98595	c5	H3K27me3
3626	RNF182	Apple	0.00117512	0.0257057	1.870Â±0.381	2.271Â±0.298	-0.400476	c5	H3K27me3
3627	CD200	Apple	0.00134932	0.0259556	1.294Â±0.175	2.944Â±0.347	-1.65006	c5	H3K27me3
3628	HOXD8	Apple	0.00155483	0.0259556	2.152Â±0.215	2.863Â±0.133	-0.711019	c5	H3K27me3
3629	HOXD1	Apple	0.00163906	0.0259556	0.764Â±0.561	2.497Â±0.318	-1.73335	c5	H3K27me3
3631	CDKN2B	Apple	0.001942	0.0261423	1.337Â±0.210	2.945Â±0.346	-1.60836	c5	H3K27me3
3635	NRIP3	Apple	0.00884683	0.0910703	2.201Â±0.579	3.108Â±0.341	-0.906211	c5	H3K27me3
3638	SNX25	Apple	0.0126823	0.11097	1.234Â±0.219	2.432Â±0.562	-1.19782	c5	H3K27me3
3640	KCNE4	Apple	0.0186218	0.148128	1.788Â±0.599	2.481Â±0.455	-0.693158	c5	H3K27me3
3642	ADAMTS16	Apple	0.0204917	0.149419	1.785Â±0.605	2.437Â±0.752	-0.651577	c5	H3K27me3
3644	EPHA2	Apple	0.0233209	0.156968	1.532Â±0.250	1.901Â±0.373	-0.368887	c5	H3K27me3
3646	SYNM	Apple	0.0344393	0.205348	0.036Â±0.053	0.647Â±0.472	-0.610643	c5	H3K27me3
3648	PLN	Apple	0.0352025	0.205348	0.494Â±0.488	1.835Â±0.645	-1.34112	c5	H3K27me3
3649	TOX2	Apple	0.0377662	0.209384	1.033Â±0.707	1.950Â±1.090	-0.9172	c5	H3K27me3
3652	CAP2	Apple	0.0453571	0.233455	0.626Â±0.491	0.046Â±0.084	0.580107	c5	H3K27me3
3655	CRISPLD2	Apple	0.0618454	0.291936	1.389Â±0.536	1.681Â±0.482	-0.29245	c5	H3K27me3
3656	SAMD11	Apple	0.0640073	0.291936	1.119Â±0.163	1.367Â±0.278	-0.248431	c5	H3K27me3
3662	IER3	Apple	0.0804125	0.319823	0.768Â±0.474	1.375Â±0.300	-0.606472	c5	H3K27me3
3664	SLC22A3	Apple	0.0895066	0.337683	0.742Â±0.455	1.208Â±0.076	-0.465783	c5	H3K27me3
3665	RBP1	Apple	0.0906919	0.337683	1.116Â±0.178	0.537Â±0.541	0.579133	c5	H3K27me3
3666	MECOM	Apple	0.0941224	0.342592	0.420Â±0.440	0.191Â±0.365	0.229074	c5	H3K27me3
3668	SIM2	Apple	0.102942	0.354712	1.048Â±0.093	0.748Â±0.359	0.299312	c5	H3K27me3
3669	SLC16A3	Apple	0.108591	0.354712	0.396Â±0.431	0.007Â±0.017	0.388074	c5	H3K27me3
3673	EDN1	Apple	0.113809	0.354712	1.999Â±0.107	1.832Â±0.235	0.167718	c5	H3K27me3
3674	PRSS35	Apple	0.114438	0.354712	0.178Â±0.398	0.524Â±0.408	-0.345982	c5	H3K27me3
3677	HOXA-AS2	Apple	0.119589	0.354712	0.044Â±0.092	0.570Â±0.673	-0.525893	c5	H3K27me3
3679	STK38L	Apple	0.128635	0.369035	0.758Â±0.484	2.005Â±1.194	-1.24656	c5	H3K27me3
3683	KRT8	Apple	0.152881	0.411601	3.669Â±0.501	4.023Â±0.167	-0.354218	c5	H3K27me3
3686	PABPC4L	Apple	0.172513	0.443966	0.879Â±0.516	1.227Â±0.223	-0.347701	c5	H3K27me3
3687	C2orf88	Apple	0.188751	0.466885	0.826Â±0.495	0.988Â±0.589	-0.1621	c5	H3K27me3
3688	ATP1B1	Apple	0.193425	0.466885	0.310Â±0.440	0.595Â±0.559	-0.284887	c5	H3K27me3
3690	CSRP1	Apple	0.194758	0.466885	0.893Â±0.452	0.505Â±0.544	0.387156	c5	H3K27me3
3691	CENPV	Apple	0.201421	0.476333	0.524Â±0.469	0.918Â±0.555	-0.394491	c5	H3K27me3
3692	HOXA9	Apple	0.208542	0.483349	1.844Â±0.307	2.045Â±0.176	-0.200897	c5	H3K27me3
3695	MAB21L1	Apple	0.226231	0.503378	2.465Â±0.114	2.282Â±0.325	0.182506	c5	H3K27me3
3696	PPP1R3C	Apple	0.227239	0.503378	3.051Â±0.182	2.812Â±0.273	0.239115	c5	H3K27me3
3699	LIMK2	Apple	0.24661	0.526303	0.199Â±0.224	0.407Â±0.463	-0.207391	c5	H3K27me3
3702	RP11-65J3.1	Apple	0.265492	0.54013	1.147Â±0.198	1.393Â±0.423	-0.246186	c5	H3K27me3
3704	TAGLN	Apple	0.272629	0.54013	1.194Â±0.208	0.940Â±0.531	0.254526	c5	H3K27me3
3706	ITGA6	Apple	0.275845	0.54013	0.997Â±0.490	1.244Â±0.169	-0.24666	c5	H3K27me3
3708	XRCC4	Apple	0.285092	0.548254	2.730Â±0.344	2.550Â±0.254	0.179453	c5	H3K27me3
3709	PITX2	Apple	0.304092	0.578436	0.184Â±0.255	0.031Â±0.070	0.152917	c5	H3K27me3
3712	RAI14	Apple	0.326883	0.596997	0.400Â±0.403	0.233Â±0.399	0.166243	c5	H3K27me3
3714	NPIPA7	Apple	0.355675	0.641681	2.586Â±0.424	2.768Â±0.398	-0.182282	c5	H3K27me3
3715	HOTAIRM1	Apple	0.364711	0.646757	3.115Â±0.313	2.941Â±0.248	0.173274	c5	H3K27me3
3718	MMP23B	Apple	0.381331	0.653836	3.319Â±0.418	3.131Â±0.495	0.188109	c5	H3K27me3
3721	TBX5	Apple	0.393084	0.659699	2.599Â±0.227	2.675Â±0.103	-0.0768064	c5	H3K27me3
3722	RP11-397A16.2	Apple	0.395819	0.659699	0.481Â±0.524	0.707Â±0.425	-0.225827	c5	H3K27me3
3724	NKX3-1	Apple	0.403518	0.659959	1.436Â±0.238	1.608Â±0.236	-0.1723	c5	H3K27me3
3726	PLEKHA2	Apple	0.438992	0.698319	0.828Â±0.388	0.643Â±0.520	0.185359	c5	H3K27me3
3728	ANXA3	Apple	0.442934	0.698319	0.884Â±0.535	0.663Â±0.615	0.221227	c5	H3K27me3
3729	SKAP2	Apple	0.455509	0.711733	0.051Â±0.071	0.184Â±0.412	-0.133559	c5	H3K27me3
3731	MYH9	Apple	0.477083	0.727638	1.159Â±0.208	1.253Â±0.241	-0.0946651	c5	H3K27me3
3732	STC1	Apple	0.47889	0.727638	1.132Â±0.188	0.978Â±0.531	0.154305	c5	H3K27me3
3733	BMP6	Apple	0.487927	0.727638	1.609Â±0.619	1.741Â±0.409	-0.131648	c5	H3K27me3
3735	CDH2	Apple	0.490636	0.727638	3.181Â±0.699	2.997Â±0.963	0.184456	c5	H3K27me3
3736	SEL1L3	Apple	0.508511	0.744642	3.139Â±0.218	3.054Â±0.428	0.0849157	c5	H3K27me3
3737	HOXA5	Apple	0.512595	0.744642	0.545Â±0.316	0.716Â±0.620	-0.171342	c5	H3K27me3
3739	SLC19A2	Apple	0.535819	0.768593	1.745Â±0.254	1.863Â±0.188	-0.11738	c5	H3K27me3
3740	HAND2	Apple	0.543071	0.772662	4.400Â±0.428	4.537Â±0.152	-0.137107	c5	H3K27me3
3743	AMIGO2	Apple	0.571128	0.791228	2.914Â±0.182	3.015Â±0.242	-0.100702	c5	H3K27me3
3744	TRIM61	Apple	0.578394	0.791228	0.993Â±0.195	1.133Â±0.683	-0.140291	c5	H3K27me3
3747	FGFR2	Apple	0.595275	0.798769	1.477Â±0.620	1.595Â±0.577	-0.117986	c5	H3K27me3
3751	BDKRB1	Apple	0.620818	0.81077	0.764Â±0.339	0.958Â±0.577	-0.194237	c5	H3K27me3
3752	DACT1	Apple	0.644063	0.834897	0.335Â±0.424	0.184Â±0.412	0.150657	c5	H3K27me3
3755	LIF	Apple	0.675724	0.852015	0.356Â±0.490	0.510Â±0.475	-0.153649	c5	H3K27me3
3757	VCAN-AS1	Apple	0.686174	0.852015	0.476Â±0.412	0.595Â±0.553	-0.119707	c5	H3K27me3
3760	LINC01116	Apple	0.699121	0.855568	1.106Â±0.140	0.980Â±0.619	0.12629	c5	H3K27me3
3763	BDNF	Apple	0.742318	0.88428	1.661Â±0.568	1.738Â±0.345	-0.0771881	c5	H3K27me3
3764	ANO4	Apple	0.742795	0.88428	3.097Â±0.355	3.027Â±0.319	0.0698063	c5	H3K27me3
3765	HSPA2	Apple	0.748795	0.885399	1.059Â±0.104	0.974Â±0.592	0.0850548	c5	H3K27me3
3766	RGS4	Apple	0.758004	0.890273	0.970Â±0.329	1.040Â±0.310	-0.0692953	c5	H3K27me3
3767	INHBE	Apple	0.768435	0.896508	0.980Â±0.223	0.913Â±0.520	0.0662585	c5	H3K27me3
3768	LDLRAD4	Apple	0.781365	0.905556	0.953Â±0.574	0.975Â±0.600	-0.0221704	c5	H3K27me3
3769	RBM24	Apple	0.810888	0.91493	0.383Â±0.509	0.319Â±0.440	0.0640715	c5	H3K27me3
3776	TBX5-AS1	Apple	0.879916	0.968217	1.240Â±0.143	1.220Â±0.224	0.0204295	c5	H3K27me3
3778	FBXO32	Apple	0.898971	0.977142	1.333Â±0.279	1.347Â±0.384	-0.0135207	c5	H3K27me3
3779	PID1	Apple	0.914395	0.977859	1.327Â±0.336	1.345Â±0.140	-0.0179402	c5	H3K27me3
3780	SEC11C	Apple	0.914851	0.977859	0.210Â±0.464	0.247Â±0.481	-0.0364209	c5	H3K27me3
3783	IFI27	Apple	0.933697	0.97811	0.316Â±0.507	0.345Â±0.383	-0.0293002	c5	H3K27me3
3786	PLOD2	Apple	0.959478	0.988758	0.239Â±0.456	0.226Â±0.393	0.0135587	c5	H3K27me3
3787	RELT	Apple	0.960946	0.988758	2.394Â±0.542	2.400Â±0.369	-0.00619698	c5	H3K27me3
3788	HOXB7	Apple	0.967383	0.988758	2.905Â±0.261	2.908Â±0.183	-0.00347614	c5	H3K27me3
3789	HBEGF	Apple	0.980212	0.988758	0.664Â±0.588	0.654Â±0.609	0.00935637	c5	H3K27me3
3790	DCBLD1	Apple	0.988536	0.988758	0.400Â±0.549	0.405Â±0.530	-0.00503515	c5	H3K27me3
3791	MDFI	Apple	0.988643	0.988758	1.759Â±0.206	1.756Â±0.488	0.00311133	c5	H3K27me3
3792	UNC5C	Apple	0.988758	0.988758	1.175Â±0.104	1.178Â±0.468	-0.00342357	c5	H3K27me3
3793	EDNRA	Apple	NA	NA	NA	NA	NA	c5	H3K27me3
3797	SNX25	Apple	2.01329e-05	0.00350313	3.913Â±0.417	2.970Â±0.387	0.943447	c5	H3K4me2
3807	CDKN2B	Apple	0.00393987	0.0491699	3.206Â±0.290	1.459Â±0.517	1.74688	c5	H3K4me2
3809	CD200	Apple	0.00429667	0.0491699	3.203Â±0.295	1.492Â±0.451	1.71069	c5	H3K4me2
3810	STK38L	Apple	0.00462659	0.0491699	3.135Â±0.555	1.169Â±0.623	1.96618	c5	H3K4me2
3811	SLC16A3	Apple	0.0046278	0.0491699	1.380Â±0.394	0.381Â±0.597	0.998699	c5	H3K4me2
3815	EPHA2	Apple	0.00715407	0.0644632	4.318Â±0.468	3.544Â±0.178	0.773872	c5	H3K4me2
3818	SLC22A3	Apple	0.00887273	0.0692336	0.911Â±0.399	0.078Â±0.175	0.83293	c5	H3K4me2
3819	IER3	Apple	0.00975558	0.0692336	3.955Â±0.346	3.322Â±0.513	0.633473	c5	H3K4me2
3820	ANXA3	Apple	0.0106126	0.0692336	3.832Â±0.334	3.382Â±0.418	0.449248	c5	H3K4me2
3821	CENPV	Apple	0.0106537	0.0692336	2.989Â±0.440	1.729Â±0.630	1.25983	c5	H3K4me2
3822	SUGCT	Apple	0.0109115	0.0692336	3.787Â±0.432	1.483Â±0.909	2.30413	c5	H3K4me2
3825	ADAMTS16	Apple	0.0135801	0.0814806	4.247Â±0.669	3.589Â±0.463	0.658309	c5	H3K4me2
3827	RGS4	Apple	0.0147318	0.0826881	2.775Â±0.344	2.468Â±0.362	0.30692	c5	H3K4me2
3828	SLC19A2	Apple	0.0153035	0.0832127	2.201Â±0.576	1.708Â±0.387	0.493459	c5	H3K4me2
3830	PITX2	Apple	0.0176735	0.0904466	0.881Â±0.365	0.215Â±0.448	0.66662	c5	H3K4me2
3832	HOXD3	Apple	0.0200009	0.0965558	3.732Â±0.305	3.018Â±0.479	0.714227	c5	H3K4me2
3833	LDLRAD4	Apple	0.020532	0.0965558	3.912Â±0.269	3.407Â±0.410	0.504569	c5	H3K4me2
3836	PLEKHA2	Apple	0.0230812	0.0968653	4.470Â±0.375	3.912Â±0.267	0.557773	c5	H3K4me2
3839	KRT8	Apple	0.0249403	0.100921	3.245Â±0.370	1.947Â±0.573	1.29755	c5	H3K4me2
3841	MMP23B	Apple	0.0267883	0.101838	2.010Â±0.229	1.578Â±0.230	0.431661	c5	H3K4me2
3842	SKAP2	Apple	0.0269227	0.101838	0.712Â±0.434	0.144Â±0.236	0.567415	c5	H3K4me2
3845	SYNM	Apple	0.0358896	0.126196	3.960Â±0.272	3.530Â±0.114	0.429951	c5	H3K4me2
3846	CRISPLD2	Apple	0.0362632	0.126196	1.729Â±0.465	1.140Â±0.111	0.588857	c5	H3K4me2
3848	ATP1B1	Apple	0.0402243	0.132254	4.241Â±0.262	3.617Â±0.335	0.623469	c5	H3K4me2
3849	PRSS35	Apple	0.0408573	0.132254	3.985Â±0.477	3.756Â±0.419	0.228868	c5	H3K4me2
3851	NPIPA7	Apple	0.0429761	0.135961	2.484Â±0.280	1.769Â±0.362	0.715908	c5	H3K4me2
3852	RBP1	Apple	0.044005	0.13673	3.259Â±0.352	2.824Â±0.615	0.435692	c5	H3K4me2
3853	HOXB7	Apple	0.0451092	0.137702	2.006Â±0.339	1.749Â±0.443	0.256916	c5	H3K4me2
3854	HOTAIRM1	Apple	0.0466579	0.139974	2.066Â±0.739	1.124Â±0.395	0.942925	c5	H3K4me2
3855	HOXD1	Apple	0.0496672	0.146476	3.932Â±0.482	3.261Â±0.486	0.671572	c5	H3K4me2
3857	BDNF	Apple	0.057076	0.162807	3.765Â±0.430	3.084Â±0.341	0.681549	c5	H3K4me2
3858	ITGA6	Apple	0.0585714	0.164378	2.282Â±0.479	1.694Â±0.564	0.58876	c5	H3K4me2
3859	PPP1R3C	Apple	0.0621454	0.17164	1.951Â±0.134	1.739Â±0.138	0.212588	c5	H3K4me2
3860	SEC11C	Apple	0.068436	0.18606	1.126Â±0.060	1.296Â±0.139	-0.16979	c5	H3K4me2
3861	NKX3-1	Apple	0.0728179	0.194928	1.679Â±0.056	1.224Â±0.407	0.455044	c5	H3K4me2
3862	HOXD8	Apple	0.0745439	0.195589	3.226Â±0.509	2.629Â±0.310	0.596675	c5	H3K4me2
3864	LIF	Apple	0.0795393	0.203527	2.814Â±0.123	2.568Â±0.330	0.246735	c5	H3K4me2
3867	BMP6	Apple	0.0876389	0.213898	2.920Â±0.350	2.572Â±0.486	0.34777	c5	H3K4me2
3868	KCNE4	Apple	0.0891673	0.213898	2.478Â±0.462	2.041Â±0.229	0.436401	c5	H3K4me2
3869	PID1	Apple	0.0897389	0.213898	2.239Â±0.205	1.914Â±0.357	0.325385	c5	H3K4me2
3873	HAND2	Apple	0.0992252	0.224223	1.516Â±0.246	1.280Â±0.194	0.236814	c5	H3K4me2
3874	XRCC4	Apple	0.104308	0.232687	1.433Â±0.562	0.884Â±0.568	0.548185	c5	H3K4me2
3876	BDKRB1	Apple	0.108574	0.23615	3.811Â±0.381	3.389Â±0.368	0.421365	c5	H3K4me2
3877	TBX5-AS1	Apple	0.110632	0.237654	3.536Â±0.191	3.205Â±0.484	0.330813	c5	H3K4me2
3878	TOX2	Apple	0.117797	0.249959	3.490Â±0.482	3.103Â±0.402	0.387435	c5	H3K4me2
3881	FBXO32	Apple	0.142165	0.29102	3.488Â±0.543	3.169Â±0.473	0.319078	c5	H3K4me2
3882	HSPA2	Apple	0.144141	0.291633	3.443Â±0.509	3.237Â±0.549	0.206455	c5	H3K4me2
3883	DCBLD1	Apple	0.151156	0.300485	3.477Â±0.101	3.178Â±0.397	0.299362	c5	H3K4me2
3885	PABPC4L	Apple	0.15424	0.301211	1.428Â±0.539	0.804Â±0.340	0.623922	c5	H3K4me2
3886	MDFI	Apple	0.155799	0.301211	1.385Â±0.210	1.207Â±0.345	0.178365	c5	H3K4me2
3887	SAMD11	Apple	0.168943	0.323033	2.388Â±0.363	1.950Â±0.267	0.438511	c5	H3K4me2
3888	RP11-65J3.1	Apple	0.176495	0.333806	2.678Â±0.369	2.396Â±0.207	0.282614	c5	H3K4me2
3893	INHBE	Apple	0.187706	0.336709	4.241Â±0.311	4.023Â±0.266	0.217937	c5	H3K4me2
3894	HOXA-AS2	Apple	0.190646	0.338448	2.993Â±0.297	2.584Â±0.356	0.408746	c5	H3K4me2
3896	RP11-397A16.2	Apple	0.199725	0.344187	2.294Â±0.304	2.023Â±0.163	0.271305	c5	H3K4me2
3898	RAI14	Apple	0.211572	0.35742	3.843Â±0.422	3.587Â±0.361	0.255972	c5	H3K4me2
3899	PLN	Apple	0.213545	0.35742	3.160Â±0.834	2.605Â±0.467	0.555167	c5	H3K4me2
3902	MAB21L1	Apple	0.223621	0.363912	2.697Â±0.489	2.433Â±0.474	0.264476	c5	H3K4me2
3903	STC1	Apple	0.225616	0.363912	3.362Â±0.355	3.002Â±0.350	0.359333	c5	H3K4me2
3904	HOXA5	Apple	0.225877	0.363912	2.537Â±0.235	2.238Â±0.302	0.299272	c5	H3K4me2
3905	LIMK2	Apple	0.231969	0.370015	4.340Â±0.359	4.152Â±0.587	0.187144	c5	H3K4me2
3906	MECOM	Apple	0.234767	0.370015	3.376Â±0.193	3.200Â±0.141	0.175697	c5	H3K4me2
3909	SEL1L3	Apple	0.246077	0.378916	1.115Â±0.366	1.359Â±0.189	-0.243756	c5	H3K4me2
3911	TBX5	Apple	0.257632	0.386628	2.506Â±0.238	2.327Â±0.258	0.178831	c5	H3K4me2
3912	CSRP1	Apple	0.259558	0.386628	1.283Â±0.380	1.016Â±0.474	0.266453	c5	H3K4me2
3914	AMIGO2	Apple	0.27473	0.403675	2.824Â±0.162	2.627Â±0.324	0.197281	c5	H3K4me2
3915	TAGLN	Apple	0.277726	0.403675	4.325Â±0.446	4.075Â±0.404	0.250169	c5	H3K4me2
3917	UNC5C	Apple	0.290852	0.416824	3.564Â±0.414	3.352Â±0.378	0.212335	c5	H3K4me2
3920	RELT	Apple	0.310841	0.43618	3.799Â±0.495	3.538Â±0.429	0.261189	c5	H3K4me2
3922	HBEGF	Apple	0.323669	0.44429	3.841Â±0.671	3.612Â±0.576	0.229833	c5	H3K4me2
3926	FGFR2	Apple	0.363118	0.486019	4.104Â±0.274	3.966Â±0.409	0.13829	c5	H3K4me2
3928	PLOD2	Apple	0.394836	0.516552	3.564Â±0.437	3.479Â±0.438	0.0848805	c5	H3K4me2
3930	RBM24	Apple	0.418428	0.539307	0.982Â±0.492	0.642Â±0.566	0.340677	c5	H3K4me2
3937	VCAN-AS1	Apple	0.506034	0.62007	1.954Â±0.287	1.902Â±0.151	0.0527371	c5	H3K4me2
3943	NRIP3	Apple	0.625472	0.730433	0.410Â±0.534	0.270Â±0.396	0.139449	c5	H3K4me2
3944	DACT1	Apple	0.6275	0.730433	0.055Â±0.113	0.139Â±0.310	-0.0838545	c5	H3K4me2
3945	IFI27	Apple	0.629684	0.730433	0.294Â±0.478	0.393Â±0.485	-0.0986726	c5	H3K4me2
3948	HOXA9	Apple	0.649452	0.735924	1.815Â±0.141	1.977Â±0.648	-0.162486	c5	H3K4me2
3949	C2orf88	Apple	0.651335	0.735924	2.348Â±0.319	2.432Â±0.168	-0.084526	c5	H3K4me2
3950	CDH2	Apple	0.666931	0.748684	1.966Â±0.880	1.779Â±1.188	0.187271	c5	H3K4me2
3952	LINC01116	Apple	0.705137	0.781489	1.587Â±0.275	1.655Â±0.485	-0.0685146	c5	H3K4me2
3953	EDN1	Apple	0.722994	0.794292	0.456Â±0.412	0.568Â±0.523	-0.111768	c5	H3K4me2
3957	TRIM61	Apple	0.774633	0.832013	3.767Â±0.328	3.819Â±0.306	-0.051556	c5	H3K4me2
3961	SIM2	Apple	0.864153	0.904043	1.341Â±0.224	1.367Â±0.173	-0.0251588	c5	H3K4me2
3962	RNF182	Apple	0.867673	0.904043	2.628Â±0.319	2.618Â±0.243	0.0107203	c5	H3K4me2
3964	ANO4	Apple	0.882635	0.908748	1.948Â±0.304	1.965Â±0.170	-0.0169018	c5	H3K4me2
3965	MYH9	Apple	0.928255	0.950096	1.909Â±0.631	1.930Â±0.245	-0.0213133	c5	H3K4me2
3971	CAP2	Apple	NA	NA	NA	NA	NA	c5	H3K4me2
3972	EDNRA	Apple	NA	NA	NA	NA	NA	c5	H3K4me2
3978	CDKN2B	Apple	8.75816e-05	0.0038098	3.794Â±0.198	1.238Â±0.273	2.55584	c5	H3K4me3
3982	STK38L	Apple	0.00018302	0.00398069	2.923Â±0.508	0.311Â±0.307	2.61144	c5	H3K4me3
3983	IER3	Apple	0.000257468	0.00497771	4.825Â±0.366	3.734Â±0.536	1.09148	c5	H3K4me3
3985	CD200	Apple	0.000458303	0.00724952	3.773Â±0.211	1.132Â±0.437	2.64096	c5	H3K4me3
3987	NPIPA7	Apple	0.000557499	0.00746191	3.522Â±0.369	1.608Â±0.451	1.91411	c5	H3K4me3
3988	HOXD8	Apple	0.00113041	0.0140493	3.880Â±0.499	2.518Â±0.347	1.36215	c5	H3K4me3
3989	HOXD1	Apple	0.00122851	0.0142507	4.726Â±0.455	3.748Â±0.532	0.977608	c5	H3K4me3
3990	HOXD3	Apple	0.00144459	0.0157099	4.703Â±0.436	3.486Â±0.508	1.21685	c5	H3K4me3
3992	SUGCT	Apple	0.00229979	0.0222313	4.516Â±0.655	1.123Â±0.588	3.3931	c5	H3K4me3
3993	SAMD11	Apple	0.00244649	0.0224047	2.854Â±0.312	2.320Â±0.394	0.533995	c5	H3K4me3
3994	CENPV	Apple	0.00276808	0.0240823	4.638Â±0.461	2.619Â±0.968	2.01909	c5	H3K4me3
3995	KRT8	Apple	0.00355187	0.0294298	3.669Â±0.829	1.145Â±0.669	2.52451	c5	H3K4me3
[truncated: 397 more rows]
