# Supplementary material for: An Atlas of Promoter Chromatin Modifications and HiChIP Regulatory Interactions in Human Subcutaneous Adipose-Derived Stem Cells
Source: Int J Mol Sci. 2023 Dec 28;25(1):437. doi: 10.3390/ijms25010437 (PMC10778978; doi:10.3390/ijms25010437)
Supplement: Supplementary file 1 [file ijms-25-00437-s001.zip › Supplemental Table S3.xlsx]

## Sheet: Sheet1
	GeneSymbol	shape	pvalue	FDR	ABD_mean_sd	GF_mean_sd	LogFC	cluster	histone mark
1	ANGPT1	Pear	0.00169754	0.108651	2.763Â±0.143	2.361Â±0.038	0.402678	c1	H3K27ac
5	GREM2	Pear	0.012439	0.173389	1.933Â±0.544	2.600Â±0.250	-0.667358	c1	H3K27ac
6	CACHD1	Pear	0.0138711	0.173389	0.994Â±0.649	1.404Â±0.643	-0.410675	c1	H3K27ac
9	PRDM1	Pear	0.0224947	0.187456	3.394Â±0.485	3.780Â±0.306	-0.385792	c1	H3K27ac
11	KCNK2	Pear	0.0296946	0.202463	4.575Â±0.759	4.845Â±0.697	-0.269186	c1	H3K27ac
12	GPX3	Pear	0.036423	0.227644	2.219Â±0.350	1.777Â±0.297	0.441969	c1	H3K27ac
13	ACKR4	Pear	0.0486736	0.24786	2.247Â±0.334	2.750Â±0.365	-0.503066	c1	H3K27ac
16	AXIN2	Pear	0.0547629	0.24786	2.645Â±0.789	3.049Â±0.591	-0.404964	c1	H3K27ac
17	THRB	Pear	0.0561817	0.24786	1.565Â±0.508	2.108Â±0.180	-0.543014	c1	H3K27ac
19	LINC00478	Pear	0.080406	0.305963	2.355Â±0.220	3.088Â±0.849	-0.733682	c1	H3K27ac
25	HOXB-AS3	Pear	0.133714	0.383738	4.336Â±0.406	4.122Â±0.366	0.214827	c1	H3K27ac
28	KLF5	Pear	0.153211	0.383738	0.292Â±0.334	0.482Â±0.280	-0.19074	c1	H3K27ac
30	WNT5B	Pear	0.161402	0.383738	2.279Â±0.577	2.626Â±0.394	-0.347012	c1	H3K27ac
31	SBF2-AS1	Pear	0.163728	0.383738	4.203Â±0.209	4.453Â±0.351	-0.250141	c1	H3K27ac
34	FHAD1	Pear	0.221575	0.461615	0.657Â±0.801	0.851Â±0.751	-0.193965	c1	H3K27ac
36	CH25H	Pear	0.249821	0.491072	2.577Â±0.580	2.913Â±0.615	-0.335966	c1	H3K27ac
37	LYPD6	Pear	0.255357	0.491072	0.063Â±0.142	0.238Â±0.433	-0.175171	c1	H3K27ac
38	CASS4	Pear	0.285685	0.535226	1.748Â±0.385	2.002Â±0.182	-0.254469	c1	H3K27ac
39	SERPINB2	Pear	0.29259	0.535226	0.429Â±0.455	0.653Â±0.567	-0.224072	c1	H3K27ac
40	MKX	Pear	0.312692	0.558379	0.188Â±0.421	0.557Â±0.781	-0.368263	c1	H3K27ac
43	SERAC1	Pear	0.38197	0.61481	2.976Â±0.452	3.100Â±0.501	-0.123811	c1	H3K27ac
44	RP4-663N10.1	Pear	0.385281	0.61481	3.571Â±0.614	3.644Â±0.672	-0.0738603	c1	H3K27ac
45	RIPK3	Pear	0.397099	0.61638	1.121Â±0.102	1.210Â±0.248	-0.0894261	c1	H3K27ac
46	IL20RA	Pear	0.404896	0.61638	0.902Â±0.665	0.728Â±0.569	0.174647	c1	H3K27ac
47	GRID1	Pear	0.41092	0.61638	0.549Â±0.621	0.487Â±0.668	0.0613783	c1	H3K27ac
48	RGCC	Pear	0.42178	0.620265	1.539Â±0.484	1.727Â±0.765	-0.187889	c1	H3K27ac
49	FABP3	Pear	0.459049	0.66209	1.611Â±0.238	1.481Â±0.412	0.129744	c1	H3K27ac
51	DNM1	Pear	0.514493	0.714574	3.290Â±0.234	3.390Â±0.250	-0.100143	c1	H3K27ac
53	MYO1D	Pear	0.599197	0.80047	3.282Â±0.161	3.338Â±0.271	-0.0556653	c1	H3K27ac
54	ADAMTSL2	Pear	0.608357	0.80047	0.523Â±0.438	0.662Â±0.434	-0.13883	c1	H3K27ac
55	ADCY4	Pear	0.622546	0.805016	1.805Â±0.294	1.894Â±0.326	-0.0897513	c1	H3K27ac
56	MYH2	Pear	0.652017	0.828836	0.329Â±0.472	0.457Â±0.573	-0.128289	c1	H3K27ac
62	FMN1	Pear	0.838824	0.942069	0.789Â±0.346	0.836Â±0.257	-0.047317	c1	H3K27ac
63	CMYA5	Pear	0.853893	0.942069	1.264Â±0.321	1.282Â±0.232	-0.0175611	c1	H3K27ac
67	SLC7A8	Pear	0.885011	0.942069	1.424Â±0.463	1.407Â±0.470	0.0166562	c1	H3K27ac
68	HSPB7	Pear	0.891825	0.942069	3.961Â±0.444	3.974Â±0.432	-0.0133549	c1	H3K27ac
73	FMN2	Pear	NA	NA	NA	NA	NA	c1	H3K27ac
74	GPR116	Pear	NA	NA	NA	NA	NA	c1	H3K27ac
77	LINC00665	Pear	NA	NA	NA	NA	NA	c1	H3K27ac
80	NRG1	Pear	NA	NA	NA	NA	NA	c1	H3K27ac
82	RNF150	Pear	NA	NA	NA	NA	NA	c1	H3K27ac
84	TENM2	Pear	NA	NA	NA	NA	NA	c1	H3K27ac
86	RGCC	Pear	0.0114854	0.476645	3.078Â±0.205	3.210Â±0.155	-0.132413	c1	H3K27me3
87	SBF2-AS1	Pear	0.0353379	0.670111	0.282Â±0.403	0.933Â±0.182	-0.650938	c1	H3K27me3
88	IL20RA	Pear	0.0379611	0.670111	1.645Â±0.184	1.892Â±0.101	-0.247121	c1	H3K27me3
91	ADAMTSL2	Pear	0.0602275	0.689641	2.540Â±0.231	2.259Â±0.263	0.280966	c1	H3K27me3
92	LINC00478	Pear	0.0815821	0.689641	0.116Â±0.194	0.587Â±0.401	-0.470846	c1	H3K27me3
94	CASS4	Pear	0.109364	0.689641	0.156Â±0.350	0.608Â±0.415	-0.451329	c1	H3K27me3
95	FMN2	Pear	0.113011	0.689641	1.489Â±0.125	1.713Â±0.265	-0.224273	c1	H3K27me3
96	HOXB-AS3	Pear	0.136102	0.689641	0.652Â±0.535	1.155Â±0.102	-0.503118	c1	H3K27me3
98	ANGPT1	Pear	0.14162	0.689641	0.590Â±0.446	0.756Â±0.445	-0.166713	c1	H3K27me3
99	SERAC1	Pear	0.148724	0.689641	0.732Â±0.520	1.119Â±0.134	-0.386041	c1	H3K27me3
100	TENM2	Pear	0.157074	0.689641	0.018Â±0.040	0.230Â±0.290	-0.212391	c1	H3K27me3
101	ACKR4	Pear	0.157184	0.689641	0.440Â±0.524	0.819Â±0.498	-0.379159	c1	H3K27me3
104	CH25H	Pear	0.173787	0.689641	1.648Â±0.148	1.472Â±0.272	0.175597	c1	H3K27me3
105	PRDM1	Pear	0.177716	0.689641	0.617Â±0.581	1.097Â±0.251	-0.479127	c1	H3K27me3
106	THRB	Pear	0.182797	0.689641	0.775Â±0.366	0.993Â±0.250	-0.217958	c1	H3K27me3
107	GPX3	Pear	0.229931	0.745391	1.238Â±0.172	1.403Â±0.295	-0.165481	c1	H3K27me3
108	RIPK3	Pear	0.232379	0.745391	2.476Â±0.287	2.279Â±0.086	0.196986	c1	H3K27me3
111	LYPD6	Pear	0.246742	0.745391	2.205Â±0.244	2.305Â±0.191	-0.0997098	c1	H3K27me3
112	GPR116	Pear	0.251457	0.745391	1.117Â±0.278	0.799Â±0.494	0.318262	c1	H3K27me3
120	KCNK2	Pear	0.343811	0.770783	0.407Â±0.379	0.716Â±0.461	-0.309313	c1	H3K27me3
121	FHAD1	Pear	0.345859	0.770783	2.338Â±0.274	2.437Â±0.202	-0.0993449	c1	H3K27me3
123	GREM2	Pear	0.368224	0.770783	1.368Â±0.284	1.230Â±0.199	0.137722	c1	H3K27me3
124	ADCY4	Pear	0.388722	0.770783	2.542Â±0.235	2.430Â±0.266	0.111966	c1	H3K27me3
125	MKX	Pear	0.394742	0.770783	3.513Â±0.365	3.397Â±0.250	0.115931	c1	H3K27me3
128	AXIN2	Pear	0.41407	0.770783	1.137Â±0.355	0.946Â±0.391	0.190915	c1	H3K27me3
129	FABP3	Pear	0.434079	0.770783	0.998Â±0.492	1.174Â±0.101	-0.176697	c1	H3K27me3
130	SERPINB2	Pear	0.445967	0.770783	0.405Â±0.405	0.631Â±0.460	-0.226676	c1	H3K27me3
132	KLF5	Pear	0.487873	0.770783	1.286Â±0.217	1.210Â±0.139	0.0755789	c1	H3K27me3
139	FMN1	Pear	0.541898	0.770783	1.955Â±0.125	1.896Â±0.268	0.0591261	c1	H3K27me3
141	NRG1	Pear	0.550456	0.770783	2.120Â±0.470	2.186Â±0.261	-0.0654141	c1	H3K27me3
142	HSPB7	Pear	0.556618	0.770783	1.566Â±0.268	1.488Â±0.387	0.0782302	c1	H3K27me3
145	MYO1D	Pear	0.598806	0.770783	0.927Â±0.398	0.864Â±0.268	0.0629804	c1	H3K27me3
148	RP4-663N10.1	Pear	0.602127	0.770783	0.647Â±0.473	0.747Â±0.475	-0.100032	c1	H3K27me3
149	CACHD1	Pear	0.603625	0.770783	1.478Â±0.145	1.432Â±0.128	0.045927	c1	H3K27me3
152	MYH2	Pear	0.694562	0.830996	1.319Â±0.241	1.269Â±0.324	0.0501016	c1	H3K27me3
153	LINC00665	Pear	0.697136	0.830996	0.120Â±0.268	0.059Â±0.131	0.0610589	c1	H3K27me3
158	SLC7A8	Pear	0.80029	0.897622	2.508Â±0.289	2.488Â±0.259	0.0206632	c1	H3K27me3
160	CMYA5	Pear	0.864086	0.932991	0.653Â±0.491	0.682Â±0.201	-0.0288477	c1	H3K27me3
161	DNM1	Pear	0.865545	0.932991	0.968Â±0.412	1.001Â±0.226	-0.0327939	c1	H3K27me3
165	GRID1	Pear	0.935491	0.95859	2.283Â±0.788	2.265Â±0.495	0.0177755	c1	H3K27me3
166	WNT5B	Pear	0.956401	0.968064	0.699Â±0.465	0.708Â±0.495	-0.00891821	c1	H3K27me3
167	RNF150	Pear	0.968639	0.968639	0.734Â±0.431	0.749Â±0.435	-0.0144002	c1	H3K27me3
170	ACKR4	Pear	0.340154	0.641891	2.713Â±0.295	3.003Â±0.595	-0.290366	c1	H3K4me2
172	ADAMTSL2	Pear	0.760485	0.866689	0.405Â±0.437	0.341Â±0.294	0.0640879	c1	H3K4me2
174	ADCY4	Pear	0.139114	0.54755	2.387Â±0.192	2.607Â±0.335	-0.220218	c1	H3K4me2
176	ANGPT1	Pear	0.553787	0.753912	3.488Â±0.174	3.423Â±0.225	0.0646614	c1	H3K4me2
178	AXIN2	Pear	0.381884	0.641891	3.160Â±0.562	2.952Â±0.614	0.208552	c1	H3K4me2
180	CACHD1	Pear	0.791082	0.880218	3.147Â±0.365	3.163Â±0.376	-0.0159868	c1	H3K4me2
182	CASS4	Pear	0.254986	0.621487	2.059Â±0.301	2.331Â±0.285	-0.271851	c1	H3K4me2
184	CH25H	Pear	0.0686641	0.464905	3.960Â±0.181	4.231Â±0.229	-0.271008	c1	H3K4me2
186	CMYA5	Pear	0.97303	0.983505	1.902Â±0.119	1.908Â±0.392	-0.00565649	c1	H3K4me2
188	DNM1	Pear	0.300364	0.641891	3.828Â±0.158	4.093Â±0.413	-0.264887	c1	H3K4me2
190	FABP3	Pear	0.434652	0.675344	1.955Â±0.202	1.876Â±0.105	0.0789679	c1	H3K4me2
192	FHAD1	Pear	0.474142	0.675344	1.703Â±0.248	1.583Â±0.335	0.119842	c1	H3K4me2
194	FMN1	Pear	0.359643	0.641891	1.328Â±0.164	1.214Â±0.187	0.114094	c1	H3K4me2
196	FMN2	Pear	NA	NA	NA	NA	NA	c1	H3K4me2
198	GPR116	Pear	NA	NA	NA	NA	NA	c1	H3K4me2
200	GPX3	Pear	0.146968	0.54755	3.201Â±0.165	2.980Â±0.305	0.220711	c1	H3K4me2
202	GREM2	Pear	0.167703	0.552022	3.267Â±0.404	3.526Â±0.441	-0.25873	c1	H3K4me2
204	GRID1	Pear	0.0867102	0.494891	1.549Â±0.543	1.791Â±0.445	-0.24199	c1	H3K4me2
206	HOXB-AS3	Pear	0.0939667	0.494891	3.878Â±0.113	3.564Â±0.257	0.313991	c1	H3K4me2
208	HSPB7	Pear	0.65337	0.806504	3.477Â±0.342	3.536Â±0.109	-0.0593139	c1	H3K4me2
210	IL20RA	Pear	0.723771	0.853402	1.854Â±0.191	1.798Â±0.351	0.0556852	c1	H3K4me2
212	KCNK2	Pear	0.228208	0.618766	4.070Â±0.164	4.204Â±0.115	-0.134307	c1	H3K4me2
214	KLF5	Pear	0.983505	0.983505	0.505Â±0.463	0.499Â±0.331	0.00536123	c1	H3K4me2
216	LINC00478	Pear	0.0937698	0.494891	2.872Â±0.184	3.524Â±0.691	-0.652433	c1	H3K4me2
218	LINC00665	Pear	0.0072023	0.272848	0.839Â±0.511	1.627Â±0.236	-0.787813	c1	H3K4me2
220	LYPD6	Pear	0.259608	0.621487	1.390Â±0.340	1.648Â±0.463	-0.258534	c1	H3K4me2
222	MKX	Pear	0.116723	0.542418	1.640Â±0.307	2.136Â±0.480	-0.49581	c1	H3K4me2
224	MYH2	Pear	0.842034	0.911242	0.709Â±0.504	0.779Â±0.540	-0.0700537	c1	H3K4me2
226	MYO1D	Pear	0.474014	0.675344	3.627Â±0.266	3.701Â±0.249	-0.0739556	c1	H3K4me2
228	NRG1	Pear	0.277432	0.626204	0.557Â±0.532	0.249Â±0.287	0.307709	c1	H3K4me2
230	PRDM1	Pear	0.150033	0.54755	3.977Â±0.200	4.162Â±0.202	-0.185246	c1	H3K4me2
232	RGCC	Pear	0.186322	0.560132	3.015Â±0.177	3.236Â±0.388	-0.220375	c1	H3K4me2
234	RIPK3	Pear	0.190693	0.560132	1.310Â±0.257	1.511Â±0.259	-0.200653	c1	H3K4me2
236	RNF150	Pear	NA	NA	NA	NA	NA	c1	H3K4me2
238	RP4-663N10.1	Pear	0.0706185	0.464905	3.072Â±0.132	3.270Â±0.173	-0.198478	c1	H3K4me2
240	SBF2-AS1	Pear	0.374689	0.641891	3.863Â±0.307	3.792Â±0.185	0.0713306	c1	H3K4me2
242	SERAC1	Pear	0.767952	0.866689	3.966Â±0.498	4.013Â±0.543	-0.0469468	c1	H3K4me2
244	SERPINB2	Pear	0.558766	0.753912	0.721Â±0.408	0.581Â±0.394	0.139805	c1	H3K4me2
246	SLC7A8	Pear	0.411658	0.66477	2.588Â±0.254	2.520Â±0.328	0.0670291	c1	H3K4me2
248	TENM2	Pear	NA	NA	NA	NA	NA	c1	H3K4me2
250	THRB	Pear	0.13235	0.54755	3.065Â±0.338	3.266Â±0.354	-0.201107	c1	H3K4me2
252	WNT5B	Pear	0.563048	0.753912	3.176Â±0.460	3.276Â±0.308	-0.100001	c1	H3K4me2
253	LINC00478	Pear	0.00537122	0.170487	2.438Â±0.330	3.628Â±0.673	-1.19038	c1	H3K4me3
257	GPX3	Pear	0.0167427	0.170487	2.400Â±0.246	1.841Â±0.288	0.559168	c1	H3K4me3
262	KCNK2	Pear	0.0247195	0.170487	4.784Â±0.250	5.100Â±0.153	-0.315902	c1	H3K4me3
263	PRDM1	Pear	0.026391	0.170487	4.002Â±0.220	4.611Â±0.549	-0.608538	c1	H3K4me3
264	LINC00665	Pear	0.026919	0.170487	1.102Â±0.165	1.535Â±0.268	-0.432994	c1	H3K4me3
265	GREM2	Pear	0.0298012	0.171358	3.395Â±0.917	4.288Â±0.888	-0.893146	c1	H3K4me3
268	MKX	Pear	0.0582526	0.261516	1.046Â±0.629	2.102Â±0.719	-1.0567	c1	H3K4me3
269	HOXB-AS3	Pear	0.058847	0.261516	3.787Â±0.351	3.387Â±0.239	0.400378	c1	H3K4me3
270	FABP3	Pear	0.061938	0.261516	1.162Â±0.159	1.034Â±0.137	0.12828	c1	H3K4me3
271	WNT5B	Pear	0.0685388	0.262751	3.823Â±0.391	4.123Â±0.495	-0.300869	c1	H3K4me3
272	SBF2-AS1	Pear	0.0713095	0.262751	3.368Â±0.318	2.955Â±0.339	0.412936	c1	H3K4me3
273	CACHD1	Pear	0.0730991	0.262751	3.704Â±0.799	3.984Â±0.798	-0.279501	c1	H3K4me3
275	ACKR4	Pear	0.102323	0.32805	2.223Â±0.289	3.117Â±0.953	-0.893923	c1	H3K4me3
276	MYO1D	Pear	0.110108	0.32805	3.849Â±0.356	4.212Â±0.546	-0.363634	c1	H3K4me3
277	AXIN2	Pear	0.110291	0.32805	4.470Â±0.750	4.708Â±0.676	-0.237216	c1	H3K4me3
280	SLC7A8	Pear	0.15143	0.399336	2.324Â±0.479	2.140Â±0.449	0.183896	c1	H3K4me3
286	RGCC	Pear	0.202975	0.453709	2.654Â±0.534	3.105Â±0.660	-0.451226	c1	H3K4me3
288	RP4-663N10.1	Pear	0.231319	0.486308	2.560Â±0.404	2.772Â±0.173	-0.212216	c1	H3K4me3
289	THRB	Pear	0.236755	0.486308	3.490Â±0.451	3.677Â±0.396	-0.187289	c1	H3K4me3
290	GRID1	Pear	0.245552	0.488121	1.774Â±0.628	1.990Â±0.680	-0.215671	c1	H3K4me3
292	FHAD1	Pear	0.281801	0.488121	1.108Â±0.226	1.223Â±0.130	-0.115083	c1	H3K4me3
294	CH25H	Pear	0.284101	0.488121	4.260Â±0.488	4.669Â±0.521	-0.409363	c1	H3K4me3
295	IL20RA	Pear	0.284204	0.488121	1.829Â±0.247	2.024Â±0.238	-0.194568	c1	H3K4me3
298	RIPK3	Pear	0.301864	0.488121	1.106Â±0.623	1.579Â±0.347	-0.472946	c1	H3K4me3
299	SERAC1	Pear	0.322887	0.489939	4.415Â±0.890	4.734Â±0.727	-0.31919	c1	H3K4me3
303	ADCY4	Pear	0.34171	0.489939	2.007Â±0.293	2.249Â±0.410	-0.242338	c1	H3K4me3
304	DNM1	Pear	0.342707	0.489939	3.822Â±0.170	4.087Â±0.482	-0.265145	c1	H3K4me3
306	LYPD6	Pear	0.361899	0.489939	1.094Â±0.648	1.338Â±0.294	-0.244336	c1	H3K4me3
307	ANGPT1	Pear	0.362651	0.489939	3.325Â±0.310	3.150Â±0.385	0.174684	c1	H3K4me3
312	SERPINB2	Pear	0.468898	0.565655	0.013Â±0.030	0.083Â±0.185	-0.069668	c1	H3K4me3
313	HSPB7	Pear	0.478987	0.568797	2.070Â±0.691	1.836Â±0.372	0.234024	c1	H3K4me3
314	FMN1	Pear	0.537979	0.629021	1.145Â±0.197	1.233Â±0.170	-0.0880771	c1	H3K4me3
316	KLF5	Pear	0.600332	0.672509	0.287Â±0.392	0.358Â±0.493	-0.0716472	c1	H3K4me3
317	CASS4	Pear	0.601719	0.672509	1.869Â±0.296	2.045Â±0.441	-0.175311	c1	H3K4me3
320	CMYA5	Pear	0.723673	0.774636	1.614Â±0.251	1.541Â±0.225	0.07338	c1	H3K4me3
325	ADAMTSL2	Pear	0.957152	0.957152	0.105Â±0.234	0.113Â±0.155	-0.00842279	c1	H3K4me3
326	FMN2	Pear	NA	NA	NA	NA	NA	c1	H3K4me3
327	GPR116	Pear	NA	NA	NA	NA	NA	c1	H3K4me3
331	MYH2	Pear	NA	NA	NA	NA	NA	c1	H3K4me3
333	NRG1	Pear	NA	NA	NA	NA	NA	c1	H3K4me3
334	RNF150	Pear	NA	NA	NA	NA	NA	c1	H3K4me3
336	TENM2	Pear	NA	NA	NA	NA	NA	c1	H3K4me3
337	ENOX1	Pear	0.000876868	0.236272	2.754Â±0.449	3.144Â±0.446	-0.389999	c2	H3K27ac
341	MAF	Pear	0.00302804	0.236272	2.306Â±0.640	2.736Â±0.673	-0.429379	c2	H3K27ac
343	STEAP1	Pear	0.00487802	0.236272	2.579Â±0.166	2.847Â±0.268	-0.267562	c2	H3K27ac
344	EPHA4	Pear	0.00517754	0.236272	1.544Â±0.391	1.933Â±0.368	-0.389239	c2	H3K27ac
350	SIX2	Pear	0.00915657	0.247216	1.842Â±0.669	3.182Â±0.618	-1.33968	c2	H3K27ac
354	LINC00702	Pear	0.0118191	0.247216	4.913Â±0.660	5.069Â±0.586	-0.155708	c2	H3K27ac
362	METTL7A	Pear	0.0164726	0.257791	2.946Â±0.369	3.265Â±0.298	-0.318894	c2	H3K27ac
365	MASP1	Pear	0.0188133	0.272433	4.318Â±0.423	4.429Â±0.461	-0.111034	c2	H3K27ac
366	FAM65C	Pear	0.0193673	0.272433	3.186Â±0.563	3.423Â±0.614	-0.237213	c2	H3K27ac
367	FLRT2	Pear	0.0201708	0.274583	3.387Â±0.084	3.613Â±0.144	-0.226135	c2	H3K27ac
369	SIM1	Pear	0.022504	0.278041	2.600Â±0.647	3.345Â±0.545	-0.744964	c2	H3K27ac
371	ABI3BP	Pear	0.024313	0.278041	3.785Â±0.310	4.047Â±0.211	-0.261747	c2	H3K27ac
373	PPAP2B	Pear	0.0262483	0.278041	1.068Â±0.401	0.775Â±0.395	0.293654	c2	H3K27ac
375	DCLK1	Pear	0.0278652	0.278041	0.926Â±0.489	1.451Â±0.486	-0.52538	c2	H3K27ac
380	CCBE1	Pear	0.0343554	0.278041	0.886Â±0.499	1.588Â±0.593	-0.701684	c2	H3K27ac
382	KCNJ15	Pear	0.0351181	0.278041	1.720Â±0.382	2.545Â±0.572	-0.824892	c2	H3K27ac
387	VIT	Pear	0.0394305	0.278041	3.105Â±0.430	3.482Â±0.192	-0.377707	c2	H3K27ac
388	STK32B	Pear	0.0399175	0.278041	0.863Â±0.489	1.335Â±0.302	-0.472206	c2	H3K27ac
394	TGFBR3	Pear	0.0425884	0.278041	0.199Â±0.198	0.648Â±0.329	-0.448848	c2	H3K27ac
397	THSD1	Pear	0.0436282	0.278041	0.823Â±0.538	1.297Â±0.406	-0.473958	c2	H3K27ac
400	GPR133	Pear	0.0443886	0.278041	0.844Â±0.745	1.390Â±0.636	-0.546094	c2	H3K27ac
401	SBSN	Pear	0.0447159	0.278041	1.003Â±0.503	1.341Â±0.545	-0.338067	c2	H3K27ac
402	ALPL	Pear	0.0449583	0.278041	1.574Â±0.542	2.009Â±0.843	-0.434682	c2	H3K27ac
403	SLIT3	Pear	0.0456146	0.278041	2.504Â±0.711	2.981Â±0.538	-0.477483	c2	H3K27ac
404	KCNK15	Pear	0.0467479	0.278041	1.348Â±0.681	1.844Â±0.661	-0.496601	c2	H3K27ac
405	EPSTI1	Pear	0.0468898	0.278041	2.926Â±0.404	3.269Â±0.384	-0.342199	c2	H3K27ac
407	NEURL1B	Pear	0.0476106	0.278041	0.899Â±0.276	0.633Â±0.434	0.26625	c2	H3K27ac
412	LINC01140	Pear	0.0505411	0.278041	1.252Â±0.438	1.757Â±0.389	-0.505237	c2	H3K27ac
413	CACNB4	Pear	0.051239	0.278041	0.844Â±0.654	1.214Â±0.509	-0.369689	c2	H3K27ac
415	CARD10	Pear	0.0520503	0.278041	1.436Â±0.576	1.876Â±0.428	-0.439693	c2	H3K27ac
416	SMAD3	Pear	0.0529486	0.279304	2.439Â±0.185	2.142Â±0.294	0.297493	c2	H3K27ac
417	FAM131B	Pear	0.0546093	0.282842	0.685Â±0.492	0.559Â±0.519	0.126248	c2	H3K27ac
419	OSR1	Pear	0.0560861	0.282842	1.838Â±0.530	2.343Â±0.467	-0.505505	c2	H3K27ac
421	ANGPT2	Pear	0.0586523	0.291091	1.038Â±0.126	1.549Â±0.470	-0.511768	c2	H3K27ac
423	CAMK1D	Pear	0.0609091	0.291978	1.079Â±0.850	1.475Â±1.140	-0.396228	c2	H3K27ac
425	GUCY1A2	Pear	0.0629467	0.291978	0.284Â±0.500	0.811Â±0.315	-0.527051	c2	H3K27ac
427	LGI2	Pear	0.0647224	0.291978	1.472Â±0.548	1.798Â±0.644	-0.325751	c2	H3K27ac
429	APCDD1	Pear	0.0657098	0.291978	0.411Â±0.378	0.984Â±0.569	-0.573429	c2	H3K27ac
434	PLEKHA4	Pear	0.0682698	0.293978	3.639Â±0.214	3.906Â±0.409	-0.267733	c2	H3K27ac
439	STMN3	Pear	0.0737048	0.299281	1.866Â±0.256	2.075Â±0.331	-0.209521	c2	H3K27ac
440	TNFSF10	Pear	0.0741549	0.299281	1.482Â±0.472	1.859Â±0.655	-0.376604	c2	H3K27ac
442	AQP1	Pear	0.0791538	0.309824	0.932Â±0.203	1.241Â±0.349	-0.309931	c2	H3K27ac
443	EPB41L4A	Pear	0.0801472	0.309824	0.872Â±0.225	1.257Â±0.435	-0.385017	c2	H3K27ac
446	OLFML1	Pear	0.0815189	0.309824	1.080Â±0.281	1.533Â±0.408	-0.452553	c2	H3K27ac
448	TNFSF9	Pear	0.0828494	0.309824	1.284Â±0.414	1.692Â±0.727	-0.408066	c2	H3K27ac
449	AIM1	Pear	0.0830801	0.309824	2.092Â±0.245	2.404Â±0.314	-0.312281	c2	H3K27ac
450	NCALD	Pear	0.0836966	0.309824	2.403Â±0.272	2.779Â±0.289	-0.376625	c2	H3K27ac
453	CTSS	Pear	0.0861087	0.31058	1.660Â±0.213	1.851Â±0.334	-0.191455	c2	H3K27ac
455	OGN	Pear	0.0896474	0.31267	2.002Â±0.549	2.230Â±0.509	-0.227014	c2	H3K27ac
457	FER1L6	Pear	0.090531	0.31267	0.053Â±0.096	0.486Â±0.453	-0.433729	c2	H3K27ac
460	ANKRD29	Pear	0.0919494	0.31267	1.144Â±0.245	1.480Â±0.482	-0.336151	c2	H3K27ac
461	CLEC2B	Pear	0.0926155	0.31267	3.350Â±0.552	3.849Â±0.786	-0.498886	c2	H3K27ac
462	TFAP4	Pear	0.0943792	0.316096	4.627Â±0.274	4.546Â±0.337	0.0806435	c2	H3K27ac
464	SLC27A3	Pear	0.0980978	0.321768	2.525Â±0.208	2.210Â±0.305	0.314693	c2	H3K27ac
465	CHST2	Pear	0.100336	0.321768	0.961Â±0.751	1.133Â±0.819	-0.172025	c2	H3K27ac
466	CILP	Pear	0.100755	0.321768	1.540Â±0.132	1.820Â±0.308	-0.280046	c2	H3K27ac
469	RP11-540A21.2	Pear	0.10141	0.321768	4.857Â±0.554	5.046Â±0.626	-0.188708	c2	H3K27ac
470	NOVA1	Pear	0.10653	0.33549	2.110Â±0.728	2.287Â±0.553	-0.177583	c2	H3K27ac
471	CPXM1	Pear	0.10841	0.33888	0.990Â±0.800	1.383Â±1.056	-0.392925	c2	H3K27ac
473	NEK10	Pear	0.113174	0.346632	1.073Â±0.184	1.418Â±0.382	-0.345883	c2	H3K27ac
474	MRGPRF	Pear	0.11356	0.346632	3.894Â±0.433	4.054Â±0.291	-0.15984	c2	H3K27ac
475	HTRA3	Pear	0.114175	0.346632	1.147Â±0.717	1.615Â±0.820	-0.46793	c2	H3K27ac
476	TMTC1	Pear	0.116538	0.349335	0.728Â±0.432	1.027Â±0.436	-0.299429	c2	H3K27ac
477	CLIC2	Pear	0.116721	0.349335	0.376Â±0.404	0.882Â±0.495	-0.506302	c2	H3K27ac
478	VWCE	Pear	0.117997	0.350666	2.949Â±0.945	3.211Â±0.904	-0.262433	c2	H3K27ac
481	ENPP2	Pear	0.12994	0.376378	1.017Â±0.565	1.254Â±0.425	-0.236915	c2	H3K27ac
482	EMILIN2	Pear	0.130225	0.376378	1.597Â±0.778	2.035Â±0.911	-0.437723	c2	H3K27ac
483	ZNF436	Pear	0.131108	0.376378	5.417Â±0.279	5.236Â±0.323	0.18098	c2	H3K27ac
484	APBB1IP	Pear	0.132872	0.378863	3.114Â±0.550	3.413Â±0.512	-0.299097	c2	H3K27ac
488	ADAMTS5	Pear	0.140988	0.3884	1.531Â±0.565	1.861Â±0.849	-0.329633	c2	H3K27ac
489	OLFM2	Pear	0.141336	0.3884	1.770Â±0.550	2.236Â±0.836	-0.46626	c2	H3K27ac
490	THBS4	Pear	0.141738	0.3884	2.801Â±0.412	3.141Â±0.460	-0.34025	c2	H3K27ac
492	PLXDC1	Pear	0.144762	0.391601	3.281Â±0.535	3.390Â±0.629	-0.108572	c2	H3K27ac
493	EPHX2	Pear	0.149574	0.400267	0.981Â±0.596	1.344Â±0.881	-0.363613	c2	H3K27ac
494	S100A3	Pear	0.149863	0.400267	2.421Â±0.323	2.651Â±0.303	-0.230278	c2	H3K27ac
495	RIN1	Pear	0.151002	0.400773	5.402Â±0.192	5.208Â±0.338	0.194186	c2	H3K27ac
497	CRIP1	Pear	0.152975	0.400966	1.358Â±0.759	1.566Â±0.905	-0.208612	c2	H3K27ac
498	RP11-576I22.2	Pear	0.155176	0.404224	4.596Â±0.240	4.756Â±0.356	-0.160746	c2	H3K27ac
499	FAM180A	Pear	0.157322	0.405516	2.858Â±0.818	3.116Â±0.713	-0.258344	c2	H3K27ac
500	C1R	Pear	0.157594	0.405516	2.410Â±0.386	2.705Â±0.498	-0.29424	c2	H3K27ac
501	FXYD1	Pear	0.163095	0.417128	1.743Â±0.501	1.961Â±0.690	-0.217818	c2	H3K27ac
503	IL1R1	Pear	0.172342	0.4355	4.162Â±0.733	4.314Â±0.890	-0.151789	c2	H3K27ac
505	AJAP1	Pear	0.177814	0.444009	0.151Â±0.268	0.320Â±0.470	-0.169218	c2	H3K27ac
509	AURKA	Pear	0.185648	0.447964	3.588Â±0.285	3.371Â±0.451	0.216752	c2	H3K27ac
511	ARHGAP42	Pear	0.187888	0.447964	1.115Â±0.290	1.302Â±0.271	-0.187011	c2	H3K27ac
512	SLC39A8	Pear	0.188715	0.447964	2.518Â±0.239	2.649Â±0.248	-0.130582	c2	H3K27ac
515	ARHGAP6	Pear	0.191237	0.447964	0.258Â±0.354	0.651Â±0.569	-0.392716	c2	H3K27ac
516	WISP2	Pear	0.192136	0.447964	2.621Â±0.918	2.946Â±0.699	-0.324944	c2	H3K27ac
519	PDE1A	Pear	0.203056	0.465704	0.441Â±0.380	0.984Â±0.570	-0.542889	c2	H3K27ac
520	ZFP36L2	Pear	0.205314	0.468337	3.985Â±0.271	4.192Â±0.341	-0.206445	c2	H3K27ac
525	PLD1	Pear	0.214258	0.47485	5.751Â±0.367	5.645Â±0.421	0.106623	c2	H3K27ac
527	MYLIP	Pear	0.21812	0.478761	2.652Â±0.495	2.918Â±0.525	-0.266193	c2	H3K27ac
532	ECM2	Pear	0.226689	0.478761	2.823Â±0.415	3.098Â±0.436	-0.275146	c2	H3K27ac
533	PLEKHG4	Pear	0.226794	0.478761	4.329Â±0.154	4.478Â±0.117	-0.149013	c2	H3K27ac
535	SNED1	Pear	0.229036	0.478761	1.763Â±0.587	1.962Â±0.803	-0.199071	c2	H3K27ac
536	ATP8B4	Pear	0.229395	0.478761	0.743Â±0.264	0.957Â±0.169	-0.21307	c2	H3K27ac
539	SLC7A14	Pear	0.234233	0.478761	0.888Â±0.245	0.578Â±0.472	0.309993	c2	H3K27ac
541	CA12	Pear	0.235646	0.478761	3.764Â±0.246	4.072Â±0.470	-0.307823	c2	H3K27ac
543	TMEM100	Pear	0.235977	0.478761	1.984Â±0.319	1.770Â±0.514	0.21397	c2	H3K27ac
545	FZD1	Pear	0.242249	0.486805	2.867Â±0.468	2.999Â±0.398	-0.132188	c2	H3K27ac
547	IL6R	Pear	0.24964	0.496926	2.959Â±0.635	2.853Â±0.588	0.105999	c2	H3K27ac
552	AOX1	Pear	0.265446	0.51604	1.021Â±0.254	1.201Â±0.324	-0.180066	c2	H3K27ac
553	SPECC1L-ADORA2A	Pear	0.267888	0.51604	2.649Â±0.397	2.789Â±0.296	-0.139594	c2	H3K27ac
555	SECTM1	Pear	0.270213	0.51604	3.125Â±1.190	3.309Â±1.125	-0.183958	c2	H3K27ac
556	ANPEP	Pear	0.270248	0.51604	4.205Â±0.272	4.095Â±0.417	0.110661	c2	H3K27ac
561	KLHL4	Pear	0.279862	0.519763	1.143Â±0.712	1.437Â±0.368	-0.29351	c2	H3K27ac
562	LRRN4CL	Pear	0.28082	0.519763	3.076Â±0.191	3.341Â±0.467	-0.265244	c2	H3K27ac
566	OLFML2A	Pear	0.291254	0.520859	1.322Â±0.359	1.429Â±0.405	-0.107439	c2	H3K27ac
569	CLEC3B	Pear	0.292384	0.520859	0.329Â±0.234	0.583Â±0.477	-0.253956	c2	H3K27ac
574	CLIC6	Pear	0.303058	0.524551	0.830Â±0.214	1.033Â±0.407	-0.202357	c2	H3K27ac
576	ZFP36	Pear	0.307139	0.524551	3.767Â±0.173	3.722Â±0.147	0.0455276	c2	H3K27ac
577	ITGA7	Pear	0.307858	0.524551	3.841Â±0.457	3.738Â±0.506	0.103598	c2	H3K27ac
578	TRIM47	Pear	0.307955	0.524551	2.552Â±0.866	2.800Â±1.162	-0.248784	c2	H3K27ac
579	PDGFD	Pear	0.30814	0.524551	0.400Â±0.400	0.694Â±0.697	-0.294167	c2	H3K27ac
580	CDON	Pear	0.309083	0.524551	1.990Â±0.770	2.186Â±0.577	-0.195648	c2	H3K27ac
583	MAN1C1	Pear	0.310844	0.524551	1.521Â±0.783	1.678Â±1.035	-0.157624	c2	H3K27ac
586	FHOD1	Pear	0.317169	0.527171	4.331Â±0.123	4.199Â±0.364	0.132223	c2	H3K27ac
588	XPNPEP2	Pear	0.318551	0.527171	1.361Â±0.349	1.637Â±0.632	-0.276699	c2	H3K27ac
589	PCSK1	Pear	0.323434	0.53316	0.955Â±0.441	0.694Â±0.386	0.261411	c2	H3K27ac
591	JAG1	Pear	0.344539	0.563548	0.116Â±0.160	0.264Â±0.441	-0.14819	c2	H3K27ac
592	MME	Pear	0.347017	0.56541	0.428Â±0.423	0.732Â±0.509	-0.303456	c2	H3K27ac
593	EBF2	Pear	0.35222	0.57168	3.681Â±0.418	3.515Â±0.477	0.165542	c2	H3K27ac
594	GDF5	Pear	0.357783	0.578484	3.605Â±0.224	3.785Â±0.438	-0.180038	c2	H3K27ac
595	TSHZ2	Pear	0.367675	0.580507	3.360Â±0.461	3.556Â±0.751	-0.196103	c2	H3K27ac
597	SOCS2	Pear	0.373058	0.580507	2.140Â±0.736	2.319Â±0.663	-0.178233	c2	H3K27ac
601	H19	Pear	0.374165	0.580507	0.989Â±0.614	1.190Â±0.386	-0.201904	c2	H3K27ac
602	JADE2	Pear	0.377138	0.580971	3.375Â±0.425	3.516Â±0.379	-0.140795	c2	H3K27ac
604	FAM149A	Pear	0.379662	0.580971	0.267Â±0.447	0.490Â±0.508	-0.22348	c2	H3K27ac
606	CYGB	Pear	0.381348	0.580971	1.963Â±0.417	1.756Â±0.439	0.207563	c2	H3K27ac
607	CXCL12	Pear	0.383264	0.581789	1.334Â±0.396	1.539Â±0.549	-0.204316	c2	H3K27ac
608	ATP2B4	Pear	0.393699	0.595487	4.109Â±0.323	4.217Â±0.377	-0.108336	c2	H3K27ac
609	SDK1	Pear	0.396827	0.597052	0.384Â±0.547	0.507Â±0.700	-0.123366	c2	H3K27ac
610	PPL	Pear	0.397563	0.597052	0.068Â±0.110	0.015Â±0.034	0.0531132	c2	H3K27ac
611	LAMA3	Pear	0.402109	0.60113	0.779Â±0.488	0.823Â±0.443	-0.0435275	c2	H3K27ac
612	TJP2	Pear	0.403128	0.60113	0.558Â±0.545	0.336Â±0.418	0.222813	c2	H3K27ac
613	TBXA2R	Pear	0.407706	0.605817	2.641Â±0.324	2.821Â±0.592	-0.180333	c2	H3K27ac
615	DENND2A	Pear	0.421615	0.622103	1.213Â±0.608	1.338Â±0.481	-0.125204	c2	H3K27ac
616	CHI3L1	Pear	0.423231	0.622311	1.541Â±0.357	1.779Â±0.666	-0.237206	c2	H3K27ac
622	COLEC12	Pear	0.461561	0.664774	1.613Â±0.597	1.836Â±0.519	-0.223479	c2	H3K27ac
625	S1PR3	Pear	0.46807	0.665342	1.393Â±0.291	1.660Â±0.958	-0.267153	c2	H3K27ac
626	APOL4	Pear	0.468904	0.665342	0.799Â±0.132	0.678Â±0.421	0.121173	c2	H3K27ac
630	MMD	Pear	0.485844	0.68115	1.444Â±0.340	1.644Â±0.530	-0.199642	c2	H3K27ac
631	ACE	Pear	0.490576	0.682719	2.109Â±0.692	1.993Â±0.718	0.116015	c2	H3K27ac
632	KCNA6	Pear	0.493034	0.682719	0.147Â±0.204	0.304Â±0.434	-0.157439	c2	H3K27ac
633	ITM2A	Pear	0.49404	0.682719	0.074Â±0.167	0.215Â±0.327	-0.140515	c2	H3K27ac
635	SLC43A3	Pear	0.496536	0.682719	4.258Â±0.417	4.379Â±0.616	-0.120749	c2	H3K27ac
637	RARRES3	Pear	0.498288	0.682719	0.953Â±0.212	0.967Â±0.234	-0.0134294	c2	H3K27ac
638	CNKSR2	Pear	0.500156	0.682773	0.179Â±0.252	0.441Â±0.605	-0.262042	c2	H3K27ac
639	CCDC102B	Pear	0.501897	0.682773	2.179Â±0.309	2.329Â±0.423	-0.150088	c2	H3K27ac
640	EEPD1	Pear	0.503181	0.682773	1.423Â±0.543	1.286Â±0.318	0.136189	c2	H3K27ac
641	CDC42EP4	Pear	0.50959	0.689254	3.840Â±0.350	3.776Â±0.353	0.0632207	c2	H3K27ac
643	SLC9A9	Pear	0.524577	0.702956	2.546Â±0.529	2.653Â±0.608	-0.107091	c2	H3K27ac
644	MTUS1	Pear	0.525921	0.702956	0.429Â±0.475	0.465Â±0.460	-0.0364432	c2	H3K27ac
645	CHRDL1	Pear	0.526384	0.702956	0.070Â±0.156	0.017Â±0.038	0.0525199	c2	H3K27ac
647	LINC01119	Pear	0.535574	0.71073	2.135Â±0.374	2.263Â±0.339	-0.128092	c2	H3K27ac
648	APOL3	Pear	0.538059	0.711789	0.904Â±0.294	0.970Â±0.125	-0.0661363	c2	H3K27ac
649	B4GALNT4	Pear	0.543984	0.715222	0.687Â±0.487	0.557Â±0.781	0.130896	c2	H3K27ac
650	FAIM2	Pear	0.544043	0.715222	1.741Â±0.533	1.617Â±0.207	0.12354	c2	H3K27ac
651	COL21A1	Pear	0.546423	0.716119	0.161Â±0.266	0.313Â±0.364	-0.152124	c2	H3K27ac
652	RAP1GAP	Pear	0.548898	0.716172	2.512Â±0.598	2.388Â±0.649	0.124087	c2	H3K27ac
656	CTSL	Pear	0.562492	0.725409	3.590Â±0.450	3.493Â±0.424	0.0968825	c2	H3K27ac
657	NOV	Pear	0.564337	0.725409	1.059Â±0.240	1.000Â±0.157	0.058673	c2	H3K27ac
662	SYNE2	Pear	0.590019	0.747712	0.789Â±0.507	0.747Â±0.394	0.0417363	c2	H3K27ac
665	GPM6B	Pear	0.600919	0.754725	0.125Â±0.214	0.061Â±0.074	0.0635839	c2	H3K27ac
666	MANSC1	Pear	0.609954	0.763799	0.899Â±0.358	0.769Â±0.478	0.130693	c2	H3K27ac
668	CD44	Pear	0.62126	0.7706	3.273Â±0.318	3.370Â±0.551	-0.0976794	c2	H3K27ac
672	VCAM1	Pear	0.627418	0.7706	1.404Â±0.324	1.473Â±0.170	-0.069558	c2	H3K27ac
674	KCNS2	Pear	0.633015	0.773276	0.656Â±0.440	0.802Â±0.463	-0.146197	c2	H3K27ac
675	NEDD4L	Pear	0.634013	0.773276	1.211Â±0.796	1.326Â±0.870	-0.115895	c2	H3K27ac
678	FMOD	Pear	0.647132	0.781588	1.138Â±0.375	1.030Â±0.482	0.107844	c2	H3K27ac
681	C2	Pear	0.652862	0.782693	1.074Â±0.126	1.026Â±0.270	0.0481426	c2	H3K27ac
682	ABCC2	Pear	0.65755	0.786011	3.201Â±0.311	3.231Â±0.357	-0.0295914	c2	H3K27ac
686	CSGALNACT1	Pear	0.666784	0.786011	0.701Â±0.772	0.792Â±0.565	-0.0909206	c2	H3K27ac
688	TRERF1	Pear	0.672569	0.788703	3.866Â±0.198	3.907Â±0.200	-0.0412067	c2	H3K27ac
689	ELOVL2	Pear	0.672828	0.788703	0.255Â±0.407	0.338Â±0.379	-0.0828562	c2	H3K27ac
696	RP11-175K6.1	Pear	0.707706	0.813765	4.351Â±0.438	4.389Â±0.508	-0.0374302	c2	H3K27ac
698	CERS4	Pear	0.713358	0.81424	0.162Â±0.224	0.244Â±0.336	-0.0819156	c2	H3K27ac
701	PPARGC1B	Pear	0.718372	0.81424	1.867Â±0.465	1.815Â±0.649	0.0513554	c2	H3K27ac
702	PTK2B	Pear	0.719696	0.81424	2.674Â±0.540	2.717Â±0.633	-0.0426077	c2	H3K27ac
703	GPR39	Pear	0.722267	0.814964	1.333Â±0.544	1.422Â±0.189	-0.0887387	c2	H3K27ac
705	CREB5	Pear	0.7366	0.826716	1.943Â±0.586	1.885Â±0.430	0.0587371	c2	H3K27ac
707	SPTLC3	Pear	0.753942	0.841702	1.263Â±0.296	1.303Â±0.315	-0.039929	c2	H3K27ac
710	TRAF3IP2	Pear	0.772184	0.85528	5.384Â±0.457	5.412Â±0.421	-0.0276736	c2	H3K27ac
712	TNFRSF1B	Pear	0.787686	0.867895	1.984Â±0.568	2.044Â±0.338	-0.059752	c2	H3K27ac
713	DMKN	Pear	0.802836	0.882283	1.281Â±0.282	1.332Â±0.328	-0.0511155	c2	H3K27ac
714	BAIAP2L2	Pear	0.805653	0.883079	1.144Â±0.214	1.112Â±0.350	0.0321955	c2	H3K27ac
716	CD36	Pear	0.8127	0.8862	0.108Â±0.242	0.073Â±0.132	0.0350188	c2	H3K27ac
717	S100A4	Pear	0.823063	0.895031	2.180Â±0.278	2.212Â±0.248	-0.0318294	c2	H3K27ac
719	RDH5	Pear	0.839532	0.908417	3.406Â±0.393	3.428Â±0.384	-0.0215131	c2	H3K27ac
720	TLR3	Pear	0.845202	0.910946	1.096Â±0.335	1.141Â±0.321	-0.0446462	c2	H3K27ac
722	AKR1C2	Pear	0.852336	0.912998	1.320Â±0.411	1.372Â±0.280	-0.0521899	c2	H3K27ac
723	WBSCR27	Pear	0.85242	0.912998	2.718Â±0.299	2.702Â±0.218	0.0158043	c2	H3K27ac
726	ZNF589	Pear	0.872729	0.927686	2.689Â±0.534	2.728Â±0.521	-0.0391717	c2	H3K27ac
727	CFD	Pear	0.881103	0.934235	1.882Â±0.793	1.909Â±0.904	-0.0271567	c2	H3K27ac
728	COL5A3	Pear	0.890478	0.941809	3.384Â±0.656	3.414Â±0.916	-0.0304012	c2	H3K27ac
729	WWC1	Pear	0.897801	0.94572	1.094Â±0.230	1.123Â±0.538	-0.0287168	c2	H3K27ac
732	VSTM4	Pear	0.911221	0.954181	1.660Â±0.329	1.647Â±0.217	0.0136305	c2	H3K27ac
733	OAF	Pear	0.916245	0.957068	4.225Â±0.375	4.234Â±0.449	-0.00949417	c2	H3K27ac
734	CDHR3	Pear	0.922453	0.959125	2.375Â±0.647	2.392Â±0.494	-0.0169273	c2	H3K27ac
735	IFT80	Pear	0.92467	0.959125	4.495Â±0.499	4.480Â±0.621	0.0147757	c2	H3K27ac
737	ELFN1	Pear	0.928953	0.960829	0.255Â±0.299	0.272Â±0.375	-0.0169471	c2	H3K27ac
739	ADCY1	Pear	0.945059	0.972719	0.114Â±0.159	0.126Â±0.277	-0.0121502	c2	H3K27ac
740	TNXB	Pear	0.948475	0.97386	0.536Â±0.527	0.545Â±0.360	-0.00838056	c2	H3K27ac
741	PDE7B	Pear	0.9556	0.975919	2.428Â±0.620	2.413Â±0.601	0.0154641	c2	H3K27ac
742	SEPP1	Pear	0.959377	0.975919	0.062Â±0.115	0.061Â±0.136	0.000718528	c2	H3K27ac
743	C3	Pear	0.959526	0.975919	0.260Â±0.343	0.243Â±0.507	0.0169581	c2	H3K27ac
747	ULBP3	Pear	0.977855	0.987212	1.171Â±0.243	1.174Â±0.299	-0.00290349	c2	H3K27ac
749	PRG4	Pear	0.987655	0.990007	1.139Â±0.346	1.138Â±0.331	0.00050212	c2	H3K27ac
751	MALL	Pear	0.990569	0.990569	1.128Â±0.167	1.126Â±0.505	0.00217818	c2	H3K27ac
754	FAM65B	Pear	NA	NA	NA	NA	NA	c2	H3K27ac
758	INMT	Pear	NA	NA	NA	NA	NA	c2	H3K27ac
759	LSP1	Pear	NA	NA	NA	NA	NA	c2	H3K27ac
761	SMOC2	Pear	NA	NA	NA	NA	NA	c2	H3K27ac
763	SULT1A3	Pear	NA	NA	NA	NA	NA	c2	H3K27ac
765	SIM1	Pear	0.00471731	0.444671	2.044Â±0.471	0.454Â±0.389	1.58994	c2	H3K27me3
766	OLFML2A	Pear	0.00585608	0.444671	1.764Â±0.249	1.430Â±0.280	0.333539	c2	H3K27me3
767	SIX2	Pear	0.00661341	0.444671	3.188Â±0.475	2.209Â±0.087	0.97899	c2	H3K27me3
768	CARD10	Pear	0.00735562	0.444671	1.657Â±0.261	1.188Â±0.131	0.46922	c2	H3K27me3
770	TMTC1	Pear	0.00794711	0.444671	1.672Â±0.122	1.314Â±0.141	0.357879	c2	H3K27me3
772	APOL4	Pear	0.00878151	0.444671	1.430Â±0.144	1.693Â±0.159	-0.262719	c2	H3K27me3
775	LRRN4CL	Pear	0.0122114	0.472915	1.395Â±0.247	1.067Â±0.219	0.327222	c2	H3K27me3
777	WWC1	Pear	0.0149863	0.491089	1.336Â±0.213	1.052Â±0.211	0.283807	c2	H3K27me3
778	TGFBR3	Pear	0.0169726	0.502825	0.076Â±0.105	0.566Â±0.295	-0.490039	c2	H3K27me3
780	CFD	Pear	0.0193775	0.502825	2.710Â±0.150	2.323Â±0.236	0.387336	c2	H3K27me3
781	FMOD	Pear	0.0206402	0.502825	2.619Â±0.102	2.356Â±0.199	0.263254	c2	H3K27me3
787	CRIP1	Pear	0.0294726	0.531596	2.637Â±0.319	2.232Â±0.212	0.405817	c2	H3K27me3
788	OLFM2	Pear	0.0299491	0.531596	3.494Â±0.238	3.131Â±0.481	0.363135	c2	H3K27me3
789	VWCE	Pear	0.0353422	0.59521	2.759Â±0.326	2.092Â±0.302	0.667195	c2	H3K27me3
791	CREB5	Pear	0.0377826	0.596126	1.684Â±0.152	1.482Â±0.231	0.201821	c2	H3K27me3
792	FHOD1	Pear	0.0480871	0.674506	1.662Â±0.223	1.328Â±0.288	0.333925	c2	H3K27me3
793	IL6R	Pear	0.0502217	0.674506	2.240Â±0.252	2.096Â±0.238	0.1443	c2	H3K27me3
797	ALPL	Pear	0.0596946	0.674506	2.332Â±0.480	2.134Â±0.440	0.198011	c2	H3K27me3
798	B4GALNT4	Pear	0.0602353	0.674506	3.542Â±0.231	3.343Â±0.363	0.199015	c2	H3K27me3
799	INMT	Pear	0.0617741	0.674506	2.077Â±0.047	1.894Â±0.203	0.182276	c2	H3K27me3
800	EMILIN2	Pear	0.0636638	0.674506	2.195Â±0.668	1.880Â±0.540	0.314918	c2	H3K27me3
801	HTRA3	Pear	0.06386	0.674506	2.509Â±0.136	1.951Â±0.454	0.558605	c2	H3K27me3
802	CYGB	Pear	0.0655961	0.674506	1.830Â±0.471	1.534Â±0.471	0.296062	c2	H3K27me3
803	RARRES3	Pear	0.0674436	0.674506	1.199Â±0.136	1.112Â±0.123	0.0872636	c2	H3K27me3
804	GUCY1A2	Pear	0.0694012	0.674506	2.009Â±0.461	1.699Â±0.441	0.309408	c2	H3K27me3
805	TNXB	Pear	0.0700155	0.674506	2.268Â±0.105	1.935Â±0.375	0.332764	c2	H3K27me3
806	CILP	Pear	0.0715305	0.674506	1.555Â±0.157	1.330Â±0.127	0.224804	c2	H3K27me3
807	CAMK1D	Pear	0.0728575	0.674506	2.497Â±0.353	2.189Â±0.234	0.307755	c2	H3K27me3
808	MAN1C1	Pear	0.0733427	0.674506	3.251Â±0.185	2.930Â±0.210	0.320173	c2	H3K27me3
810	RP11-540A21.2	Pear	0.0792836	0.674506	0.380Â±0.427	0.863Â±0.396	-0.483027	c2	H3K27me3
812	SECTM1	Pear	0.0899883	0.674506	3.177Â±0.161	2.893Â±0.406	0.284085	c2	H3K27me3
813	TRAF3IP2	Pear	0.0904524	0.674506	0.466Â±0.407	1.037Â±0.192	-0.571134	c2	H3K27me3
814	JAG1	Pear	0.0916011	0.674506	1.312Â±0.333	1.010Â±0.198	0.301828	c2	H3K27me3
816	ANKRD29	Pear	0.0979146	0.674506	2.564Â±0.324	2.187Â±0.227	0.377103	c2	H3K27me3
818	CXCL12	Pear	0.100521	0.674506	1.270Â±0.206	1.044Â±0.095	0.226015	c2	H3K27me3
819	SMOC2	Pear	0.100686	0.674506	3.086Â±0.342	3.251Â±0.270	-0.164236	c2	H3K27me3
820	ELFN1	Pear	0.102164	0.674506	1.614Â±0.158	1.393Â±0.250	0.220638	c2	H3K27me3
821	ARHGAP42	Pear	0.103092	0.674506	1.003Â±0.576	0.542Â±0.505	0.460994	c2	H3K27me3
823	EPB41L4A	Pear	0.107895	0.674506	1.804Â±0.325	1.617Â±0.325	0.186351	c2	H3K27me3
826	MYLIP	Pear	0.115954	0.674506	1.890Â±0.266	1.558Â±0.233	0.331192	c2	H3K27me3
827	STK32B	Pear	0.116365	0.674506	1.588Â±0.264	1.379Â±0.264	0.209443	c2	H3K27me3
828	CDC42EP4	Pear	0.117001	0.674506	1.389Â±0.207	1.600Â±0.124	-0.21046	c2	H3K27me3
829	MRGPRF	Pear	0.118192	0.674506	1.328Â±0.185	1.139Â±0.053	0.189257	c2	H3K27me3
830	LSP1	Pear	0.118325	0.674506	1.905Â±0.221	1.789Â±0.181	0.115862	c2	H3K27me3
833	TRIM47	Pear	0.119095	0.674506	2.307Â±0.280	2.099Â±0.289	0.207804	c2	H3K27me3
834	ANPEP	Pear	0.119644	0.674506	0.685Â±0.516	0.566Â±0.526	0.118699	c2	H3K27me3
836	PPAP2B	Pear	0.121181	0.674506	1.934Â±0.247	2.261Â±0.269	-0.326478	c2	H3K27me3
837	NEK10	Pear	0.121974	0.674506	0.170Â±0.261	0.545Â±0.491	-0.374823	c2	H3K27me3
838	MME	Pear	0.122024	0.674506	0.013Â±0.029	0.443Â±0.480	-0.430609	c2	H3K27me3
844	VSTM4	Pear	0.131476	0.674506	1.464Â±0.197	1.292Â±0.151	0.17219	c2	H3K27me3
845	CLIC6	Pear	0.132941	0.674506	4.016Â±0.224	3.879Â±0.186	0.137694	c2	H3K27me3
847	ATP2B4	Pear	0.134276	0.674506	0.824Â±0.302	1.152Â±0.139	-0.327519	c2	H3K27me3
848	ABCC2	Pear	0.134549	0.674506	0.534Â±0.513	0.909Â±0.228	-0.374931	c2	H3K27me3
850	CERS4	Pear	0.136168	0.674506	1.787Â±0.178	1.972Â±0.165	-0.184602	c2	H3K27me3
852	ATP8B4	Pear	0.141819	0.686535	3.329Â±0.319	3.421Â±0.218	-0.0915109	c2	H3K27me3
853	THBS4	Pear	0.145031	0.694191	0.889Â±0.469	1.049Â±0.376	-0.160032	c2	H3K27me3
854	FAM65C	Pear	0.147352	0.697465	1.647Â±0.348	1.460Â±0.276	0.186975	c2	H3K27me3
855	ULBP3	Pear	0.151887	0.711033	1.649Â±0.283	1.438Â±0.214	0.210481	c2	H3K27me3
856	TFAP4	Pear	0.156118	0.711375	0.481Â±0.256	0.757Â±0.415	-0.276085	c2	H3K27me3
859	OGN	Pear	0.161222	0.711375	0.740Â±0.477	1.102Â±0.153	-0.361359	c2	H3K27me3
861	KCNK15	Pear	0.167512	0.711375	1.893Â±0.391	1.786Â±0.317	0.106602	c2	H3K27me3
862	LGI2	Pear	0.169844	0.711375	2.213Â±0.129	1.977Â±0.268	0.236414	c2	H3K27me3
865	ARHGAP6	Pear	0.173838	0.711375	1.720Â±0.195	1.530Â±0.314	0.18974	c2	H3K27me3
866	CHRDL1	Pear	0.17387	0.711375	2.096Â±0.420	2.270Â±0.300	-0.174024	c2	H3K27me3
867	S1PR3	Pear	0.17454	0.711375	1.380Â±0.395	1.231Â±0.330	0.149339	c2	H3K27me3
869	COLEC12	Pear	0.180736	0.711375	1.742Â±0.275	1.421Â±0.236	0.320544	c2	H3K27me3
870	FER1L6	Pear	0.181371	0.711375	0.768Â±0.614	1.226Â±0.101	-0.45807	c2	H3K27me3
873	OSR1	Pear	0.183596	0.711375	1.156Â±0.203	1.332Â±0.229	-0.176181	c2	H3K27me3
875	ZNF436	Pear	0.187423	0.7193	1.303Â±0.251	1.135Â±0.131	0.167493	c2	H3K27me3
876	ENPP2	Pear	0.195417	0.733633	2.230Â±0.236	2.365Â±0.211	-0.135483	c2	H3K27me3
878	RDH5	Pear	0.197702	0.733633	0.491Â±0.597	0.845Â±0.289	-0.354758	c2	H3K27me3
880	PTK2B	Pear	0.199966	0.733633	1.331Â±0.281	1.198Â±0.254	0.133682	c2	H3K27me3
883	ACE	Pear	0.208473	0.733633	1.730Â±0.209	1.559Â±0.261	0.170478	c2	H3K27me3
884	NEURL1B	Pear	0.209445	0.733633	2.567Â±0.248	2.384Â±0.364	0.183144	c2	H3K27me3
886	EPHA4	Pear	0.211204	0.733633	1.652Â±0.119	1.565Â±0.188	0.0870821	c2	H3K27me3
887	RP11-576I22.2	Pear	0.212047	0.733633	0.816Â±0.332	1.008Â±0.211	-0.192401	c2	H3K27me3
889	SDK1	Pear	0.217962	0.740044	2.227Â±0.218	2.059Â±0.257	0.167752	c2	H3K27me3
890	AIM1	Pear	0.218886	0.740044	1.554Â±0.360	1.423Â±0.252	0.131537	c2	H3K27me3
895	TLR3	Pear	0.229245	0.741385	0.725Â±0.470	1.031Â±0.123	-0.306969	c2	H3K27me3
896	LAMA3	Pear	0.230604	0.741385	2.827Â±0.257	2.633Â±0.359	0.194182	c2	H3K27me3
901	AOX1	Pear	0.2393	0.741385	0.790Â±0.729	1.239Â±0.090	-0.449233	c2	H3K27me3
902	MAF	Pear	0.240167	0.741385	1.209Â±0.440	0.939Â±0.173	0.270345	c2	H3K27me3
905	COL5A3	Pear	0.248693	0.742962	1.665Â±0.332	1.495Â±0.178	0.170174	c2	H3K27me3
908	CCBE1	Pear	0.25533	0.742962	1.336Â±0.809	1.643Â±0.337	-0.306528	c2	H3K27me3
912	TRERF1	Pear	0.259656	0.742962	0.434Â±0.421	0.814Â±0.241	-0.379564	c2	H3K27me3
915	C1R	Pear	0.266959	0.745373	1.154Â±0.359	0.978Â±0.331	0.175907	c2	H3K27me3
916	NOVA1	Pear	0.267477	0.745373	0.667Â±0.492	1.017Â±0.174	-0.349851	c2	H3K27me3
918	ITGA7	Pear	0.269854	0.746479	0.287Â±0.335	0.739Â±0.502	-0.451741	c2	H3K27me3
921	CDHR3	Pear	0.282866	0.750088	1.542Â±0.300	1.316Â±0.137	0.225653	c2	H3K27me3
922	SOCS2	Pear	0.284272	0.750088	1.490Â±0.240	1.311Â±0.351	0.178088	c2	H3K27me3
923	DENND2A	Pear	0.284894	0.750088	0.597Â±0.390	0.825Â±0.084	-0.227572	c2	H3K27me3
924	PRG4	Pear	0.284949	0.750088	1.014Â±0.380	1.220Â±0.215	-0.206032	c2	H3K27me3
925	SMAD3	Pear	0.285152	0.750088	1.784Â±0.296	1.575Â±0.203	0.20896	c2	H3K27me3
928	AQP1	Pear	0.290541	0.752386	0.846Â±0.507	0.673Â±0.284	0.173365	c2	H3K27me3
929	TJP2	Pear	0.292186	0.752386	1.052Â±0.610	1.336Â±0.305	-0.283531	c2	H3K27me3
931	RIN1	Pear	0.295605	0.754057	1.331Â±0.342	1.147Â±0.111	0.184099	c2	H3K27me3
935	SNED1	Pear	0.305862	0.757685	1.383Â±0.105	1.228Â±0.243	0.154641	c2	H3K27me3
939	S100A3	Pear	0.313287	0.76263	0.459Â±0.442	0.165Â±0.242	0.294016	c2	H3K27me3
944	GPR39	Pear	0.33324	0.788288	1.239Â±0.297	1.055Â±0.193	0.18404	c2	H3K27me3
950	METTL7A	Pear	0.352321	0.803533	1.122Â±0.195	1.243Â±0.229	-0.120654	c2	H3K27me3
953	MASP1	Pear	0.360477	0.80454	1.036Â±0.414	0.772Â±0.388	0.263799	c2	H3K27me3
955	AJAP1	Pear	0.361729	0.80454	2.026Â±0.227	1.824Â±0.410	0.201311	c2	H3K27me3
956	PCSK1	Pear	0.363544	0.80454	3.125Â±0.227	2.994Â±0.273	0.131096	c2	H3K27me3
957	PLXDC1	Pear	0.367043	0.80454	2.077Â±0.410	1.906Â±0.244	0.170913	c2	H3K27me3
958	SLC27A3	Pear	0.368563	0.80454	0.809Â±0.461	1.031Â±0.088	-0.221751	c2	H3K27me3
961	IFT80	Pear	0.374122	0.809014	0.384Â±0.357	0.588Â±0.377	-0.204195	c2	H3K27me3
965	VIT	Pear	0.389216	0.817852	0.593Â±0.483	0.832Â±0.317	-0.239611	c2	H3K27me3
966	AKR1C2	Pear	0.389835	0.817852	0.443Â±0.372	0.759Â±0.430	-0.316579	c2	H3K27me3
967	STMN3	Pear	0.391913	0.817852	1.059Â±0.227	0.949Â±0.133	0.110156	c2	H3K27me3
968	PDE7B	Pear	0.393605	0.817852	0.894Â±0.539	1.179Â±0.258	-0.284674	c2	H3K27me3
971	EEPD1	Pear	0.397407	0.817852	0.440Â±0.419	0.767Â±0.389	-0.326889	c2	H3K27me3
972	GDF5	Pear	0.400012	0.819256	0.808Â±0.453	1.022Â±0.128	-0.214142	c2	H3K27me3
975	APCDD1	Pear	0.406276	0.820254	2.805Â±0.273	2.566Â±0.547	0.238756	c2	H3K27me3
978	DCLK1	Pear	0.415707	0.827496	1.802Â±0.349	1.678Â±0.283	0.123079	c2	H3K27me3
980	COL21A1	Pear	0.421374	0.831043	0.748Â±0.489	0.963Â±0.135	-0.215568	c2	H3K27me3
983	CA12	Pear	0.435775	0.845073	0.924Â±0.558	1.131Â±0.272	-0.207707	c2	H3K27me3
985	EBF2	Pear	0.438442	0.845141	1.308Â±0.170	1.500Â±0.374	-0.19175	c2	H3K27me3
986	MTUS1	Pear	0.442748	0.849597	2.930Â±0.331	2.976Â±0.254	-0.0459264	c2	H3K27me3
988	RP11-175K6.1	Pear	0.446836	0.849786	0.850Â±0.507	0.743Â±0.453	0.107262	c2	H3K27me3
992	H19	Pear	0.460945	0.852321	2.629Â±0.146	2.517Â±0.292	0.112127	c2	H3K27me3
993	NEDD4L	Pear	0.46341	0.852321	2.394Â±0.230	2.494Â±0.362	-0.100024	c2	H3K27me3
994	XPNPEP2	Pear	0.463447	0.852321	1.372Â±0.581	1.545Â±0.183	-0.173265	c2	H3K27me3
995	TSHZ2	Pear	0.463781	0.852321	0.979Â±0.412	1.162Â±0.349	-0.183394	c2	H3K27me3
996	LINC01119	Pear	0.46571	0.852321	0.767Â±0.442	0.977Â±0.262	-0.209759	c2	H3K27me3
997	APOL3	Pear	0.467782	0.852321	1.762Â±0.208	1.678Â±0.209	0.0841573	c2	H3K27me3
998	KCNS2	Pear	0.4707	0.852321	2.159Â±0.449	2.279Â±0.279	-0.119475	c2	H3K27me3
1002	TNFRSF1B	Pear	0.480253	0.856007	1.240Â±0.257	1.162Â±0.240	0.0782653	c2	H3K27me3
1006	KCNA6	Pear	0.489866	0.856957	2.672Â±0.200	2.753Â±0.143	-0.0812123	c2	H3K27me3
1008	DMKN	Pear	0.492592	0.856957	1.225Â±0.665	1.449Â±0.172	-0.223634	c2	H3K27me3
1011	PLD1	Pear	0.498575	0.85989	1.329Â±0.278	1.229Â±0.329	0.099841	c2	H3K27me3
1012	EPSTI1	Pear	0.502718	0.86036	0.806Â±0.556	0.973Â±0.095	-0.166225	c2	H3K27me3
1014	CCDC102B	Pear	0.506321	0.86036	0.145Â±0.325	0.376Â±0.520	-0.231119	c2	H3K27me3
1016	ABI3BP	Pear	0.512587	0.861133	0.873Â±0.527	1.049Â±0.207	-0.176112	c2	H3K27me3
1017	FAM131B	Pear	0.513968	0.861133	2.603Â±0.349	2.707Â±0.319	-0.104301	c2	H3K27me3
1018	FLRT2	Pear	0.514778	0.861133	0.877Â±0.428	1.029Â±0.195	-0.152139	c2	H3K27me3
1020	SBSN	Pear	0.520947	0.861133	0.948Â±0.542	1.153Â±0.213	-0.204795	c2	H3K27me3
1024	OAF	Pear	0.526769	0.861913	1.288Â±0.300	1.122Â±0.318	0.166441	c2	H3K27me3
1025	CSGALNACT1	Pear	0.528074	0.861913	2.447Â±0.389	2.537Â±0.214	-0.0896291	c2	H3K27me3
1029	EPHX2	Pear	0.53682	0.862964	2.286Â±0.297	2.169Â±0.323	0.117593	c2	H3K27me3
1033	STEAP1	Pear	0.553229	0.876117	0.129Â±0.288	0.299Â±0.419	-0.170404	c2	H3K27me3
1036	GPR133	Pear	0.568363	0.885819	1.575Â±0.215	1.470Â±0.215	0.104701	c2	H3K27me3
1037	APBB1IP	Pear	0.568699	0.885819	0.672Â±0.454	0.472Â±0.455	0.199163	c2	H3K27me3
1039	C3	Pear	0.571831	0.885819	0.356Â±0.488	0.513Â±0.349	-0.157932	c2	H3K27me3
1040	SLC9A9	Pear	0.576263	0.88945	0.699Â±0.398	0.871Â±0.359	-0.172038	c2	H3K27me3
1042	ITM2A	Pear	0.586411	0.895741	1.292Â±0.238	1.368Â±0.265	-0.0756635	c2	H3K27me3
1043	FAM65B	Pear	0.58721	0.895741	0.770Â±0.555	0.592Â±0.338	0.177707	c2	H3K27me3
1044	WBSCR27	Pear	0.589337	0.895741	0.726Â±0.452	0.874Â±0.262	-0.148073	c2	H3K27me3
1046	WISP2	Pear	0.592955	0.895741	1.156Â±0.376	1.034Â±0.359	0.121123	c2	H3K27me3
1048	CPXM1	Pear	0.597892	0.896837	2.835Â±0.253	2.763Â±0.500	0.0726999	c2	H3K27me3
1049	SLC7A14	Pear	0.604052	0.902899	2.874Â±0.129	2.926Â±0.209	-0.0526379	c2	H3K27me3
1050	FAIM2	Pear	0.607014	0.904153	1.590Â±0.228	1.659Â±0.161	-0.0694163	c2	H3K27me3
1052	ZFP36L2	Pear	0.626332	0.919059	0.380Â±0.554	0.632Â±0.535	-0.252091	c2	H3K27me3
1057	SPTLC3	Pear	0.636383	0.919059	1.082Â±0.194	1.127Â±0.146	-0.0449767	c2	H3K27me3
1060	VCAM1	Pear	0.64537	0.919059	1.352Â±0.274	1.445Â±0.410	-0.0937317	c2	H3K27me3
1064	C2	Pear	0.654428	0.919059	0.372Â±0.500	0.521Â±0.394	-0.14888	c2	H3K27me3
1065	MMD	Pear	0.655839	0.919059	1.051Â±0.630	0.960Â±0.295	0.0909642	c2	H3K27me3
1066	CHST2	Pear	0.658285	0.919059	1.272Â±0.172	1.210Â±0.190	0.0618648	c2	H3K27me3
1067	RAP1GAP	Pear	0.65834	0.919059	2.819Â±0.421	2.894Â±0.513	-0.0747521	c2	H3K27me3
1071	S100A4	Pear	0.662327	0.919059	0.266Â±0.380	0.174Â±0.242	0.092201	c2	H3K27me3
1072	CTSS	Pear	0.664972	0.919734	0.873Â±0.507	1.014Â±0.224	-0.140549	c2	H3K27me3
1073	THSD1	Pear	0.67267	0.926361	0.425Â±0.507	0.516Â±0.474	-0.091122	c2	H3K27me3
1078	KLHL4	Pear	0.682811	0.926361	1.200Â±0.687	1.303Â±0.360	-0.103017	c2	H3K27me3
1082	PPARGC1B	Pear	0.695524	0.931739	2.056Â±0.398	2.007Â±0.287	0.0490375	c2	H3K27me3
1085	NOV	Pear	0.712352	0.944277	2.086Â±0.148	2.046Â±0.321	0.040064	c2	H3K27me3
1087	ELOVL2	Pear	0.719166	0.945137	2.394Â±0.268	2.348Â±0.388	0.0465492	c2	H3K27me3
1088	JADE2	Pear	0.719841	0.945137	1.970Â±0.262	1.916Â±0.136	0.0540511	c2	H3K27me3
1089	ZNF589	Pear	0.722972	0.945137	0.958Â±0.604	1.058Â±0.220	-0.100034	c2	H3K27me3
1096	CLEC3B	Pear	0.741174	0.946318	0.417Â±0.440	0.330Â±0.328	0.0870742	c2	H3K27me3
1099	CACNB4	Pear	0.74946	0.946318	3.228Â±0.390	3.284Â±0.186	-0.0556145	c2	H3K27me3
1100	PDGFD	Pear	0.750731	0.946318	1.060Â±0.325	1.124Â±0.233	-0.0634685	c2	H3K27me3
1102	CLIC2	Pear	0.752309	0.946318	0.063Â±0.140	0.036Â±0.080	0.026931	c2	H3K27me3
1107	CDON	Pear	0.767066	0.946318	1.378Â±0.664	1.480Â±0.406	-0.101918	c2	H3K27me3
1108	CNKSR2	Pear	0.768371	0.946318	1.542Â±0.409	1.483Â±0.402	0.0585236	c2	H3K27me3
1110	IL1R1	Pear	0.769623	0.946318	0.949Â±0.345	0.849Â±0.381	0.0998986	c2	H3K27me3
1114	MANSC1	Pear	0.780328	0.949771	1.154Â±0.664	1.205Â±0.570	-0.0510116	c2	H3K27me3
1115	KCNJ15	Pear	0.785416	0.950932	1.477Â±0.145	1.529Â±0.302	-0.051647	c2	H3K27me3
1117	GPM6B	Pear	0.791187	0.950932	2.867Â±0.372	2.886Â±0.237	-0.0189221	c2	H3K27me3
1120	SLC43A3	Pear	0.795872	0.950932	1.133Â±0.289	1.072Â±0.214	0.060822	c2	H3K27me3
1121	ENOX1	Pear	0.796908	0.950932	0.910Â±0.370	0.964Â±0.238	-0.053296	c2	H3K27me3
1122	NCALD	Pear	0.802979	0.951836	0.826Â±0.478	0.805Â±0.487	0.0205833	c2	H3K27me3
1123	SLIT3	Pear	0.803765	0.951836	1.286Â±0.232	1.235Â±0.301	0.0502129	c2	H3K27me3
1125	ZFP36	Pear	0.808033	0.953524	0.199Â±0.272	0.149Â±0.204	0.049326	c2	H3K27me3
1127	TBXA2R	Pear	0.821079	0.96358	1.461Â±0.145	1.482Â±0.066	-0.0208952	c2	H3K27me3
1130	FAM180A	Pear	0.837611	0.96823	0.196Â±0.190	0.241Â±0.288	-0.0453341	c2	H3K27me3
1133	ANGPT2	Pear	0.845342	0.96823	0.642Â±0.394	0.700Â±0.425	-0.0580619	c2	H3K27me3
1137	BAIAP2L2	Pear	0.852389	0.96823	1.442Â±0.335	1.475Â±0.223	-0.0333458	c2	H3K27me3
1138	LINC01140	Pear	0.85551	0.96823	1.085Â±0.280	1.022Â±0.506	0.0630701	c2	H3K27me3
1139	LINC00702	Pear	0.85605	0.96823	0.992Â±0.592	1.032Â±0.194	-0.0392652	c2	H3K27me3
1140	PPL	Pear	0.857841	0.96823	1.538Â±0.462	1.556Â±0.302	-0.0186564	c2	H3K27me3
1143	SPECC1L-ADORA2A	Pear	0.863646	0.970294	0.402Â±0.367	0.440Â±0.362	-0.038527	c2	H3K27me3
1145	OLFML1	Pear	0.87098	0.971281	0.623Â±0.427	0.682Â±0.405	-0.0593079	c2	H3K27me3
1146	CD36	Pear	0.876626	0.971281	0.474Â±0.340	0.451Â±0.386	0.0224309	c2	H3K27me3
1148	SLC39A8	Pear	0.877778	0.971281	0.767Â±0.530	0.705Â±0.422	0.0627073	c2	H3K27me3
1151	FZD1	Pear	0.885614	0.973142	0.869Â±0.383	0.912Â±0.461	-0.0426312	c2	H3K27me3
1155	PLEKHA4	Pear	0.894344	0.9744	0.896Â±0.542	0.928Â±0.122	-0.0319195	c2	H3K27me3
1157	SYNE2	Pear	0.907491	0.9808	1.712Â±0.334	1.687Â±0.406	0.0247687	c2	H3K27me3
1158	FXYD1	Pear	0.909593	0.9808	1.872Â±0.362	1.850Â±0.141	0.0215265	c2	H3K27me3
1160	TMEM100	Pear	0.912518	0.9808	0.797Â±0.537	0.751Â±0.429	0.0462158	c2	H3K27me3
1161	ADAMTS5	Pear	0.914032	0.9808	1.434Â±0.341	1.414Â±0.182	0.0197578	c2	H3K27me3
1164	AURKA	Pear	0.933715	0.991909	0.399Â±0.474	0.392Â±0.436	0.00697578	c2	H3K27me3
1165	ADCY1	Pear	0.934145	0.991909	3.132Â±0.356	3.125Â±0.389	0.00777442	c2	H3K27me3
1167	PDE1A	Pear	0.939383	0.991909	0.894Â±0.536	0.862Â±0.487	0.0324596	c2	H3K27me3
1168	PLEKHG4	Pear	0.944716	0.991909	1.284Â±0.177	1.277Â±0.127	0.00697561	c2	H3K27me3
1170	MALL	Pear	0.945341	0.991909	2.114Â±0.566	2.101Â±0.263	0.0132134	c2	H3K27me3
1175	TNFSF10	Pear	0.959959	0.992659	0.865Â±0.567	0.853Â±0.233	0.0117347	c2	H3K27me3
1177	ECM2	Pear	0.962367	0.992659	0.716Â±0.481	0.708Â±0.395	0.00740419	c2	H3K27me3
1178	CLEC2B	Pear	0.964949	0.992918	0.371Â±0.509	0.386Â±0.438	-0.0145349	c2	H3K27me3
1179	TNFSF9	Pear	0.971523	0.994092	2.899Â±0.090	2.901Â±0.207	-0.00257968	c2	H3K27me3
1180	CTSL	Pear	0.976627	0.994092	0.949Â±0.586	0.941Â±0.180	0.00785069	c2	H3K27me3
1181	CHI3L1	Pear	0.979481	0.994092	1.602Â±0.532	1.609Â±0.124	-0.00683349	c2	H3K27me3
1186	FAM149A	Pear	0.984758	0.994092	2.502Â±0.249	2.504Â±0.209	-0.00197269	c2	H3K27me3
1187	CD44	Pear	0.99221	0.999247	0.811Â±0.440	0.808Â±0.461	0.00301119	c2	H3K27me3
1189	SEPP1	Pear	0.998137	0.999949	1.681Â±0.402	1.681Â±0.285	0.000496618	c2	H3K27me3
1191	SULT1A3	Pear	NA	NA	NA	NA	NA	c2	H3K27me3
1195	CLIC2	Pear	0.000667211	0.0945216	0.266Â±0.307	1.270Â±0.218	-1.00412	c2	H3K4me2
1197	ALPL	Pear	0.00205752	0.144572	2.866Â±0.463	3.347Â±0.594	-0.481275	c2	H3K4me2
1206	CREB5	Pear	0.00551089	0.155753	1.821Â±0.270	2.183Â±0.297	-0.361648	c2	H3K4me2
1208	SIX2	Pear	0.00586363	0.155753	3.320Â±0.394	4.192Â±0.222	-0.872671	c2	H3K4me2
1209	VCAM1	Pear	0.00711205	0.161394	2.596Â±0.351	3.124Â±0.411	-0.528111	c2	H3K4me2
1216	ZNF589	Pear	0.0102861	0.181087	2.393Â±0.463	2.743Â±0.350	-0.350248	c2	H3K4me2
1217	GPR133	Pear	0.0106521	0.181087	1.556Â±0.588	2.359Â±0.457	-0.803012	c2	H3K4me2
1219	RARRES3	Pear	0.0124605	0.19306	1.359Â±0.187	1.669Â±0.187	-0.310105	c2	H3K4me2
1220	EPHX2	Pear	0.0127192	0.19306	1.919Â±0.253	2.501Â±0.446	-0.582849	c2	H3K4me2
1222	AQP1	Pear	0.0146798	0.205925	1.038Â±0.161	1.313Â±0.253	-0.274588	c2	H3K4me2
1223	WISP2	Pear	0.0150204	0.205925	2.827Â±0.612	3.389Â±0.554	-0.561574	c2	H3K4me2
1226	LINC01119	Pear	0.0172563	0.215704	1.178Â±0.065	1.707Â±0.302	-0.528615	c2	H3K4me2
1229	CILP	Pear	0.0207984	0.232874	2.285Â±0.092	2.541Â±0.157	-0.256423	c2	H3K4me2
1230	THSD1	Pear	0.0208216	0.232874	2.209Â±0.275	2.809Â±0.339	-0.59997	c2	H3K4me2
1232	ANGPT2	Pear	0.0236174	0.247534	1.866Â±0.213	2.606Â±0.468	-0.74049	c2	H3K4me2
1233	CNKSR2	Pear	0.0242963	0.247534	1.382Â±0.158	1.765Â±0.209	-0.383576	c2	H3K4me2
1235	MMD	Pear	0.0250446	0.247534	2.587Â±0.530	2.906Â±0.647	-0.318384	c2	H3K4me2
1245	NEK10	Pear	0.0342477	0.269312	1.393Â±0.258	1.799Â±0.262	-0.405395	c2	H3K4me2
1249	ZFP36	Pear	0.0371207	0.269312	4.127Â±0.089	3.928Â±0.072	0.198658	c2	H3K4me2
1251	CLIC6	Pear	0.0381048	0.269312	2.461Â±0.188	2.644Â±0.107	-0.183285	c2	H3K4me2
1256	C2	Pear	0.0410626	0.272681	0.710Â±0.455	1.079Â±0.212	-0.368736	c2	H3K4me2
1259	THBS4	Pear	0.0476849	0.302479	3.318Â±0.229	3.726Â±0.171	-0.407527	c2	H3K4me2
1261	ECM2	Pear	0.0515218	0.306099	3.770Â±0.337	4.286Â±0.321	-0.515924	c2	H3K4me2
1264	SLC9A9	Pear	0.0534728	0.306099	3.152Â±0.241	3.497Â±0.354	-0.34562	c2	H3K4me2
1265	STK32B	Pear	0.0541235	0.306099	2.412Â±0.304	2.827Â±0.178	-0.415162	c2	H3K4me2
1267	TNFSF9	Pear	0.055406	0.306099	2.305Â±0.253	2.735Â±0.518	-0.43021	c2	H3K4me2
1270	KCNJ15	Pear	0.0584468	0.306099	1.662Â±0.297	2.336Â±0.429	-0.674503	c2	H3K4me2
1273	KCNK15	Pear	0.0588034	0.306099	2.492Â±0.500	2.856Â±0.552	-0.364597	c2	H3K4me2
1276	OLFM2	Pear	0.0608402	0.306099	2.372Â±0.530	2.710Â±0.648	-0.337628	c2	H3K4me2
1277	CSGALNACT1	Pear	0.0612198	0.306099	1.546Â±0.198	1.962Â±0.349	-0.415645	c2	H3K4me2
1279	CARD10	Pear	0.0644252	0.314721	2.715Â±0.257	3.024Â±0.195	-0.308899	c2	H3K4me2
1280	CCBE1	Pear	0.0656155	0.316409	2.564Â±0.315	2.993Â±0.480	-0.428746	c2	H3K4me2
1282	RP11-175K6.1	Pear	0.0670042	0.316409	4.100Â±0.200	4.244Â±0.235	-0.143861	c2	H3K4me2
1288	PDGFD	Pear	0.0768545	0.338349	1.460Â±0.327	2.222Â±0.529	-0.76171	c2	H3K4me2
1291	GPR39	Pear	0.0805834	0.343304	1.914Â±0.062	2.087Â±0.147	-0.172312	c2	H3K4me2
1293	LRRN4CL	Pear	0.0818035	0.343304	3.585Â±0.204	4.009Â±0.446	-0.423872	c2	H3K4me2
1294	OLFML1	Pear	0.0826764	0.343304	2.222Â±0.512	2.567Â±0.227	-0.345511	c2	H3K4me2
1298	TMEM100	Pear	0.0864133	0.346469	2.658Â±0.362	2.532Â±0.476	0.125951	c2	H3K4me2
1300	ATP2B4	Pear	0.0905535	0.353788	4.683Â±0.135	4.551Â±0.200	0.132085	c2	H3K4me2
1303	SBSN	Pear	0.0953252	0.36001	1.011Â±0.618	1.508Â±0.634	-0.497919	c2	H3K4me2
1304	ZNF436	Pear	0.0960785	0.36001	5.305Â±0.186	5.160Â±0.219	0.144818	c2	H3K4me2
1305	ARHGAP42	Pear	0.0961725	0.36001	2.193Â±0.253	2.526Â±0.388	-0.333425	c2	H3K4me2
1309	CPXM1	Pear	0.102952	0.37397	2.043Â±0.534	2.459Â±0.614	-0.416075	c2	H3K4me2
1312	RDH5	Pear	0.106153	0.375957	3.590Â±0.197	3.710Â±0.214	-0.119567	c2	H3K4me2
1316	ELOVL2	Pear	0.120275	0.406835	1.389Â±0.278	1.473Â±0.338	-0.0840151	c2	H3K4me2
1317	SLC39A8	Pear	0.120554	0.406835	3.205Â±0.183	3.033Â±0.321	0.171682	c2	H3K4me2
1318	SMAD3	Pear	0.120615	0.406835	2.467Â±0.392	2.250Â±0.242	0.217014	c2	H3K4me2
1320	DMKN	Pear	0.124385	0.407676	1.280Â±0.185	1.593Â±0.377	-0.312925	c2	H3K4me2
1321	RP11-576I22.2	Pear	0.12447	0.407676	4.482Â±0.193	4.638Â±0.135	-0.155595	c2	H3K4me2
1324	TNFSF10	Pear	0.129173	0.410412	2.082Â±0.426	2.249Â±0.284	-0.166757	c2	H3K4me2
1326	APOL4	Pear	0.12977	0.410412	0.598Â±0.389	0.817Â±0.464	-0.219226	c2	H3K4me2
1329	ADAMTS5	Pear	0.132297	0.410412	3.305Â±0.302	3.539Â±0.249	-0.2345	c2	H3K4me2
1330	NOV	Pear	0.133718	0.411814	1.777Â±0.318	2.019Â±0.331	-0.242071	c2	H3K4me2
1331	SLC27A3	Pear	0.13606	0.413355	3.179Â±0.251	2.797Â±0.346	0.381967	c2	H3K4me2
1333	OGN	Pear	0.138403	0.416644	2.932Â±0.316	3.170Â±0.381	-0.237606	c2	H3K4me2
1335	ANKRD29	Pear	0.140188	0.416644	2.182Â±0.332	2.382Â±0.402	-0.200025	c2	H3K4me2
1337	AOX1	Pear	0.147067	0.428783	1.921Â±0.144	2.226Â±0.439	-0.304793	c2	H3K4me2
1343	SMOC2	Pear	0.156692	0.435128	0.679Â±0.577	1.285Â±0.394	-0.606303	c2	H3K4me2
1345	CCDC102B	Pear	0.158251	0.435128	3.116Â±0.225	3.274Â±0.201	-0.157997	c2	H3K4me2
1347	CLEC3B	Pear	0.158694	0.435128	0.587Â±0.500	0.304Â±0.417	0.283015	c2	H3K4me2
1348	ADCY1	Pear	0.161732	0.440615	0.956Â±0.564	1.397Â±0.191	-0.441024	c2	H3K4me2
1350	KLHL4	Pear	0.167168	0.446979	1.906Â±0.595	2.207Â±0.425	-0.30165	c2	H3K4me2
1351	WWC1	Pear	0.167586	0.446979	2.215Â±0.322	2.412Â±0.382	-0.197598	c2	H3K4me2
1352	LINC00702	Pear	0.168275	0.446979	4.035Â±0.174	4.195Â±0.182	-0.160042	c2	H3K4me2
1353	AJAP1	Pear	0.171449	0.452583	0.358Â±0.482	0.641Â±0.610	-0.282199	c2	H3K4me2
1356	SIM1	Pear	0.175336	0.454378	3.165Â±0.618	3.585Â±0.219	-0.419845	c2	H3K4me2
1357	SECTM1	Pear	0.176425	0.454427	4.258Â±0.255	4.428Â±0.380	-0.169423	c2	H3K4me2
1358	DENND2A	Pear	0.179448	0.456824	2.303Â±0.185	2.517Â±0.262	-0.21389	c2	H3K4me2
1359	PPAP2B	Pear	0.179839	0.456824	2.092Â±0.324	2.298Â±0.251	-0.205642	c2	H3K4me2
1360	S1PR3	Pear	0.181878	0.456824	2.663Â±0.640	2.993Â±0.724	-0.330652	c2	H3K4me2
1362	AKR1C2	Pear	0.18273	0.456824	1.239Â±0.361	1.532Â±0.217	-0.293359	c2	H3K4me2
1363	SEPP1	Pear	0.185981	0.457511	0.213Â±0.328	0.265Â±0.347	-0.0522474	c2	H3K4me2
1364	WBSCR27	Pear	0.186478	0.457511	2.849Â±0.166	2.737Â±0.310	0.111492	c2	H3K4me2
1365	VWCE	Pear	0.187172	0.457511	3.525Â±0.424	3.770Â±0.513	-0.24495	c2	H3K4me2
1366	FXYD1	Pear	0.18731	0.457511	1.953Â±0.476	2.216Â±0.540	-0.263185	c2	H3K4me2
1367	FZD1	Pear	0.188944	0.458864	3.544Â±0.237	3.639Â±0.160	-0.095515	c2	H3K4me2
1368	DCLK1	Pear	0.190109	0.45907	2.101Â±0.527	2.452Â±0.619	-0.350561	c2	H3K4me2
1370	LINC01140	Pear	0.194686	0.463214	2.357Â±0.423	2.552Â±0.476	-0.195497	c2	H3K4me2
1371	LGI2	Pear	0.195095	0.463214	2.121Â±0.543	2.562Â±0.282	-0.440411	c2	H3K4me2
1374	JAG1	Pear	0.204069	0.472363	0.393Â±0.559	0.077Â±0.107	0.315932	c2	H3K4me2
1382	MTUS1	Pear	0.218104	0.487864	1.727Â±0.287	1.899Â±0.427	-0.172611	c2	H3K4me2
1384	MME	Pear	0.222117	0.491666	0.292Â±0.267	0.655Â±0.476	-0.362753	c2	H3K4me2
1385	CDC42EP4	Pear	0.22694	0.499738	4.286Â±0.111	4.157Â±0.307	0.128484	c2	H3K4me2
1387	PLEKHG4	Pear	0.233628	0.505485	4.165Â±0.241	4.315Â±0.395	-0.149963	c2	H3K4me2
1389	FAM180A	Pear	0.235477	0.505485	2.672Â±0.458	3.047Â±0.624	-0.374589	c2	H3K4me2
1390	MAN1C1	Pear	0.235496	0.505485	3.233Â±0.471	3.380Â±0.579	-0.146426	c2	H3K4me2
1391	FAM65C	Pear	0.239178	0.508591	3.768Â±0.660	4.038Â±0.569	-0.270118	c2	H3K4me2
1395	TSHZ2	Pear	0.246733	0.514193	3.523Â±0.409	3.731Â±0.315	-0.207857	c2	H3K4me2
1397	C1R	Pear	0.248082	0.514193	3.173Â±0.153	3.467Â±0.497	-0.29378	c2	H3K4me2
1398	HTRA3	Pear	0.250652	0.514193	2.554Â±0.354	2.901Â±0.758	-0.34704	c2	H3K4me2
1400	CACNB4	Pear	0.253433	0.514193	3.066Â±0.339	3.232Â±0.252	-0.165298	c2	H3K4me2
1401	FAM149A	Pear	0.253754	0.514193	1.129Â±0.278	1.260Â±0.196	-0.130993	c2	H3K4me2
1402	GUCY1A2	Pear	0.254072	0.514193	1.986Â±0.330	2.192Â±0.585	-0.206534	c2	H3K4me2
1406	RIN1	Pear	0.267713	0.529622	4.964Â±0.237	4.807Â±0.225	0.156934	c2	H3K4me2
1407	EBF2	Pear	0.267926	0.529622	4.365Â±0.136	4.254Â±0.184	0.110473	c2	H3K4me2
1408	OAF	Pear	0.271314	0.533835	4.236Â±0.192	4.115Â±0.294	0.121214	c2	H3K4me2
1411	C3	Pear	0.284711	0.552521	0.015Â±0.033	0.195Â±0.359	-0.180091	c2	H3K4me2
1413	ULBP3	Pear	0.292631	0.562752	1.844Â±0.260	1.633Â±0.301	0.210537	c2	H3K4me2
1414	KCNA6	Pear	0.298247	0.563841	1.210Â±0.269	1.383Â±0.333	-0.17296	c2	H3K4me2
1415	FMOD	Pear	0.299357	0.563841	1.345Â±0.199	1.548Â±0.267	-0.202652	c2	H3K4me2
1416	COL21A1	Pear	0.300467	0.563841	0.357Â±0.454	0.089Â±0.103	0.267421	c2	H3K4me2
1426	EPSTI1	Pear	0.311148	0.565119	3.752Â±0.403	4.025Â±0.418	-0.273006	c2	H3K4me2
1427	ARHGAP6	Pear	0.313338	0.566675	2.270Â±0.456	2.407Â±0.292	-0.137137	c2	H3K4me2
1429	GDF5	Pear	0.3266	0.583215	4.130Â±0.244	4.206Â±0.267	-0.0759422	c2	H3K4me2
1431	SNED1	Pear	0.330925	0.583681	3.068Â±0.259	3.229Â±0.553	-0.1612	c2	H3K4me2
1433	PPARGC1B	Pear	0.334512	0.587161	3.998Â±0.259	3.828Â±0.399	0.1701	c2	H3K4me2
1436	TMTC1	Pear	0.338481	0.587161	2.232Â±0.268	2.561Â±0.470	-0.329002	c2	H3K4me2
1437	TLR3	Pear	0.347919	0.595299	2.116Â±0.215	2.313Â±0.367	-0.196784	c2	H3K4me2
1438	CAMK1D	Pear	0.348418	0.595299	2.691Â±0.517	2.874Â±0.830	-0.182544	c2	H3K4me2
1440	H19	Pear	0.348775	0.595299	2.426Â±0.239	2.305Â±0.264	0.121315	c2	H3K4me2
1443	APCDD1	Pear	0.356071	0.596118	1.687Â±0.580	2.002Â±0.698	-0.314374	c2	H3K4me2
1447	EMILIN2	Pear	0.359983	0.596118	3.221Â±0.256	3.421Â±0.308	-0.199907	c2	H3K4me2
1448	S100A4	Pear	0.361845	0.596118	2.142Â±0.267	2.036Â±0.215	0.10528	c2	H3K4me2
1449	VIT	Pear	0.362842	0.596118	4.032Â±0.285	4.199Â±0.193	-0.167418	c2	H3K4me2
1457	SLC43A3	Pear	0.381307	0.600205	3.514Â±0.280	3.634Â±0.428	-0.119484	c2	H3K4me2
1458	TFAP4	Pear	0.38485	0.603547	4.876Â±0.448	4.750Â±0.535	0.125153	c2	H3K4me2
1459	RP11-540A21.2	Pear	0.386704	0.604225	3.985Â±0.207	3.944Â±0.211	0.0402221	c2	H3K4me2
1461	CTSS	Pear	0.402321	0.624037	2.048Â±0.271	1.896Â±0.159	0.15268	c2	H3K4me2
1463	ITGA7	Pear	0.406729	0.626303	4.249Â±0.158	4.135Â±0.150	0.114442	c2	H3K4me2
1464	CHI3L1	Pear	0.414304	0.634113	1.925Â±0.112	2.194Â±0.745	-0.269459	c2	H3K4me2
1465	MYLIP	Pear	0.414785	0.634113	3.920Â±0.331	3.805Â±0.315	0.114722	c2	H3K4me2
1466	SYNE2	Pear	0.418076	0.636855	2.558Â±0.396	2.378Â±0.485	0.179927	c2	H3K4me2
1468	JADE2	Pear	0.424874	0.642603	3.888Â±0.506	3.776Â±0.468	0.112216	c2	H3K4me2
1469	ZFP36L2	Pear	0.426773	0.643186	4.001Â±0.374	3.922Â±0.281	0.0790765	c2	H3K4me2
1471	NEURL1B	Pear	0.441384	0.658653	1.897Â±0.190	1.821Â±0.310	0.0758977	c2	H3K4me2
1473	FAM65B	Pear	0.450745	0.669065	0.143Â±0.229	0.052Â±0.083	0.0911805	c2	H3K4me2
1474	PDE7B	Pear	0.451816	0.669065	2.948Â±0.895	3.077Â±0.641	-0.128593	c2	H3K4me2
1475	AURKA	Pear	0.456029	0.670663	3.912Â±0.166	3.962Â±0.068	-0.050188	c2	H3K4me2
1478	CLEC2B	Pear	0.463422	0.676819	3.386Â±0.241	3.450Â±0.201	-0.0636906	c2	H3K4me2
1479	TNXB	Pear	0.470676	0.68506	0.343Â±0.475	0.555Â±0.509	-0.211692	c2	H3K4me2
1480	CXCL12	Pear	0.474924	0.688883	2.318Â±0.133	2.218Â±0.347	0.0991949	c2	H3K4me2
1481	KCNS2	Pear	0.478155	0.69121	1.699Â±0.242	1.858Â±0.411	-0.158814	c2	H3K4me2
1482	LAMA3	Pear	0.479997	0.691521	1.794Â±0.301	1.911Â±0.130	-0.117018	c2	H3K4me2
1485	FHOD1	Pear	0.485117	0.691861	5.299Â±0.271	5.224Â±0.324	0.0755602	c2	H3K4me2
1486	OLFML2A	Pear	0.488027	0.693683	2.427Â±0.191	2.592Â±0.356	-0.164988	c2	H3K4me2
1489	PRG4	Pear	0.502721	0.707472	1.531Â±0.407	1.727Â±0.671	-0.195587	c2	H3K4me2
1490	VSTM4	Pear	0.505003	0.708337	1.881Â±0.148	2.086Â±0.714	-0.205426	c2	H3K4me2
1493	B4GALNT4	Pear	0.51893	0.720736	1.883Â±0.303	1.743Â±0.492	0.139704	c2	H3K4me2
1496	PLXDC1	Pear	0.534664	0.735379	4.644Â±0.179	4.564Â±0.326	0.0803531	c2	H3K4me2
1498	PLD1	Pear	0.5583	0.76295	4.617Â±0.267	4.590Â±0.185	0.0274209	c2	H3K4me2
1499	RAP1GAP	Pear	0.566659	0.771891	3.286Â±0.235	3.236Â±0.359	0.0502387	c2	H3K4me2
1503	AIM1	Pear	0.586883	0.78875	3.772Â±0.248	3.840Â±0.217	-0.0681932	c2	H3K4me2
1505	EPB41L4A	Pear	0.590171	0.78875	2.849Â±0.317	2.923Â±0.185	-0.0735543	c2	H3K4me2
1506	TJP2	Pear	0.593522	0.79064	1.996Â±0.320	1.892Â±0.203	0.104126	c2	H3K4me2
1509	SDK1	Pear	0.600771	0.792943	1.384Â±0.296	1.507Â±0.554	-0.123026	c2	H3K4me2
1510	FAIM2	Pear	0.603884	0.793538	2.226Â±0.325	2.286Â±0.297	-0.0603928	c2	H3K4me2
1511	XPNPEP2	Pear	0.605512	0.793538	1.541Â±0.336	1.742Â±0.718	-0.201164	c2	H3K4me2
1512	STMN3	Pear	0.608192	0.793538	3.355Â±0.098	3.283Â±0.232	0.071685	c2	H3K4me2
1514	NEDD4L	Pear	0.612379	0.793989	3.306Â±0.259	3.403Â±0.500	-0.0962567	c2	H3K4me2
1516	NOVA1	Pear	0.616736	0.793989	3.211Â±0.218	3.184Â±0.175	0.0266252	c2	H3K4me2
1518	EEPD1	Pear	0.620006	0.793989	2.434Â±0.222	2.548Â±0.590	-0.113435	c2	H3K4me2
1523	STEAP1	Pear	0.642804	0.804888	3.003Â±0.242	3.037Â±0.307	-0.0340528	c2	H3K4me2
1524	ENOX1	Pear	0.643694	0.804888	4.086Â±0.305	4.136Â±0.374	-0.0503181	c2	H3K4me2
1525	PLEKHA4	Pear	0.644398	0.804888	4.430Â±0.253	4.481Â±0.305	-0.0511001	c2	H3K4me2
1527	NCALD	Pear	0.645772	0.804888	2.929Â±0.246	3.006Â±0.313	-0.0769842	c2	H3K4me2
1528	TRAF3IP2	Pear	0.647531	0.804888	4.714Â±0.090	4.771Â±0.258	-0.0567518	c2	H3K4me2
1530	COL5A3	Pear	0.654243	0.810651	3.722Â±0.476	3.833Â±0.309	-0.111522	c2	H3K4me2
1531	METTL7A	Pear	0.656817	0.811474	4.209Â±0.129	4.257Â±0.191	-0.0474407	c2	H3K4me2
1532	S100A3	Pear	0.659242	0.81211	2.634Â±0.231	2.554Â±0.337	0.0800526	c2	H3K4me2
1533	CYGB	Pear	0.664517	0.81303	1.570Â±0.242	1.534Â±0.302	0.0357995	c2	H3K4me2
1538	COLEC12	Pear	0.682682	0.826609	2.861Â±0.404	2.837Â±0.422	0.0243425	c2	H3K4me2
1540	FAM131B	Pear	0.692349	0.828023	1.789Â±0.254	1.731Â±0.419	0.0582237	c2	H3K4me2
1541	PCSK1	Pear	0.695089	0.828023	2.143Â±0.252	2.249Â±0.566	-0.105965	c2	H3K4me2
1542	ITM2A	Pear	0.699245	0.828023	0.968Â±0.541	1.068Â±0.209	-0.100454	c2	H3K4me2
1543	CRIP1	Pear	0.700679	0.828023	2.133Â±0.105	2.171Â±0.287	-0.0385588	c2	H3K4me2
1547	ANPEP	Pear	0.703322	0.828023	3.906Â±0.369	3.884Â±0.405	0.0222564	c2	H3K4me2
1548	APBB1IP	Pear	0.703332	0.828023	3.407Â±0.221	3.334Â±0.291	0.0722857	c2	H3K4me2
1549	CFD	Pear	0.708691	0.829817	2.365Â±0.311	2.452Â±0.362	-0.0874885	c2	H3K4me2
1551	CDHR3	Pear	0.71124	0.830431	3.704Â±0.396	3.743Â±0.359	-0.038843	c2	H3K4me2
1554	TBXA2R	Pear	0.718438	0.831978	3.855Â±0.323	3.904Â±0.220	-0.0488871	c2	H3K4me2
1556	TRIM47	Pear	0.731637	0.839082	3.773Â±0.726	3.843Â±0.793	-0.0701333	c2	H3K4me2
1557	ABI3BP	Pear	0.733194	0.839082	4.407Â±0.310	4.461Â±0.132	-0.0543081	c2	H3K4me2
1558	CD44	Pear	0.733304	0.839082	3.774Â±0.250	3.830Â±0.288	-0.056234	c2	H3K4me2
1559	SPECC1L-ADORA2A	Pear	0.734444	0.839082	3.687Â±0.130	3.614Â±0.402	0.0726039	c2	H3K4me2
1560	PPL	Pear	0.740588	0.84162	0.310Â±0.326	0.279Â±0.423	0.0305762	c2	H3K4me2
1561	BAIAP2L2	Pear	0.740703	0.84162	0.836Â±0.357	0.933Â±0.258	-0.0964275	c2	H3K4me2
1564	ACE	Pear	0.753417	0.849343	3.455Â±0.388	3.524Â±0.632	-0.068456	c2	H3K4me2
1568	MASP1	Pear	0.770821	0.859558	4.408Â±0.138	4.378Â±0.205	0.0294922	c2	H3K4me2
1569	TGFBR3	Pear	0.772591	0.859558	0.613Â±0.360	0.696Â±0.654	-0.0825865	c2	H3K4me2
1570	OSR1	Pear	0.783743	0.869689	3.711Â±0.228	3.676Â±0.222	0.0342531	c2	H3K4me2
1571	ENPP2	Pear	0.786082	0.870013	2.596Â±0.575	2.555Â±0.492	0.0408018	c2	H3K4me2
1572	CA12	Pear	0.791715	0.873971	4.407Â±0.203	4.345Â±0.367	0.0622496	c2	H3K4me2
1573	SLC7A14	Pear	0.795302	0.875656	1.783Â±0.266	1.735Â±0.363	0.047924	c2	H3K4me2
1574	SLIT3	Pear	0.797612	0.87593	3.647Â±0.175	3.658Â±0.175	-0.0109222	c2	H3K4me2
1576	APOL3	Pear	0.803265	0.877604	1.139Â±0.160	1.106Â±0.259	0.0327516	c2	H3K4me2
1577	IL1R1	Pear	0.813122	0.886094	3.335Â±0.172	3.311Â±0.192	0.0247452	c2	H3K4me2
1578	EPHA4	Pear	0.816549	0.887554	3.175Â±0.438	3.216Â±0.340	-0.0408928	c2	H3K4me2
1579	MANSC1	Pear	0.832099	0.900445	1.812Â±0.124	1.834Â±0.127	-0.0224775	c2	H3K4me2
1580	PTK2B	Pear	0.832647	0.900445	4.258Â±0.237	4.284Â±0.323	-0.0258914	c2	H3K4me2
1582	TNFRSF1B	Pear	0.843692	0.907769	3.115Â±0.354	3.137Â±0.402	-0.0220085	c2	H3K4me2
1584	FER1L6	Pear	0.863043	0.923913	0.356Â±0.377	0.293Â±0.441	0.063184	c2	H3K4me2
1585	PDE1A	Pear	0.872512	0.931702	1.531Â±0.313	1.499Â±0.670	0.0312718	c2	H3K4me2
1587	CTSL	Pear	0.883677	0.938907	3.620Â±0.319	3.606Â±0.483	0.013384	c2	H3K4me2
1589	FLRT2	Pear	0.896041	0.947307	3.884Â±0.104	3.897Â±0.231	-0.0132387	c2	H3K4me2
1590	GPM6B	Pear	0.899253	0.948344	1.015Â±0.265	0.984Â±0.634	0.0307692	c2	H3K4me2
1591	CERS4	Pear	0.902282	0.949183	0.334Â±0.355	0.320Â±0.387	0.0142734	c2	H3K4me2
1592	IL6R	Pear	0.907322	0.949629	3.489Â±0.150	3.464Â±0.371	0.0254288	c2	H3K4me2
1593	CHST2	Pear	0.909395	0.949629	2.867Â±0.456	2.839Â±0.599	0.0282782	c2	H3K4me2
1595	TRERF1	Pear	0.915994	0.949629	4.753Â±0.098	4.760Â±0.165	-0.00693603	c2	H3K4me2
1598	MRGPRF	Pear	0.921971	0.949629	4.490Â±0.145	4.477Â±0.258	0.0132354	c2	H3K4me2
1599	SOCS2	Pear	0.924642	0.949629	4.027Â±0.252	4.011Â±0.411	0.0160457	c2	H3K4me2
1600	ATP8B4	Pear	0.924666	0.949629	1.616Â±0.279	1.632Â±0.287	-0.0158594	c2	H3K4me2
1604	MALL	Pear	0.941245	0.958567	1.870Â±0.283	1.883Â±0.519	-0.0129968	c2	H3K4me2
1605	IFT80	Pear	0.942778	0.958567	4.194Â±0.117	4.200Â±0.171	-0.00672139	c2	H3K4me2
1606	MAF	Pear	0.956956	0.97066	3.592Â±0.279	3.588Â±0.243	0.00457103	c2	H3K4me2
1608	ABCC2	Pear	0.977919	0.987211	2.646Â±0.267	2.650Â±0.379	-0.0038925	c2	H3K4me2
1609	CHRDL1	Pear	0.993354	0.997094	1.024Â±0.314	1.022Â±0.291	0.00203762	c2	H3K4me2
1610	SPTLC3	Pear	0.996275	0.997094	1.900Â±0.186	1.899Â±0.301	0.000707077	c2	H3K4me2
1611	CD36	Pear	0.996333	0.997094	0.201Â±0.399	0.200Â±0.302	0.000905361	c2	H3K4me2
1612	CDON	Pear	0.997094	0.997094	3.476Â±0.357	3.477Â±0.551	-0.000830921	c2	H3K4me2
1613	ELFN1	Pear	NA	NA	NA	NA	NA	c2	H3K4me2
1616	INMT	Pear	NA	NA	NA	NA	NA	c2	H3K4me2
1617	LSP1	Pear	NA	NA	NA	NA	NA	c2	H3K4me2
1619	SULT1A3	Pear	NA	NA	NA	NA	NA	c2	H3K4me2
1627	ZNF589	Pear	0.00173786	0.0881444	2.302Â±0.160	2.710Â±0.199	-0.40792	c2	H3K4me3
1629	ABI3BP	Pear	0.00188432	0.0881444	4.285Â±0.455	4.746Â±0.561	-0.46144	c2	H3K4me3
1632	STK32B	Pear	0.0038327	0.134464	2.063Â±0.569	3.048Â±0.630	-0.985687	c2	H3K4me3
1633	GPR133	Pear	0.00488316	0.144046	1.218Â±0.894	2.492Â±0.583	-1.27437	c2	H3K4me3
1634	SLC9A9	Pear	0.00548112	0.144046	2.525Â±0.431	3.038Â±0.454	-0.513143	c2	H3K4me3
1635	MMD	Pear	0.00549941	0.144046	2.700Â±0.505	3.077Â±0.497	-0.376505	c2	H3K4me3
1636	SIX2	Pear	0.00577639	0.144046	3.356Â±0.948	4.852Â±0.386	-1.49601	c2	H3K4me3
1639	ARHGAP42	Pear	0.00712612	0.144046	2.156Â±0.581	2.757Â±0.457	-0.600817	c2	H3K4me3
1640	WISP2	Pear	0.00768223	0.144046	2.386Â±0.799	3.543Â±1.046	-1.15764	c2	H3K4me3
1641	ELOVL2	Pear	0.00776219	0.144046	1.508Â±0.326	1.821Â±0.356	-0.313178	c2	H3K4me3
1643	ARHGAP6	Pear	0.00819983	0.144046	2.282Â±0.731	2.921Â±0.581	-0.638804	c2	H3K4me3
1649	OLFM2	Pear	0.0102505	0.144046	1.861Â±0.608	2.493Â±0.841	-0.631769	c2	H3K4me3
1650	EMILIN2	Pear	0.0103552	0.144046	3.103Â±0.459	4.180Â±0.554	-1.07653	c2	H3K4me3
1652	WBSCR27	Pear	0.0109489	0.144046	2.412Â±0.076	2.702Â±0.195	-0.289654	c2	H3K4me3
1653	TNFSF10	Pear	0.0128462	0.149357	1.344Â±0.419	1.783Â±0.279	-0.439031	c2	H3K4me3
1654	ANGPT2	Pear	0.0130419	0.149357	0.918Â±0.529	1.724Â±0.401	-0.805629	c2	H3K4me3
1658	GUCY1A2	Pear	0.0140946	0.149357	1.747Â±0.748	2.513Â±0.484	-0.766038	c2	H3K4me3
1660	ZFP36L2	Pear	0.0143728	0.149357	4.911Â±0.444	5.112Â±0.498	-0.201494	c2	H3K4me3
1661	THBS4	Pear	0.0145454	0.149357	3.056Â±0.162	3.345Â±0.230	-0.28932	c2	H3K4me3
1663	NEURL1B	Pear	0.0159278	0.155687	1.398Â±0.182	1.689Â±0.232	-0.290906	c2	H3K4me3
1665	CNKSR2	Pear	0.0171808	0.155687	1.566Â±0.238	2.063Â±0.368	-0.496982	c2	H3K4me3
1670	VIT	Pear	0.0186104	0.155687	3.570Â±0.363	4.201Â±0.434	-0.630645	c2	H3K4me3
1671	AOX1	Pear	0.0189953	0.155687	1.689Â±0.248	2.020Â±0.244	-0.331134	c2	H3K4me3
1672	NCALD	Pear	0.0194162	0.155687	2.910Â±0.282	3.396Â±0.271	-0.486537	c2	H3K4me3
1673	LGI2	Pear	0.0195995	0.155687	1.811Â±0.371	2.241Â±0.433	-0.429205	c2	H3K4me3
1678	CDHR3	Pear	0.0219048	0.158999	3.969Â±0.471	4.435Â±0.740	-0.465843	c2	H3K4me3
1679	PTK2B	Pear	0.0222897	0.15905	4.819Â±0.574	5.132Â±0.405	-0.313205	c2	H3K4me3
1681	CLEC2B	Pear	0.024468	0.166256	4.248Â±0.315	4.743Â±0.479	-0.495099	c2	H3K4me3
1682	ALPL	Pear	0.0247844	0.166256	2.371Â±0.555	3.200Â±0.877	-0.829471	c2	H3K4me3
1685	SLIT3	Pear	0.025856	0.166256	4.239Â±0.891	4.758Â±0.612	-0.519029	c2	H3K4me3
1686	CLEC3B	Pear	0.0260639	0.166256	0.186Â±0.220	0.604Â±0.415	-0.41881	c2	H3K4me3
1687	H19	Pear	0.0266483	0.166742	1.250Â±0.261	1.558Â±0.372	-0.307404	c2	H3K4me3
1690	ACE	Pear	0.0290448	0.174684	2.763Â±0.615	3.449Â±0.633	-0.686125	c2	H3K4me3
1691	MAN1C1	Pear	0.0301282	0.176743	2.695Â±0.436	3.303Â±0.598	-0.608337	c2	H3K4me3
1694	ANKRD29	Pear	0.0313979	0.176743	1.919Â±0.544	2.337Â±0.462	-0.417993	c2	H3K4me3
1696	AJAP1	Pear	0.0319062	0.176743	0.681Â±0.623	1.348Â±0.352	-0.667072	c2	H3K4me3
1699	MAF	Pear	0.0335421	0.178087	4.062Â±0.660	4.684Â±0.392	-0.622021	c2	H3K4me3
1702	NEDD4L	Pear	0.0354475	0.178087	3.509Â±0.515	3.919Â±0.432	-0.410019	c2	H3K4me3
1703	PLEKHA4	Pear	0.0357673	0.178087	4.027Â±0.292	4.425Â±0.460	-0.398498	c2	H3K4me3
1704	SPECC1L-ADORA2A	Pear	0.0358306	0.178087	3.956Â±0.277	4.296Â±0.203	-0.339589	c2	H3K4me3
1707	RP11-175K6.1	Pear	0.0369355	0.178087	5.075Â±0.459	5.527Â±0.180	-0.451667	c2	H3K4me3
1709	KCNK15	Pear	0.0387372	0.181258	2.157Â±0.559	2.748Â±0.735	-0.590956	c2	H3K4me3
1710	SIM1	Pear	0.038958	0.181258	3.580Â±0.653	4.645Â±0.305	-1.06482	c2	H3K4me3
1712	CHST2	Pear	0.0399727	0.182919	3.834Â±0.622	4.090Â±0.635	-0.255816	c2	H3K4me3
1714	CCBE1	Pear	0.0439306	0.194604	2.169Â±0.314	3.001Â±0.556	-0.83187	c2	H3K4me3
1716	OGN	Pear	0.04468	0.194604	1.901Â±0.327	2.113Â±0.488	-0.212709	c2	H3K4me3
1717	VCAM1	Pear	0.0452196	0.194604	2.062Â±0.474	2.661Â±0.780	-0.599285	c2	H3K4me3
1718	SMOC2	Pear	0.0453885	0.194604	0.088Â±0.197	0.977Â±0.638	-0.888714	c2	H3K4me3
1719	STMN3	Pear	0.0458755	0.194604	3.626Â±0.296	3.907Â±0.403	-0.280928	c2	H3K4me3
1721	LINC01140	Pear	0.0470168	0.194604	1.442Â±0.317	1.968Â±0.581	-0.525398	c2	H3K4me3
1723	OLFML2A	Pear	0.0486512	0.194604	1.605Â±0.336	2.266Â±0.293	-0.660872	c2	H3K4me3
1726	OAF	Pear	0.0496444	0.194604	5.058Â±0.334	5.215Â±0.350	-0.156789	c2	H3K4me3
1729	THSD1	Pear	0.0520637	0.194604	2.376Â±0.517	2.945Â±0.367	-0.568262	c2	H3K4me3
1734	CAMK1D	Pear	0.0531579	0.194604	3.001Â±0.799	3.536Â±0.727	-0.534951	c2	H3K4me3
1735	B4GALNT4	Pear	0.0538545	0.195455	1.649Â±0.511	1.921Â±0.412	-0.272364	c2	H3K4me3
1742	BAIAP2L2	Pear	0.0610648	0.20901	0.991Â±0.191	0.480Â±0.453	0.510764	c2	H3K4me3
1743	KCNJ15	Pear	0.0616692	0.209377	0.496Â±0.728	1.207Â±0.225	-0.711296	c2	H3K4me3
1744	DCLK1	Pear	0.0626582	0.211033	1.891Â±0.341	2.648Â±0.773	-0.757307	c2	H3K4me3
1745	ECM2	Pear	0.0637868	0.211951	3.346Â±0.328	3.707Â±0.411	-0.361252	c2	H3K4me3
1747	TLR3	Pear	0.0644412	0.211951	1.836Â±0.314	2.140Â±0.248	-0.304109	c2	H3K4me3
1748	FLRT2	Pear	0.0665238	0.215328	4.733Â±0.241	5.075Â±0.250	-0.34236	c2	H3K4me3
1750	MRGPRF	Pear	0.0681217	0.215328	4.027Â±0.209	4.523Â±0.415	-0.496423	c2	H3K4me3
1751	MYLIP	Pear	0.0681561	0.215328	4.266Â±0.454	4.826Â±0.320	-0.559187	c2	H3K4me3
1752	CSGALNACT1	Pear	0.0689239	0.215328	1.446Â±0.438	1.917Â±0.651	-0.471095	c2	H3K4me3
1757	CXCL12	Pear	0.0709414	0.216423	1.995Â±0.431	2.544Â±0.360	-0.548162	c2	H3K4me3
1758	TNFSF9	Pear	0.0720231	0.218142	2.100Â±0.227	2.943Â±0.917	-0.842387	c2	H3K4me3
1759	CA12	Pear	0.0746113	0.224367	4.219Â±0.189	4.690Â±0.441	-0.47069	c2	H3K4me3
1763	HTRA3	Pear	0.0788945	0.230535	1.823Â±0.390	2.517Â±0.848	-0.693484	c2	H3K4me3
1764	METTL7A	Pear	0.0794005	0.230535	3.345Â±0.297	3.678Â±0.313	-0.332619	c2	H3K4me3
1765	ENOX1	Pear	0.0805263	0.232203	4.872Â±0.629	5.156Â±0.374	-0.284003	c2	H3K4me3
1767	CHI3L1	Pear	0.0842523	0.233684	0.922Â±0.403	1.587Â±0.717	-0.665526	c2	H3K4me3
1768	SECTM1	Pear	0.0849432	0.233684	3.608Â±0.276	4.063Â±0.482	-0.455063	c2	H3K4me3
1771	S1PR3	Pear	0.0860421	0.233684	2.591Â±0.874	3.635Â±1.383	-1.04383	c2	H3K4me3
1772	CACNB4	Pear	0.0860752	0.233684	3.030Â±0.771	3.380Â±0.472	-0.350039	c2	H3K4me3
1773	WWC1	Pear	0.0862912	0.233684	2.151Â±0.382	2.765Â±0.580	-0.614037	c2	H3K4me3
1774	FMOD	Pear	0.0865039	0.233684	0.905Â±0.341	1.375Â±0.247	-0.470189	c2	H3K4me3
1777	TSHZ2	Pear	0.089124	0.236079	4.907Â±0.689	5.337Â±0.298	-0.429559	c2	H3K4me3
1778	SNED1	Pear	0.0891605	0.236079	3.056Â±0.374	3.710Â±0.796	-0.653823	c2	H3K4me3
1781	CLIC2	Pear	0.0957166	0.245642	0.264Â±0.440	1.106Â±0.717	-0.842673	c2	H3K4me3
1782	OSR1	Pear	0.0961477	0.245642	4.199Â±0.649	4.737Â±0.533	-0.537477	c2	H3K4me3
1783	RARRES3	Pear	0.0963487	0.245642	0.721Â±0.645	1.241Â±0.179	-0.520144	c2	H3K4me3
1784	ELFN1	Pear	0.0968564	0.245642	0.160Â±0.188	0.245Â±0.276	-0.0858356	c2	H3K4me3
1785	APCDD1	Pear	0.098785	0.249033	1.280Â±0.800	2.256Â±0.941	-0.975638	c2	H3K4me3
1790	GPM6B	Pear	0.105839	0.252673	0.222Â±0.444	0.758Â±0.434	-0.5359	c2	H3K4me3
1792	EPHX2	Pear	0.107022	0.252673	1.230Â±0.127	1.623Â±0.325	-0.392338	c2	H3K4me3
1795	ZNF436	Pear	0.107676	0.252673	6.064Â±0.276	6.280Â±0.189	-0.216804	c2	H3K4me3
1797	RP11-540A21.2	Pear	0.10926	0.252673	3.654Â±0.573	3.080Â±0.359	0.574459	c2	H3K4me3
1798	TNFRSF1B	Pear	0.109343	0.252673	2.684Â±0.431	3.140Â±0.648	-0.456186	c2	H3K4me3
1799	FAM180A	Pear	0.109608	0.252673	2.545Â±0.631	3.196Â±0.831	-0.651558	c2	H3K4me3
1801	ZFP36	Pear	0.111448	0.252673	5.142Â±0.427	5.436Â±0.279	-0.293619	c2	H3K4me3
1802	TMTC1	Pear	0.111531	0.252673	2.721Â±0.897	3.225Â±0.666	-0.503436	c2	H3K4me3
1803	CDON	Pear	0.111613	0.252673	3.361Â±0.498	4.058Â±0.550	-0.696733	c2	H3K4me3
1809	NEK10	Pear	0.118918	0.260374	1.233Â±0.126	1.091Â±0.080	0.142071	c2	H3K4me3
1811	LINC00702	Pear	0.119612	0.260374	3.856Â±0.465	4.166Â±0.221	-0.310066	c2	H3K4me3
1813	CCDC102B	Pear	0.121504	0.262323	3.798Â±0.429	4.054Â±0.229	-0.255949	c2	H3K4me3
1815	OLFML1	Pear	0.125354	0.267888	1.677Â±0.470	2.547Â±0.899	-0.870212	c2	H3K4me3
1816	SMAD3	Pear	0.126033	0.26798	2.454Â±0.214	2.007Â±0.498	0.446658	c2	H3K4me3
1817	C1R	Pear	0.12784	0.269321	2.691Â±0.258	3.099Â±0.675	-0.407379	c2	H3K4me3
1820	ADCY1	Pear	0.132662	0.275723	0.844Â±0.475	1.243Â±0.497	-0.399662	c2	H3K4me3
1823	PDGFD	Pear	0.135199	0.277653	1.664Â±0.328	2.219Â±0.796	-0.55496	c2	H3K4me3
1824	FHOD1	Pear	0.136148	0.278004	5.597Â±0.423	5.762Â±0.439	-0.165283	c2	H3K4me3
1826	FAM65C	Pear	0.141802	0.287012	3.042Â±0.608	3.709Â±1.137	-0.666972	c2	H3K4me3
1827	TRIM47	Pear	0.147264	0.296641	3.715Â±0.483	4.020Â±0.518	-0.305028	c2	H3K4me3
1828	VSTM4	Pear	0.150653	0.302023	1.665Â±0.434	2.012Â±0.458	-0.346868	c2	H3K4me3
1829	IL6R	Pear	0.151643	0.302567	2.763Â±0.210	2.999Â±0.220	-0.236284	c2	H3K4me3
1830	S100A3	Pear	0.157591	0.311745	1.523Â±0.223	1.919Â±0.540	-0.396316	c2	H3K4me3
1831	PLXDC1	Pear	0.157724	0.311745	4.777Â±0.264	4.998Â±0.206	-0.221269	c2	H3K4me3
1836	FXYD1	Pear	0.16756	0.322343	1.112Â±0.643	1.493Â±0.335	-0.38066	c2	H3K4me3
1839	MANSC1	Pear	0.178094	0.339266	1.597Â±0.186	1.744Â±0.235	-0.147078	c2	H3K4me3
1840	AIM1	Pear	0.179535	0.340265	3.973Â±0.357	4.254Â±0.409	-0.280898	c2	H3K4me3
1842	FZD1	Pear	0.183786	0.344822	4.709Â±0.479	4.898Â±0.324	-0.189232	c2	H3K4me3
1843	EPB41L4A	Pear	0.184686	0.344822	3.334Â±0.663	3.694Â±0.279	-0.359457	c2	H3K4me3
1844	APBB1IP	Pear	0.185106	0.344822	3.229Â±0.478	3.471Â±0.328	-0.242127	c2	H3K4me3
1845	S100A4	Pear	0.189362	0.347472	1.281Â±0.222	1.528Â±0.320	-0.246159	c2	H3K4me3
1847	CLIC6	Pear	0.18983	0.347472	1.975Â±0.279	2.175Â±0.101	-0.199864	c2	H3K4me3
1848	CPXM1	Pear	0.191949	0.349829	1.516Â±0.343	2.198Â±0.906	-0.682672	c2	H3K4me3
1850	SOCS2	Pear	0.194261	0.351005	4.650Â±0.446	4.864Â±0.422	-0.214208	c2	H3K4me3
1851	TBXA2R	Pear	0.195162	0.351124	3.703Â±0.390	3.994Â±0.195	-0.290946	c2	H3K4me3
1852	TRAF3IP2	Pear	0.199041	0.356304	4.777Â±0.183	5.031Â±0.437	-0.254383	c2	H3K4me3
1855	TJP2	Pear	0.208185	0.368261	1.574Â±0.313	1.876Â±0.363	-0.302391	c2	H3K4me3
1856	STEAP1	Pear	0.211078	0.369022	2.833Â±0.297	3.090Â±0.378	-0.256967	c2	H3K4me3
1857	CTSL	Pear	0.211772	0.369022	3.616Â±0.455	4.073Â±0.851	-0.457803	c2	H3K4me3
1858	SBSN	Pear	0.213537	0.369022	0.536Â±0.678	1.128Â±0.636	-0.592392	c2	H3K4me3
1860	DMKN	Pear	0.214309	0.369022	0.918Â±0.422	1.223Â±0.209	-0.305525	c2	H3K4me3
1861	SDK1	Pear	0.2148	0.369022	0.661Â±0.655	1.134Â±0.635	-0.473216	c2	H3K4me3
1866	EPSTI1	Pear	0.220681	0.373119	3.330Â±0.643	3.856Â±0.735	-0.525061	c2	H3K4me3
1870	COLEC12	Pear	0.23108	0.382683	3.103Â±0.519	3.322Â±0.759	-0.219574	c2	H3K4me3
1871	FAM131B	Pear	0.232381	0.382683	1.627Â±0.470	1.840Â±0.240	-0.213354	c2	H3K4me3
1873	CARD10	Pear	0.23629	0.38687	2.775Â±0.480	3.045Â±0.269	-0.270633	c2	H3K4me3
1875	RP11-576I22.2	Pear	0.23856	0.38687	5.103Â±0.236	5.268Â±0.185	-0.1651	c2	H3K4me3
1876	ATP8B4	Pear	0.238922	0.38687	1.510Â±0.271	1.218Â±0.298	0.29244	c2	H3K4me3
1877	CHRDL1	Pear	0.240877	0.388541	0.203Â±0.454	0.560Â±0.516	-0.35738	c2	H3K4me3
1879	LINC01119	Pear	0.245384	0.392802	1.124Â±0.415	0.890Â±0.186	0.233772	c2	H3K4me3
1883	SLC27A3	Pear	0.255573	0.402982	2.695Â±0.110	2.447Â±0.401	0.248105	c2	H3K4me3
1884	MTUS1	Pear	0.257176	0.403996	1.552Â±0.243	1.869Â±0.432	-0.317032	c2	H3K4me3
1885	CD44	Pear	0.25986	0.406696	4.935Â±0.608	5.168Â±0.353	-0.232874	c2	H3K4me3
1886	EBF2	Pear	0.260855	0.406741	5.285Â±0.396	5.365Â±0.284	-0.079752	c2	H3K4me3
1887	FAIM2	Pear	0.262945	0.407927	1.721Â±0.442	1.956Â±0.381	-0.23567	c2	H3K4me3
1888	ADAMTS5	Pear	0.263554	0.407927	3.355Â±0.251	3.682Â±0.727	-0.326579	c2	H3K4me3
1891	EPHA4	Pear	0.271681	0.415919	3.895Â±0.833	4.067Â±0.559	-0.172191	c2	H3K4me3
1892	KLHL4	Pear	0.277456	0.423221	1.878Â±0.616	2.243Â±0.412	-0.364977	c2	H3K4me3
1900	APOL3	Pear	0.292933	0.434242	0.816Â±0.395	0.381Â±0.466	0.434583	c2	H3K4me3
1904	NOV	Pear	0.314554	0.459817	1.360Â±0.249	1.525Â±0.228	-0.165154	c2	H3K4me3
1907	MALL	Pear	0.328959	0.475916	1.273Â±0.852	1.552Â±0.589	-0.2795	c2	H3K4me3
1908	LRRN4CL	Pear	0.332724	0.479716	3.147Â±0.309	3.505Â±0.697	-0.358073	c2	H3K4me3
1909	PLEKHG4	Pear	0.335722	0.482386	3.932Â±0.398	4.153Â±0.234	-0.221093	c2	H3K4me3
1910	SLC43A3	Pear	0.347366	0.497418	2.705Â±0.492	3.125Â±0.542	-0.419658	c2	H3K4me3
1911	TFAP4	Pear	0.350707	0.500501	5.705Â±0.391	5.839Â±0.310	-0.134161	c2	H3K4me3
1914	KCNS2	Pear	0.364321	0.510883	1.419Â±0.247	1.640Â±0.377	-0.220218	c2	H3K4me3
1917	AQP1	Pear	0.374971	0.510883	0.614Â±0.400	0.362Â±0.440	0.251442	c2	H3K4me3
1919	EEPD1	Pear	0.39017	0.525583	2.377Â±0.488	2.718Â±0.592	-0.340772	c2	H3K4me3
1921	ITM2A	Pear	0.390754	0.525583	0.654Â±0.578	0.615Â±0.554	0.0394857	c2	H3K4me3
1922	SYNE2	Pear	0.394335	0.528711	2.631Â±0.592	2.772Â±0.313	-0.140916	c2	H3K4me3
1923	NOVA1	Pear	0.398623	0.532763	4.553Â±0.628	4.739Â±0.389	-0.186173	c2	H3K4me3
1924	TRERF1	Pear	0.401103	0.534381	5.780Â±0.467	5.913Â±0.235	-0.132521	c2	H3K4me3
1928	AKR1C2	Pear	0.419772	0.551189	0.642Â±0.493	0.866Â±0.509	-0.223854	c2	H3K4me3
1929	COL5A3	Pear	0.420265	0.551189	3.772Â±0.490	4.000Â±0.783	-0.227567	c2	H3K4me3
1932	ENPP2	Pear	0.437544	0.568537	2.019Â±0.507	1.862Â±0.841	0.156998	c2	H3K4me3
1933	MASP1	Pear	0.441047	0.569808	4.333Â±0.250	4.482Â±0.234	-0.149727	c2	H3K4me3
1935	PPARGC1B	Pear	0.448474	0.577393	4.722Â±0.564	4.785Â±0.539	-0.0631646	c2	H3K4me3
1936	CDC42EP4	Pear	0.451083	0.578982	5.153Â±0.372	5.205Â±0.399	-0.05116	c2	H3K4me3
1937	VWCE	Pear	0.465321	0.595441	2.810Â±0.397	2.938Â±0.556	-0.128596	c2	H3K4me3
1938	CRIP1	Pear	0.47453	0.603753	1.522Â±0.349	1.624Â±0.169	-0.1018	c2	H3K4me3
1942	TNXB	Pear	0.4819	0.607425	0.481Â±0.529	0.628Â±0.362	-0.14728	c2	H3K4me3
1949	GDF5	Pear	0.518297	0.639891	4.469Â±0.286	4.428Â±0.321	0.040667	c2	H3K4me3
1951	SLC39A8	Pear	0.528451	0.648623	3.124Â±0.222	3.212Â±0.319	-0.0875813	c2	H3K4me3
1954	ULBP3	Pear	0.552737	0.67255	1.547Â±0.254	1.678Â±0.312	-0.130614	c2	H3K4me3
1955	PCSK1	Pear	0.557738	0.676679	1.621Â±0.331	1.572Â±0.420	0.0488672	c2	H3K4me3
1956	ITGA7	Pear	0.56819	0.687379	3.795Â±0.314	3.717Â±0.322	0.0773499	c2	H3K4me3
1957	LAMA3	Pear	0.572147	0.689068	1.604Â±0.351	1.707Â±0.276	-0.103233	c2	H3K4me3
1960	CERS4	Pear	0.585963	0.700825	0.631Â±0.491	0.417Â±0.504	0.213816	c2	H3K4me3
1961	TMEM100	Pear	0.59376	0.708139	1.421Â±0.234	1.382Â±0.273	0.0390637	c2	H3K4me3
1962	SEPP1	Pear	0.601496	0.715338	0.015Â±0.033	0.041Â±0.093	-0.02679	c2	H3K4me3
1964	AURKA	Pear	0.625253	0.739414	4.845Â±0.513	4.921Â±0.592	-0.0762943	c2	H3K4me3
1966	ABCC2	Pear	0.634044	0.74535	1.801Â±0.510	1.610Â±0.433	0.190873	c2	H3K4me3
1969	IL1R1	Pear	0.642655	0.749467	2.367Â±0.821	2.136Â±0.271	0.231852	c2	H3K4me3
1971	DENND2A	Pear	0.652514	0.756772	2.363Â±0.240	2.438Â±0.153	-0.0740491	c2	H3K4me3
1973	RDH5	Pear	0.661652	0.763165	2.920Â±0.231	2.976Â±0.239	-0.056284	c2	H3K4me3
1975	PRG4	Pear	0.675543	0.774941	0.842Â±0.625	0.972Â±0.302	-0.130047	c2	H3K4me3
1976	CTSS	Pear	0.684166	0.780951	1.754Â±0.365	1.812Â±0.213	-0.0581571	c2	H3K4me3
1977	CILP	Pear	0.68578	0.780951	1.151Â±0.150	1.191Â±0.204	-0.0408223	c2	H3K4me3
1978	GPR39	Pear	0.686346	0.780951	1.222Â±0.114	1.163Â±0.233	0.0591277	c2	H3K4me3
1979	PPAP2B	Pear	0.697032	0.790971	2.240Â±0.400	2.317Â±0.269	-0.0768038	c2	H3K4me3
1981	C2	Pear	0.713285	0.801891	1.489Â±0.347	1.392Â±0.300	0.097221	c2	H3K4me3
1983	APOL4	Pear	0.714274	0.801891	0.237Â±0.321	0.203Â±0.233	0.0339443	c2	H3K4me3
1987	ANPEP	Pear	0.725571	0.805977	4.372Â±0.213	4.418Â±0.304	-0.04615	c2	H3K4me3
1998	CYGB	Pear	0.826103	0.891767	1.376Â±0.314	1.326Â±0.208	0.0500959	c2	H3K4me3
2004	PLD1	Pear	0.848234	0.901784	4.587Â±0.638	4.531Â±0.260	0.05523	c2	H3K4me3
2005	JADE2	Pear	0.850882	0.90232	4.549Â±0.332	4.574Â±0.204	-0.0241411	c2	H3K4me3
2010	IFT80	Pear	0.872985	0.912667	5.788Â±0.582	5.815Â±0.454	-0.0263926	c2	H3K4me3
2012	PDE7B	Pear	0.876381	0.913194	2.388Â±0.795	2.331Â±1.215	0.0571184	c2	H3K4me3
2013	CFD	Pear	0.878488	0.913194	2.085Â±0.289	2.101Â±0.226	-0.0156462	c2	H3K4me3
2016	KCNA6	Pear	0.91705	0.945428	1.403Â±0.441	1.430Â±0.279	-0.0269192	c2	H3K4me3
2017	FAM149A	Pear	0.920638	0.945428	0.989Â±0.338	0.973Â±0.240	0.0159587	c2	H3K4me3
2018	SPTLC3	Pear	0.922692	0.945428	1.574Â±0.207	1.590Â±0.170	-0.0154758	c2	H3K4me3
2020	RAP1GAP	Pear	0.925217	0.945428	2.498Â±0.347	2.509Â±0.486	-0.0106543	c2	H3K4me3
2021	C3	Pear	0.936799	0.954945	0.179Â±0.195	0.165Â±0.369	0.0134747	c2	H3K4me3
2022	CREB5	Pear	0.94352	0.959474	1.036Â±0.465	1.025Â±0.174	0.0105661	c2	H3K4me3
2023	RIN1	Pear	0.955301	0.969112	5.290Â±0.173	5.298Â±0.274	-0.00828649	c2	H3K4me3
2024	ATP2B4	Pear	0.960862	0.972411	5.264Â±0.311	5.258Â±0.194	0.00656868	c2	H3K4me3
2025	XPNPEP2	Pear	0.974221	0.981374	0.864Â±0.545	0.855Â±0.721	0.00923245	c2	H3K4me3
2026	PPL	Pear	0.97438	0.981374	0.361Â±0.363	0.351Â±0.375	0.00946105	c2	H3K4me3
2028	SLC7A14	Pear	0.985558	0.987904	1.415Â±0.353	1.419Â±0.321	-0.00451745	c2	H3K4me3
2029	PDE1A	Pear	0.990991	0.990991	0.740Â±0.448	0.738Â±0.652	0.00197031	c2	H3K4me3
2031	CD36	Pear	NA	NA	NA	NA	NA	c2	H3K4me3
2033	COL21A1	Pear	NA	NA	NA	NA	NA	c2	H3K4me3
2036	FAM65B	Pear	NA	NA	NA	NA	NA	c2	H3K4me3
2037	FER1L6	Pear	NA	NA	NA	NA	NA	c2	H3K4me3
2040	INMT	Pear	NA	NA	NA	NA	NA	c2	H3K4me3
2041	JAG1	Pear	NA	NA	NA	NA	NA	c2	H3K4me3
2042	LSP1	Pear	NA	NA	NA	NA	NA	c2	H3K4me3
2043	MME	Pear	NA	NA	NA	NA	NA	c2	H3K4me3
2045	SULT1A3	Pear	NA	NA	NA	NA	NA	c2	H3K4me3
2047	TGFBR3	Pear	NA	NA	NA	NA	NA	c2	H3K4me3
2049	ARHGAP29	Pear	6.94621e-05	0.0110428	2.173Â±0.364	2.692Â±0.338	-0.518992	c3	H3K27ac
2050	HOXC11	Pear	0.00010618	0.0110428	1.496Â±0.427	4.479Â±0.258	-2.98273	c3	H3K27ac
2051	ZIC1	Pear	0.000268429	0.0148624	0.126Â±0.275	3.105Â±0.711	-2.97816	c3	H3K27ac
2054	TBX15	Pear	0.000435202	0.0148624	2.226Â±0.419	4.158Â±0.450	-1.93239	c3	H3K27ac
2057	SHOX2	Pear	0.00163429	0.0357849	0.870Â±0.509	2.248Â±0.209	-1.37785	c3	H3K27ac
2059	HOXA11	Pear	0.00278497	0.04992	3.113Â±0.147	3.799Â±0.222	-0.685601	c3	H3K27ac
2061	SFRP2	Pear	0.00342018	0.0530333	0.673Â±0.705	1.477Â±0.616	-0.80334	c3	H3K27ac
2062	FMO1	Pear	0.00356955	0.0530333	0.073Â±0.159	0.857Â±0.145	-0.783895	c3	H3K27ac
2065	CITED2	Pear	0.00764065	0.0914806	3.501Â±0.424	3.907Â±0.273	-0.405895	c3	H3K27ac
2066	MEOX2	Pear	0.00791659	0.0914806	1.380Â±0.342	2.432Â±0.724	-1.05168	c3	H3K27ac
2067	TWIST2	Pear	0.00902662	0.0940805	4.726Â±0.244	4.950Â±0.341	-0.223706	c3	H3K27ac
2070	SVEP1	Pear	0.00995082	0.0940805	2.127Â±0.425	2.744Â±0.656	-0.616821	c3	H3K27ac
2071	RNASET2	Pear	0.0112084	0.098876	1.051Â±0.275	1.354Â±0.177	-0.302869	c3	H3K27ac
2072	CTSK	Pear	0.0114088	0.098876	5.063Â±0.457	5.220Â±0.411	-0.156787	c3	H3K27ac
2074	KCNK1	Pear	0.0141126	0.112901	1.098Â±0.500	1.546Â±0.517	-0.448218	c3	H3K27ac
2078	RP11-366L20.2	Pear	0.0174369	0.11736	4.098Â±0.434	4.364Â±0.334	-0.26594	c3	H3K27ac
2079	GJB2	Pear	0.0174911	0.11736	0.834Â±0.379	1.299Â±0.569	-0.465181	c3	H3K27ac
2080	LIPC	Pear	0.0183282	0.119133	1.411Â±0.260	1.766Â±0.347	-0.355332	c3	H3K27ac
2082	PCDH18	Pear	0.0219175	0.134084	3.984Â±0.520	4.198Â±0.519	-0.214087	c3	H3K27ac
2084	HECW2	Pear	0.0264501	0.1489	1.743Â±0.471	2.362Â±0.733	-0.618388	c3	H3K27ac
2085	STARD9	Pear	0.0264871	0.1489	2.350Â±0.277	2.780Â±0.476	-0.429571	c3	H3K27ac
2086	RUNX1T1	Pear	0.0273263	0.149576	3.539Â±0.388	3.816Â±0.350	-0.276966	c3	H3K27ac
2089	HOXC10	Pear	0.0381215	0.189777	4.751Â±0.150	5.430Â±0.555	-0.679002	c3	H3K27ac
2091	KREMEN1	Pear	0.0419162	0.199073	1.958Â±0.541	2.262Â±0.568	-0.304473	c3	H3K27ac
2094	PDPN	Pear	0.0485293	0.21293	1.633Â±0.533	1.920Â±0.649	-0.286642	c3	H3K27ac
2095	HRH1	Pear	0.0492149	0.21293	3.204Â±0.243	3.676Â±0.598	-0.47193	c3	H3K27ac
2096	EGFL8	Pear	0.049512	0.21293	2.020Â±0.815	2.171Â±0.810	-0.150285	c3	H3K27ac
2097	LRIG3	Pear	0.0502752	0.21293	2.704Â±0.381	2.945Â±0.383	-0.24092	c3	H3K27ac
2098	OSR2	Pear	0.0550502	0.21293	3.562Â±0.565	3.865Â±0.354	-0.30354	c3	H3K27ac
2101	TMEM173	Pear	0.0556652	0.21293	2.479Â±0.499	2.884Â±0.200	-0.404924	c3	H3K27ac
2102	CD68	Pear	0.0560482	0.21293	3.841Â±0.379	3.612Â±0.439	0.228301	c3	H3K27ac
2107	EMX2OS	Pear	0.0631777	0.222064	3.960Â±0.465	4.469Â±0.654	-0.509451	c3	H3K27ac
2111	ZNF607	Pear	0.0704738	0.231247	1.014Â±0.223	1.277Â±0.371	-0.263552	c3	H3K27ac
2113	PCOLCE2	Pear	0.0722648	0.231247	1.910Â±0.275	2.265Â±0.597	-0.355552	c3	H3K27ac
2116	EMX2	Pear	0.0768795	0.235161	4.256Â±0.362	4.598Â±0.485	-0.342061	c3	H3K27ac
2121	EML1	Pear	0.0842787	0.238168	0.562Â±0.442	0.858Â±0.298	-0.296819	c3	H3K27ac
2122	TMEM30B	Pear	0.084733	0.238168	1.069Â±0.082	1.475Â±0.418	-0.406083	c3	H3K27ac
2123	ASPN	Pear	0.0895335	0.246761	2.618Â±0.425	2.894Â±0.392	-0.276232	c3	H3K27ac
2129	SLC9A5	Pear	0.0960943	0.246761	2.280Â±0.268	2.063Â±0.223	0.216819	c3	H3K27ac
2131	AKR1C3	Pear	0.0989573	0.247989	1.154Â±0.268	1.416Â±0.209	-0.262075	c3	H3K27ac
2132	SEMA3D	Pear	0.101983	0.25253	0.904Â±0.621	1.307Â±0.450	-0.402412	c3	H3K27ac
2133	CNKSR3	Pear	0.108695	0.265983	1.535Â±0.285	1.784Â±0.524	-0.249261	c3	H3K27ac
2137	TCF7	Pear	0.122288	0.285797	2.037Â±0.643	2.241Â±0.732	-0.204264	c3	H3K27ac
2143	EHD3	Pear	0.139203	0.303783	0.900Â±0.356	1.218Â±0.194	-0.317537	c3	H3K27ac
2146	RP11-245M24.1	Pear	0.145343	0.308484	1.593Â±0.769	1.857Â±0.883	-0.264439	c3	H3K27ac
2147	C1orf213	Pear	0.147272	0.309419	5.411Â±0.283	5.235Â±0.319	0.175756	c3	H3K27ac
2148	C1QTNF6	Pear	0.149529	0.31102	3.833Â±0.272	3.547Â±0.383	0.28608	c3	H3K27ac
2150	SPATA13	Pear	0.15279	0.311572	2.387Â±0.599	2.018Â±0.382	0.368199	c3	H3K27ac
2155	ABHD14A-ACY1	Pear	0.183468	0.351811	3.229Â±0.405	3.345Â±0.365	-0.116238	c3	H3K27ac
2156	SNURF	Pear	0.184363	0.351811	1.790Â±0.296	1.517Â±0.439	0.272955	c3	H3K27ac
2157	PDGFRL	Pear	0.189736	0.35647	0.926Â±0.380	0.811Â±0.326	0.115201	c3	H3K27ac
2159	RAB6B	Pear	0.193191	0.35647	0.483Â±0.531	0.383Â±0.529	0.0993294	c3	H3K27ac
2162	HUNK	Pear	0.198566	0.35647	0.700Â±0.722	1.027Â±1.101	-0.327009	c3	H3K27ac
2164	TBC1D8	Pear	0.204434	0.363437	3.311Â±0.076	3.237Â±0.164	0.074369	c3	H3K27ac
2165	EMP1	Pear	0.215897	0.376317	4.624Â±0.467	4.787Â±0.665	-0.16331	c3	H3K27ac
2167	SELENBP1	Pear	0.218247	0.376317	1.119Â±0.511	1.324Â±0.378	-0.204586	c3	H3K27ac
2168	ADM	Pear	0.218915	0.376317	4.153Â±0.356	4.404Â±0.447	-0.250929	c3	H3K27ac
2169	ADAMTS14	Pear	0.220974	0.376743	2.696Â±0.752	2.860Â±0.698	-0.164	c3	H3K27ac
2170	A2M	Pear	0.228543	0.386479	0.537Â±0.640	0.745Â±0.745	-0.207972	c3	H3K27ac
2173	SLC1A2	Pear	0.255467	0.421215	1.391Â±0.348	1.539Â±0.324	-0.148437	c3	H3K27ac
2175	PTGER3	Pear	0.263141	0.427604	0.542Â±0.530	0.678Â±0.716	-0.136302	c3	H3K27ac
2176	IGDCC4	Pear	0.284605	0.458897	2.023Â±0.659	2.174Â±0.693	-0.150487	c3	H3K27ac
2177	CD248	Pear	0.289122	0.462487	5.483Â±0.356	5.359Â±0.387	0.123578	c3	H3K27ac
2178	ACSS3	Pear	0.291278	0.462487	0.379Â±0.234	0.659Â±0.404	-0.279779	c3	H3K27ac
2180	PKNOX2	Pear	0.306805	0.479815	1.638Â±0.813	1.413Â±0.969	0.224678	c3	H3K27ac
2183	COL4A4	Pear	0.328176	0.501916	0.279Â±0.365	0.502Â±0.479	-0.223324	c3	H3K27ac
2185	TMEM35	Pear	0.349734	0.527135	0.056Â±0.092	0.192Â±0.311	-0.13622	c3	H3K27ac
2187	GJA1	Pear	0.358023	0.531919	3.283Â±0.766	3.420Â±0.632	-0.13692	c3	H3K27ac
2191	EFNB3	Pear	0.373793	0.536354	1.521Â±0.687	1.679Â±0.871	-0.157388	c3	H3K27ac
2192	SERPINB7	Pear	0.384047	0.546604	0.466Â±0.329	0.653Â±0.487	-0.187711	c3	H3K27ac
2194	GALNT16	Pear	0.393142	0.552525	1.164Â±0.752	0.963Â±0.679	0.200832	c3	H3K27ac
2195	ABCC9	Pear	0.399082	0.557108	2.615Â±0.552	2.784Â±0.598	-0.169483	c3	H3K27ac
2196	SCG5	Pear	0.420083	0.582516	0.991Â±0.434	1.197Â±0.324	-0.206089	c3	H3K27ac
2198	SUSD2	Pear	0.430869	0.58961	1.099Â±0.104	1.225Â±0.414	-0.126154	c3	H3K27ac
2201	ABLIM1	Pear	0.45255	0.603751	0.769Â±0.367	0.871Â±0.271	-0.101929	c3	H3K27ac
2202	PHYHD1	Pear	0.452813	0.603751	2.778Â±0.268	2.863Â±0.248	-0.0847361	c3	H3K27ac
2203	GUCY1A3	Pear	0.461758	0.611756	0.449Â±0.496	0.556Â±0.516	-0.10664	c3	H3K27ac
2204	RASIP1	Pear	0.47128	0.616934	1.073Â±0.429	0.989Â±0.371	0.0840698	c3	H3K27ac
2206	APOD	Pear	0.482238	0.622769	1.088Â±0.623	1.027Â±0.557	0.0606411	c3	H3K27ac
2211	RCAN2	Pear	0.51414	0.648127	0.305Â±0.483	0.419Â±0.607	-0.113623	c3	H3K27ac
2215	CYP7B1	Pear	0.58083	0.714867	0.399Â±0.266	0.517Â±0.497	-0.118277	c3	H3K27ac
2219	STAT4	Pear	0.624075	0.750333	2.328Â±0.360	2.420Â±0.557	-0.0913162	c3	H3K27ac
2220	APOBEC3D	Pear	0.631899	0.755373	2.126Â±0.242	2.078Â±0.317	0.04834	c3	H3K27ac
2221	ADAM33	Pear	0.638911	0.759391	2.849Â±0.351	2.950Â±0.310	-0.101405	c3	H3K27ac
2223	SERPING1	Pear	0.65278	0.767108	2.595Â±0.445	2.695Â±0.889	-0.0995582	c3	H3K27ac
2224	GPNMB	Pear	0.682293	0.79342	0.782Â±0.411	0.740Â±0.441	0.0424907	c3	H3K27ac
2227	CELF2	Pear	0.705523	0.810767	0.337Â±0.429	0.429Â±0.481	-0.0924713	c3	H3K27ac
2228	ANKRD33B	Pear	0.715367	0.817562	1.195Â±0.480	1.334Â±0.943	-0.138991	c3	H3K27ac
2229	FAM174B	Pear	0.731825	0.831801	4.233Â±0.287	4.259Â±0.360	-0.0257362	c3	H3K27ac
2231	AHRR	Pear	0.741448	0.833628	0.336Â±0.302	0.441Â±0.506	-0.104732	c3	H3K27ac
2232	YPEL4	Pear	0.775141	0.866824	2.185Â±0.399	2.150Â±0.256	0.0348502	c3	H3K27ac
2235	AHNAK2	Pear	0.787898	0.867105	0.808Â±0.637	0.887Â±0.578	-0.0788079	c3	H3K27ac
2237	FAM86B1	Pear	0.799331	0.870476	0.283Â±0.278	0.230Â±0.464	0.0534218	c3	H3K27ac
2240	MBP	Pear	0.821053	0.880305	1.523Â±0.460	1.497Â±0.441	0.0262793	c3	H3K27ac
2242	IL1RL2	Pear	0.843527	0.895171	2.104Â±0.291	2.136Â±0.312	-0.0318604	c3	H3K27ac
2243	CA11	Pear	0.850286	0.897048	1.763Â±0.509	1.747Â±0.604	0.0160136	c3	H3K27ac
2245	CTSC	Pear	0.866881	0.906087	2.305Â±0.275	2.262Â±0.350	0.0425837	c3	H3K27ac
2246	PLEKHG1	Pear	0.87965	0.914836	0.734Â±0.478	0.757Â±0.672	-0.0236637	c3	H3K27ac
2247	NCKAP5	Pear	0.900845	0.932218	0.663Â±0.651	0.634Â±0.632	0.0297378	c3	H3K27ac
2251	TNNT3	Pear	0.934166	0.947837	1.076Â±0.742	1.067Â±0.602	0.00870626	c3	H3K27ac
2252	RP11-75C9.1	Pear	0.95075	0.95998	1.377Â±0.520	1.364Â±0.464	0.0128415	c3	H3K27ac
2253	CPE	Pear	0.982716	0.987463	2.551Â±0.559	2.556Â±0.272	-0.0048849	c3	H3K27ac
2257	FRMD4B	Pear	NA	NA	NA	NA	NA	c3	H3K27ac
2258	NFIA	Pear	NA	NA	NA	NA	NA	c3	H3K27ac
2259	PSMB9	Pear	NA	NA	NA	NA	NA	c3	H3K27ac
2260	PTPRD	Pear	NA	NA	NA	NA	NA	c3	H3K27ac
2262	RGMA	Pear	NA	NA	NA	NA	NA	c3	H3K27ac
2264	ZNF385D	Pear	NA	NA	NA	NA	NA	c3	H3K27ac
2265	HOXC11	Pear	3.33006e-07	7.12633e-05	4.409Â±0.340	2.255Â±0.357	2.15459	c3	H3K27me3
2267	SHOX2	Pear	0.000672238	0.047953	3.296Â±0.377	1.082Â±0.170	2.21356	c3	H3K27me3
2269	HOXC10	Pear	0.00181926	0.0674334	2.188Â±0.147	0.900Â±0.399	1.2882	c3	H3K27me3
2270	EGFL8	Pear	0.00189066	0.0674334	2.681Â±0.329	2.403Â±0.389	0.278247	c3	H3K27me3
2271	STARD9	Pear	0.00247668	0.0757156	2.268Â±0.425	1.503Â±0.382	0.764394	c3	H3K27me3
2274	KREMEN1	Pear	0.00619531	0.112801	2.215Â±0.231	1.860Â±0.184	0.35489	c3	H3K27me3
2275	TCF7	Pear	0.00667678	0.112801	2.421Â±0.282	1.863Â±0.313	0.558073	c3	H3K27me3
2277	MEOX2	Pear	0.00749276	0.112801	3.163Â±0.498	2.200Â±0.479	0.96274	c3	H3K27me3
2278	HOXA11	Pear	0.00805594	0.112801	2.845Â±0.432	1.786Â±0.340	1.05974	c3	H3K27me3
2283	PKNOX2	Pear	0.0190171	0.214192	2.947Â±0.254	2.553Â±0.288	0.394103	c3	H3K27me3
2284	ZIC1	Pear	0.0202975	0.217184	3.572Â±0.376	2.279Â±0.510	1.29289	c3	H3K27me3
2285	PTGER3	Pear	0.0263762	0.258746	2.539Â±0.281	2.243Â±0.299	0.296658	c3	H3K27me3
2288	HECW2	Pear	0.0333838	0.297672	1.478Â±0.148	1.082Â±0.172	0.395475	c3	H3K27me3
2290	PCDH18	Pear	0.0380378	0.302059	0.067Â±0.112	0.646Â±0.470	-0.578713	c3	H3K27me3
2291	CITED2	Pear	0.0391938	0.302059	0.149Â±0.190	0.730Â±0.340	-0.581596	c3	H3K27me3
2293	ADAMTS14	Pear	0.0438808	0.32381	2.241Â±0.148	1.914Â±0.372	0.32686	c3	H3K27me3
2296	PDPN	Pear	0.0546869	0.35397	2.148Â±0.316	1.903Â±0.272	0.244925	c3	H3K27me3
2299	RUNX1T1	Pear	0.0590185	0.35397	0.189Â±0.325	0.733Â±0.426	-0.543721	c3	H3K27me3
2301	NFIA	Pear	0.0653812	0.362784	1.880Â±0.285	1.641Â±0.228	0.239296	c3	H3K27me3
2302	ACSS3	Pear	0.0654655	0.362784	1.543Â±0.160	1.413Â±0.226	0.130339	c3	H3K27me3
2303	MBP	Pear	0.0661148	0.362784	0.585Â±0.442	1.129Â±0.421	-0.54382	c3	H3K27me3
2307	TBC1D8	Pear	0.0881641	0.43877	0.800Â±0.471	1.053Â±0.257	-0.252792	c3	H3K27me3
2308	TBX15	Pear	0.0983221	0.456012	1.443Â±0.176	1.079Â±0.243	0.364433	c3	H3K27me3
2310	ABLIM1	Pear	0.100859	0.456012	1.486Â±0.134	1.328Â±0.213	0.157211	c3	H3K27me3
2312	SNURF	Pear	0.102283	0.456012	0.111Â±0.138	0.560Â±0.480	-0.448871	c3	H3K27me3
2313	SPATA13	Pear	0.114443	0.499812	0.635Â±0.591	1.188Â±0.153	-0.552827	c3	H3K27me3
2316	PSMB9	Pear	0.143583	0.578215	1.912Â±0.199	1.693Â±0.208	0.218567	c3	H3K27me3
2318	HRH1	Pear	0.150397	0.578215	0.471Â±0.434	0.985Â±0.231	-0.51494	c3	H3K27me3
2321	ABHD14A-ACY1	Pear	0.154234	0.578215	0.358Â±0.421	0.741Â±0.417	-0.382661	c3	H3K27me3
2322	ZNF607	Pear	0.164284	0.578215	0.224Â±0.452	0.488Â±0.493	-0.263838	c3	H3K27me3
2323	CNKSR3	Pear	0.165089	0.578215	0.411Â±0.501	0.801Â±0.293	-0.389747	c3	H3K27me3
2325	GJA1	Pear	0.169203	0.578215	0.178Â±0.361	0.632Â±0.413	-0.454226	c3	H3K27me3
2326	RP11-75C9.1	Pear	0.172418	0.578215	1.605Â±0.332	1.374Â±0.410	0.230889	c3	H3K27me3
2327	AKR1C3	Pear	0.174468	0.578215	0.780Â±0.730	1.165Â±0.353	-0.384502	c3	H3K27me3
2331	C1orf213	Pear	0.182607	0.583252	1.333Â±0.244	1.106Â±0.154	0.227474	c3	H3K27me3
2333	EMX2	Pear	0.197362	0.605315	1.217Â±0.307	0.802Â±0.424	0.414727	c3	H3K27me3
2334	SCG5	Pear	0.198	0.605315	0.782Â±0.472	0.402Â±0.409	0.379503	c3	H3K27me3
2341	AHRR	Pear	0.229934	0.622858	0.039Â±0.058	0.210Â±0.288	-0.171333	c3	H3K27me3
2343	NCKAP5	Pear	0.239822	0.633603	1.344Â±0.277	1.168Â±0.361	0.175179	c3	H3K27me3
2344	ANKRD33B	Pear	0.246351	0.640479	1.774Â±0.384	1.466Â±0.258	0.308773	c3	H3K27me3
2346	RGMA	Pear	0.252895	0.644279	2.847Â±0.333	2.721Â±0.284	0.126233	c3	H3K27me3
2352	EML1	Pear	0.284616	0.672913	1.955Â±0.205	1.740Â±0.424	0.214805	c3	H3K27me3
2353	KCNK1	Pear	0.288606	0.672913	1.556Â±0.263	1.336Â±0.255	0.220194	c3	H3K27me3
2354	IGDCC4	Pear	0.28929	0.672913	2.315Â±0.251	2.009Â±0.422	0.305616	c3	H3K27me3
2355	SLC1A2	Pear	0.299318	0.683762	2.210Â±0.230	2.035Â±0.340	0.174639	c3	H3K27me3
2356	LIPC	Pear	0.300344	0.683762	0.886Â±0.560	1.173Â±0.344	-0.287513	c3	H3K27me3
2360	ASPN	Pear	0.325255	0.708935	0.645Â±0.516	0.980Â±0.204	-0.334812	c3	H3K27me3
2361	YPEL4	Pear	0.327965	0.708935	1.602Â±0.295	1.413Â±0.429	0.18921	c3	H3K27me3
2365	SLC9A5	Pear	0.351119	0.719579	0.539Â±0.390	0.747Â±0.374	-0.207354	c3	H3K27me3
2366	FAM174B	Pear	0.352926	0.719579	0.816Â±0.516	0.696Â±0.397	0.119729	c3	H3K27me3
2367	SERPINB7	Pear	0.356559	0.719579	0.875Â±0.530	1.138Â±0.315	-0.262397	c3	H3K27me3
2368	PLEKHG1	Pear	0.357345	0.719579	3.272Â±0.195	3.166Â±0.328	0.106128	c3	H3K27me3
2373	RP11-366L20.2	Pear	0.38405	0.735952	0.546Â±0.498	0.792Â±0.341	-0.245906	c3	H3K27me3
2374	SELENBP1	Pear	0.395235	0.735952	1.034Â±0.370	1.222Â±0.202	-0.188663	c3	H3K27me3
2375	RASIP1	Pear	0.397892	0.735952	2.914Â±0.120	2.827Â±0.324	0.0864228	c3	H3K27me3
2377	C1QTNF6	Pear	0.401301	0.735952	1.833Â±0.163	1.684Â±0.367	0.149442	c3	H3K27me3
2381	CD248	Pear	0.412086	0.735952	0.802Â±0.372	1.018Â±0.208	-0.216329	c3	H3K27me3
2383	ADAM33	Pear	0.423813	0.740683	1.190Â±0.304	0.957Â±0.423	0.232457	c3	H3K27me3
2385	AHNAK2	Pear	0.427137	0.740683	1.707Â±0.164	1.543Â±0.347	0.164181	c3	H3K27me3
2386	TMEM173	Pear	0.430753	0.740683	0.818Â±0.501	1.035Â±0.213	-0.2169	c3	H3K27me3
2389	IL1RL2	Pear	0.45943	0.740683	0.882Â±0.515	1.077Â±0.194	-0.194739	c3	H3K27me3
2390	A2M	Pear	0.460832	0.740683	0.743Â±0.359	0.584Â±0.444	0.158873	c3	H3K27me3
2391	EMX2OS	Pear	0.461507	0.740683	0.516Â±0.481	0.328Â±0.304	0.188475	c3	H3K27me3
2396	TWIST2	Pear	0.471014	0.740683	0.888Â±0.557	1.090Â±0.209	-0.202367	c3	H3K27me3
2397	RAB6B	Pear	0.473098	0.740683	2.733Â±0.347	2.655Â±0.176	0.0780378	c3	H3K27me3
2398	CD68	Pear	0.478665	0.740683	1.187Â±0.316	1.109Â±0.150	0.0786778	c3	H3K27me3
2400	PHYHD1	Pear	0.48659	0.740683	0.759Â±0.447	0.521Â±0.509	0.237429	c3	H3K27me3
2401	TNNT3	Pear	0.489758	0.740683	2.062Â±0.370	1.958Â±0.224	0.104076	c3	H3K27me3
2402	PTPRD	Pear	0.491478	0.740683	2.095Â±0.481	2.247Â±0.212	-0.152012	c3	H3K27me3
2404	EHD3	Pear	0.506168	0.740683	1.290Â±0.366	1.182Â±0.097	0.108019	c3	H3K27me3
2407	ZNF385D	Pear	0.511513	0.740683	2.937Â±0.494	2.868Â±0.315	0.0688468	c3	H3K27me3
2412	SEMA3D	Pear	0.519171	0.740683	2.104Â±0.450	1.971Â±0.326	0.132975	c3	H3K27me3
2417	COL4A4	Pear	0.548094	0.754027	2.766Â±0.254	2.704Â±0.266	0.0613109	c3	H3K27me3
2419	CTSK	Pear	0.558292	0.756074	1.153Â±0.384	1.057Â±0.213	0.0958987	c3	H3K27me3
2421	EMP1	Pear	0.561756	0.756074	0.747Â±0.557	0.942Â±0.192	-0.194685	c3	H3K27me3
2422	SFRP2	Pear	0.571989	0.765035	3.342Â±0.379	3.242Â±0.198	0.100143	c3	H3K27me3
2424	LRIG3	Pear	0.584998	0.76923	0.446Â±0.487	0.626Â±0.526	-0.180404	c3	H3K27me3
2426	RNASET2	Pear	0.60502	0.782076	0.699Â±0.187	0.825Â±0.508	-0.125819	c3	H3K27me3
2427	CTSC	Pear	0.605624	0.782076	0.841Â±0.519	0.798Â±0.411	0.0437153	c3	H3K27me3
2432	STAT4	Pear	0.652618	0.821531	1.534Â±0.119	1.578Â±0.171	-0.0445146	c3	H3K27me3
2435	PCOLCE2	Pear	0.666973	0.825041	1.956Â±0.596	1.877Â±0.395	0.0786656	c3	H3K27me3
2436	ARHGAP29	Pear	0.674401	0.829436	0.525Â±0.501	0.705Â±0.523	-0.18057	c3	H3K27me3
2438	GJB2	Pear	0.693891	0.843708	3.590Â±0.337	3.529Â±0.333	0.0609572	c3	H3K27me3
2439	GUCY1A3	Pear	0.698793	0.844869	2.285Â±0.248	2.210Â±0.258	0.0746453	c3	H3K27me3
2440	ABCC9	Pear	0.723143	0.864277	1.005Â±0.591	1.073Â±0.328	-0.0676868	c3	H3K27me3
2441	TMEM35	Pear	0.726423	0.864277	1.620Â±0.310	1.594Â±0.343	0.0256817	c3	H3K27me3
2442	APOBEC3D	Pear	0.726962	0.864277	1.350Â±0.198	1.303Â±0.159	0.0467001	c3	H3K27me3
2443	EFNB3	Pear	0.74685	0.883016	3.913Â±0.154	3.887Â±0.220	0.0257107	c3	H3K27me3
2445	SERPING1	Pear	0.762737	0.891944	0.875Â±0.447	0.764Â±0.490	0.110366	c3	H3K27me3
2447	GALNT16	Pear	0.776163	0.894241	3.026Â±0.175	2.996Â±0.203	0.0306068	c3	H3K27me3
2448	HUNK	Pear	0.780409	0.894241	2.407Â±0.436	2.450Â±0.330	-0.042988	c3	H3K27me3
2450	CA11	Pear	0.809423	0.921364	2.625Â±0.261	2.590Â±0.233	0.0346601	c3	H3K27me3
2451	SVEP1	Pear	0.81721	0.922833	2.537Â±0.198	2.518Â±0.092	0.0195093	c3	H3K27me3
2452	APOD	Pear	0.819604	0.922833	1.532Â±0.275	1.500Â±0.070	0.0321511	c3	H3K27me3
2453	CYP7B1	Pear	0.827592	0.922833	1.127Â±0.629	1.051Â±0.294	0.0754475	c3	H3K27me3
2454	RP11-245M24.1	Pear	0.828806	0.922833	1.561Â±0.245	1.530Â±0.273	0.0313139	c3	H3K27me3
2459	CPE	Pear	0.883649	0.959903	0.669Â±0.465	0.625Â±0.465	0.0436936	c3	H3K27me3
2460	ADM	Pear	0.900755	0.970023	0.559Â±0.376	0.596Â±0.380	-0.0375066	c3	H3K27me3
2461	TMEM30B	Pear	0.902359	0.970023	2.157Â±0.429	2.133Â±0.228	0.0243093	c3	H3K27me3
2462	OSR2	Pear	0.906563	0.970023	1.489Â±0.253	1.455Â±0.715	0.0337419	c3	H3K27me3
2464	RCAN2	Pear	0.930235	0.985497	2.584Â±0.341	2.573Â±0.267	0.010954	c3	H3K27me3
2465	PDGFRL	Pear	0.950303	0.999306	2.468Â±0.318	2.463Â±0.243	0.00477268	c3	H3K27me3
2469	FRMD4B	Pear	0.974382	0.999306	1.978Â±0.321	1.975Â±0.208	0.00333503	c3	H3K27me3
2473	CELF2	Pear	0.989399	0.999306	1.283Â±0.229	1.285Â±0.141	-0.00212943	c3	H3K27me3
2474	GPNMB	Pear	0.990699	0.999306	0.981Â±0.558	0.977Â±0.514	0.00473528	c3	H3K27me3
2476	FMO1	Pear	0.999306	0.999306	1.745Â±0.201	1.745Â±0.395	9.24373e-05	c3	H3K27me3
2477	FAM86B1	Pear	NA	NA	NA	NA	NA	c3	H3K27me3
2479	SUSD2	Pear	NA	NA	NA	NA	NA	c3	H3K27me3
2481	ZIC1	Pear	0.000240331	0.029268	2.012Â±0.386	3.653Â±0.410	-1.64034	c3	H3K4me2
2483	HOXC11	Pear	0.000421304	0.0303339	3.097Â±0.331	4.803Â±0.227	-1.70625	c3	H3K4me2
2484	KCNK1	Pear	0.000712318	0.0384652	1.968Â±0.241	2.557Â±0.341	-0.588952	c3	H3K4me2
2485	ASPN	Pear	0.00128749	0.0456369	3.376Â±0.316	3.856Â±0.411	-0.479244	c3	H3K4me2
2486	MEOX2	Pear	0.00140444	0.0456369	2.577Â±0.333	3.476Â±0.279	-0.898696	c3	H3K4me2
2489	TBX15	Pear	0.00213805	0.0513133	2.569Â±0.312	3.890Â±0.109	-1.32119	c3	H3K4me2
2492	ARHGAP29	Pear	0.00440495	0.0756802	2.212Â±0.354	2.605Â±0.289	-0.392651	c3	H3K4me2
2494	SHOX2	Pear	0.00606017	0.0934998	2.438Â±0.173	3.212Â±0.282	-0.774041	c3	H3K4me2
2496	SFRP2	Pear	0.0100065	0.135087	1.600Â±0.497	2.516Â±0.422	-0.916174	c3	H3K4me2
2498	SVEP1	Pear	0.014425	0.173101	3.676Â±0.139	3.923Â±0.212	-0.247838	c3	H3K4me2
2501	LIPC	Pear	0.0209214	0.203072	1.420Â±0.297	2.000Â±0.169	-0.580432	c3	H3K4me2
2502	OSR2	Pear	0.0222151	0.203072	4.679Â±0.072	4.531Â±0.107	0.147552	c3	H3K4me2
2504	TMEM173	Pear	0.0225636	0.203072	2.881Â±0.275	3.190Â±0.254	-0.308519	c3	H3K4me2
2506	STARD9	Pear	0.0258051	0.21438	3.684Â±0.197	4.125Â±0.344	-0.441823	c3	H3K4me2
2508	SERPINB7	Pear	0.0291183	0.224627	0.419Â±0.485	1.245Â±0.165	-0.825867	c3	H3K4me2
2509	EGFL8	Pear	0.0340032	0.244727	2.391Â±0.429	2.675Â±0.566	-0.284458	c3	H3K4me2
2511	APOBEC3D	Pear	0.0376363	0.244727	3.145Â±0.239	2.775Â±0.306	0.369978	c3	H3K4me2
2514	RAB6B	Pear	0.0388595	0.244727	1.424Â±0.150	1.751Â±0.194	-0.32655	c3	H3K4me2
2522	TMEM30B	Pear	0.0647466	0.332983	1.681Â±0.414	2.191Â±0.486	-0.509667	c3	H3K4me2
2524	FMO1	Pear	0.0696213	0.341777	0.760Â±0.401	1.240Â±0.156	-0.480398	c3	H3K4me2
2526	APOD	Pear	0.0845999	0.38878	1.353Â±0.140	1.627Â±0.289	-0.274091	c3	H3K4me2
2528	CD248	Pear	0.0875571	0.38878	5.058Â±0.221	4.837Â±0.275	0.220711	c3	H3K4me2
2531	TNNT3	Pear	0.0968145	0.410038	1.314Â±0.383	0.997Â±0.627	0.316765	c3	H3K4me2
2533	C1orf213	Pear	0.105942	0.431765	5.304Â±0.188	5.161Â±0.214	0.142974	c3	H3K4me2
2534	SLC9A5	Pear	0.112203	0.435107	1.484Â±0.251	1.344Â±0.103	0.139191	c3	H3K4me2
2535	A2M	Pear	0.112931	0.435107	1.549Â±0.809	1.791Â±0.899	-0.241672	c3	H3K4me2
2536	HOXA11	Pear	0.115392	0.435107	4.216Â±0.216	4.434Â±0.219	-0.217608	c3	H3K4me2
2538	KREMEN1	Pear	0.124632	0.435107	4.042Â±0.254	4.177Â±0.208	-0.135709	c3	H3K4me2
2539	CELF2	Pear	0.124715	0.435107	0.760Â±0.443	0.248Â±0.355	0.512419	c3	H3K4me2
2542	ABLIM1	Pear	0.131723	0.435107	1.120Â±0.263	1.382Â±0.440	-0.262048	c3	H3K4me2
2545	EMX2OS	Pear	0.13367	0.435107	3.777Â±0.287	3.549Â±0.193	0.22764	c3	H3K4me2
2550	GJB2	Pear	0.155675	0.468802	2.537Â±0.308	2.690Â±0.225	-0.153602	c3	H3K4me2
2551	RP11-366L20.2	Pear	0.155866	0.468802	4.144Â±0.286	4.331Â±0.331	-0.187386	c3	H3K4me2
2552	ABCC9	Pear	0.157911	0.468802	3.369Â±0.467	3.639Â±0.268	-0.270129	c3	H3K4me2
2555	HECW2	Pear	0.166504	0.468802	2.576Â±0.292	2.857Â±0.336	-0.281322	c3	H3K4me2
2558	RASIP1	Pear	0.16929	0.468802	1.731Â±0.268	1.500Â±0.185	0.231575	c3	H3K4me2
2560	HUNK	Pear	0.182369	0.492397	2.207Â±0.410	2.449Â±0.631	-0.241656	c3	H3K4me2
2561	FAM86B1	Pear	0.191908	0.511293	0.286Â±0.343	0.560Â±0.554	-0.273193	c3	H3K4me2
2562	RP11-75C9.1	Pear	0.194102	0.511293	2.990Â±0.209	2.853Â±0.189	0.137586	c3	H3K4me2
2564	HRH1	Pear	0.203481	0.515889	2.418Â±0.282	2.604Â±0.132	-0.185526	c3	H3K4me2
2570	NCKAP5	Pear	0.225212	0.540508	1.680Â±0.484	1.483Â±0.701	0.197462	c3	H3K4me2
2573	TMEM35	Pear	0.235931	0.54704	0.755Â±0.600	0.982Â±0.588	-0.226733	c3	H3K4me2
2574	CTSK	Pear	0.238063	0.54704	4.747Â±0.155	4.864Â±0.163	-0.116831	c3	H3K4me2
2577	SPATA13	Pear	0.253713	0.547447	2.483Â±0.253	2.594Â±0.393	-0.110936	c3	H3K4me2
2579	RCAN2	Pear	0.256964	0.547447	1.617Â±0.353	1.849Â±0.217	-0.232583	c3	H3K4me2
2580	CA11	Pear	0.259658	0.547447	3.568Â±0.256	3.753Â±0.243	-0.185205	c3	H3K4me2
2582	C1QTNF6	Pear	0.263855	0.547447	4.000Â±0.173	3.908Â±0.100	0.0924748	c3	H3K4me2
2586	CTSC	Pear	0.271822	0.547447	3.134Â±0.438	3.341Â±0.170	-0.206947	c3	H3K4me2
2593	RP11-245M24.1	Pear	0.286396	0.547447	1.496Â±0.285	1.759Â±0.603	-0.263473	c3	H3K4me2
2594	PCOLCE2	Pear	0.303169	0.574426	3.343Â±0.218	3.515Â±0.368	-0.172525	c3	H3K4me2
2595	MBP	Pear	0.317465	0.593902	2.327Â±0.226	2.425Â±0.288	-0.0977478	c3	H3K4me2
2599	YPEL4	Pear	0.348523	0.632614	3.320Â±0.304	3.429Â±0.361	-0.108962	c3	H3K4me2
2600	GJA1	Pear	0.359328	0.638077	2.950Â±0.402	3.086Â±0.195	-0.136141	c3	H3K4me2
2601	PKNOX2	Pear	0.360497	0.638077	2.906Â±0.410	3.082Â±0.378	-0.176183	c3	H3K4me2
2603	RNASET2	Pear	0.363349	0.638077	2.344Â±0.292	2.525Â±0.162	-0.181572	c3	H3K4me2
2604	ZNF607	Pear	0.381148	0.653397	1.752Â±0.538	1.979Â±0.379	-0.226816	c3	H3K4me2
2605	GUCY1A3	Pear	0.389616	0.660674	1.858Â±0.366	2.053Â±0.403	-0.194838	c3	H3K4me2
2607	STAT4	Pear	0.394569	0.660674	2.924Â±0.263	2.749Â±0.428	0.175334	c3	H3K4me2
2608	EML1	Pear	0.400185	0.664922	1.107Â±0.173	1.199Â±0.160	-0.0923922	c3	H3K4me2
2609	ZNF385D	Pear	0.418799	0.690539	1.167Â±0.115	1.085Â±0.129	0.0822286	c3	H3K4me2
2610	HOXC10	Pear	0.427337	0.699278	4.833Â±0.163	4.876Â±0.231	-0.0423471	c3	H3K4me2
2611	ACSS3	Pear	0.432419	0.702275	2.005Â±0.282	2.193Â±0.414	-0.188527	c3	H3K4me2
2617	ANKRD33B	Pear	0.473355	0.733045	2.888Â±0.177	2.969Â±0.279	-0.0809981	c3	H3K4me2
2618	SELENBP1	Pear	0.476629	0.733045	1.932Â±0.168	1.835Â±0.404	0.0973781	c3	H3K4me2
2619	AHRR	Pear	0.478515	0.733045	0.256Â±0.361	0.093Â±0.163	0.162624	c3	H3K4me2
2621	EFNB3	Pear	0.497319	0.746479	2.739Â±0.196	2.613Â±0.346	0.126061	c3	H3K4me2
2622	LRIG3	Pear	0.497652	0.746479	3.446Â±0.411	3.304Â±0.212	0.142187	c3	H3K4me2
2624	EMP1	Pear	0.513916	0.760315	4.206Â±0.198	4.123Â±0.124	0.0830622	c3	H3K4me2
2627	CPE	Pear	0.540446	0.783465	2.987Â±0.300	3.094Â±0.188	-0.107816	c3	H3K4me2
2628	PHYHD1	Pear	0.558354	0.800314	3.033Â±0.241	3.101Â±0.161	-0.0680142	c3	H3K4me2
2630	COL4A4	Pear	0.57391	0.814021	1.678Â±0.318	1.800Â±0.368	-0.122106	c3	H3K4me2
2631	ABHD14A-ACY1	Pear	0.580095	0.814021	4.411Â±0.213	4.444Â±0.289	-0.0329785	c3	H3K4me2
2633	GPNMB	Pear	0.590319	0.814793	1.346Â±0.171	1.260Â±0.191	0.085961	c3	H3K4me2
2637	TWIST2	Pear	0.603516	0.814793	4.293Â±0.335	4.208Â±0.347	0.0847752	c3	H3K4me2
2639	PDPN	Pear	0.617054	0.814793	2.062Â±0.358	2.140Â±0.270	-0.0781203	c3	H3K4me2
2640	FRMD4B	Pear	0.619779	0.814793	0.372Â±0.359	0.251Â±0.344	0.121262	c3	H3K4me2
2641	SERPING1	Pear	0.619863	0.814793	3.201Â±0.549	3.279Â±0.598	-0.0777293	c3	H3K4me2
2645	SCG5	Pear	0.636041	0.818535	1.376Â±0.103	1.296Â±0.298	0.0792283	c3	H3K4me2
2646	ADAMTS14	Pear	0.636638	0.818535	3.438Â±0.282	3.525Â±0.571	-0.0871301	c3	H3K4me2
2647	EMX2	Pear	0.645363	0.824843	3.852Â±0.205	3.805Â±0.175	0.0470154	c3	H3K4me2
2648	SUSD2	Pear	0.654764	0.831936	1.511Â±0.183	1.430Â±0.257	0.0811272	c3	H3K4me2
2651	ADAM33	Pear	0.671952	0.838969	4.003Â±0.111	4.034Â±0.215	-0.0316208	c3	H3K4me2
2653	SEMA3D	Pear	0.720828	0.87982	3.138Â±0.350	3.203Â±0.214	-0.0647662	c3	H3K4me2
2654	ADM	Pear	0.728279	0.87982	4.590Â±0.168	4.561Â±0.140	0.0289748	c3	H3K4me2
2655	IGDCC4	Pear	0.728894	0.87982	3.161Â±0.158	3.179Â±0.137	-0.0183887	c3	H3K4me2
2658	AKR1C3	Pear	0.736289	0.87982	0.889Â±0.286	0.952Â±0.467	-0.0627747	c3	H3K4me2
2660	PSMB9	Pear	0.743774	0.882721	0.065Â±0.145	0.116Â±0.259	-0.0512489	c3	H3K4me2
2661	FAM174B	Pear	0.765271	0.90327	4.256Â±0.212	4.210Â±0.149	0.0463944	c3	H3K4me2
2663	TCF7	Pear	0.790867	0.920643	2.947Â±0.282	2.918Â±0.431	0.0288375	c3	H3K4me2
2664	GALNT16	Pear	0.792776	0.920643	2.248Â±0.188	2.174Â±0.482	0.0744214	c3	H3K4me2
2667	CITED2	Pear	0.81296	0.923511	3.584Â±0.141	3.558Â±0.208	0.0261452	c3	H3K4me2
2670	CD68	Pear	0.820899	0.923511	3.552Â±0.066	3.515Â±0.362	0.0373598	c3	H3K4me2
2671	PCDH18	Pear	0.82873	0.92507	4.066Â±0.208	4.095Â±0.183	-0.0288399	c3	H3K4me2
2672	PTPRD	Pear	0.83085	0.92507	0.443Â±0.321	0.388Â±0.308	0.0546128	c3	H3K4me2
2673	PLEKHG1	Pear	0.84696	0.938172	1.832Â±0.244	1.895Â±0.736	-0.0629089	c3	H3K4me2
2674	SNURF	Pear	0.86117	0.949044	1.938Â±0.247	1.898Â±0.433	0.0402623	c3	H3K4me2
2677	RUNX1T1	Pear	0.881655	0.954056	3.493Â±0.163	3.483Â±0.232	0.0100639	c3	H3K4me2
2679	AHNAK2	Pear	0.890435	0.956885	2.071Â±0.168	2.092Â±0.416	-0.0211205	c3	H3K4me2
2680	PTGER3	Pear	0.896796	0.95895	2.131Â±0.155	2.138Â±0.168	-0.00666096	c3	H3K4me2
2681	CNKSR3	Pear	0.905602	0.962075	2.926Â±0.265	2.949Â±0.498	-0.0228807	c3	H3K4me2
2682	PDGFRL	Pear	0.908627	0.962075	1.757Â±0.251	1.804Â±0.674	-0.0470532	c3	H3K4me2
2683	CYP7B1	Pear	0.915917	0.965063	1.335Â±0.298	1.321Â±0.240	0.0139082	c3	H3K4me2
2685	SLC1A2	Pear	0.929334	0.965428	2.787Â±0.318	2.764Â±0.368	0.0230843	c3	H3K4me2
2686	EHD3	Pear	0.929671	0.965428	2.105Â±0.466	2.078Â±0.730	0.0272503	c3	H3K4me2
2688	IL1RL2	Pear	0.95043	0.968197	2.522Â±0.211	2.514Â±0.379	0.00813591	c3	H3K4me2
2692	TBC1D8	Pear	0.973703	0.982803	3.957Â±0.272	3.961Â±0.231	-0.00370868	c3	H3K4me2
2693	RGMA	Pear	0.984992	0.989574	1.501Â±0.286	1.499Â±0.240	0.00149267	c3	H3K4me2
2696	NFIA	Pear	NA	NA	NA	NA	NA	c3	H3K4me2
2698	ZIC1	Pear	0.000237619	0.0134428	1.752Â±0.431	4.615Â±0.638	-2.86258	c3	H3K4me3
2699	TBX15	Pear	0.000275219	0.0134428	2.426Â±0.283	4.146Â±0.116	-1.71974	c3	H3K4me3
2700	SHOX2	Pear	0.000306951	0.0134428	2.741Â±0.200	4.594Â±0.327	-1.85294	c3	H3K4me3
2701	KCNK1	Pear	0.000315558	0.0134428	2.285Â±0.592	2.927Â±0.511	-0.642382	c3	H3K4me3
2702	TMEM30B	Pear	0.000526129	0.0186776	1.396Â±0.194	1.920Â±0.152	-0.524008	c3	H3K4me3
2703	HOXC11	Pear	0.000655389	0.0199426	2.820Â±0.695	5.906Â±0.168	-3.08582	c3	H3K4me3
2704	GJB2	Pear	0.00127907	0.0340552	1.911Â±0.205	2.412Â±0.198	-0.500427	c3	H3K4me3
2706	STARD9	Pear	0.00197535	0.0384431	3.393Â±0.054	3.974Â±0.192	-0.580989	c3	H3K4me3
2707	MEOX2	Pear	0.00209049	0.0384431	2.407Â±0.528	3.988Â±0.681	-1.58134	c3	H3K4me3
2713	ADAMTS14	Pear	0.0056395	0.0689471	2.828Â±0.270	3.266Â±0.287	-0.437752	c3	H3K4me3
2714	HECW2	Pear	0.00582652	0.0689471	2.784Â±0.452	3.588Â±0.445	-0.804022	c3	H3K4me3
2716	SVEP1	Pear	0.00999128	0.104719	3.829Â±0.570	4.522Â±0.483	-0.692813	c3	H3K4me3
2719	HOXA11	Pear	0.0113076	0.104719	4.334Â±0.278	4.938Â±0.338	-0.604644	c3	H3K4me3
2721	TBC1D8	Pear	0.0150277	0.121548	4.430Â±0.519	4.841Â±0.331	-0.411372	c3	H3K4me3
2722	SFRP2	Pear	0.0154414	0.121548	1.161Â±0.983	2.507Â±1.074	-1.34506	c3	H3K4me3
2724	TMEM173	Pear	0.0159782	0.121548	2.128Â±0.343	2.659Â±0.228	-0.531011	c3	H3K4me3
2727	ABCC9	Pear	0.0186212	0.127946	3.629Â±0.488	4.259Â±0.547	-0.629943	c3	H3K4me3
2729	KREMEN1	Pear	0.0227912	0.146568	3.814Â±0.517	4.193Â±0.349	-0.379707	c3	H3K4me3
2733	ZNF607	Pear	0.0331428	0.190795	1.671Â±0.556	2.194Â±0.425	-0.52322	c3	H3K4me3
2734	PCOLCE2	Pear	0.041832	0.234479	2.971Â±0.210	3.408Â±0.486	-0.437329	c3	H3K4me3
2735	TCF7	Pear	0.0453451	0.247654	2.626Â±0.585	3.007Â±0.501	-0.380491	c3	H3K4me3
2738	ANKRD33B	Pear	0.0575814	0.277585	3.382Â±0.677	3.733Â±0.575	-0.351683	c3	H3K4me3
2739	EMP1	Pear	0.0602682	0.277585	5.258Â±0.320	5.481Â±0.163	-0.223522	c3	H3K4me3
2740	PKNOX2	Pear	0.060637	0.277585	2.746Â±0.665	3.217Â±0.575	-0.470974	c3	H3K4me3
2742	GALNT16	Pear	0.0620977	0.277585	2.105Â±0.442	2.555Â±0.387	-0.449735	c3	H3K4me3
2745	ASPN	Pear	0.065612	0.279507	2.491Â±0.744	3.133Â±0.979	-0.642277	c3	H3K4me3
2749	SERPING1	Pear	0.0767203	0.298478	3.007Â±0.678	3.552Â±1.004	-0.544843	c3	H3K4me3
2750	CA11	Pear	0.0770718	0.298478	2.759Â±0.265	3.148Â±0.266	-0.38915	c3	H3K4me3
2753	A2M	Pear	0.083066	0.300514	0.894Â±0.863	1.342Â±1.285	-0.448383	c3	H3K4me3
2754	ADAM33	Pear	0.0841769	0.300514	4.405Â±0.443	4.868Â±0.430	-0.463334	c3	H3K4me3
2756	LRIG3	Pear	0.0895491	0.311848	4.489Â±0.615	4.972Â±0.314	-0.483202	c3	H3K4me3
2757	PDPN	Pear	0.0907726	0.311848	1.387Â±0.306	1.853Â±0.695	-0.466756	c3	H3K4me3
2758	CTSK	Pear	0.0978633	0.318552	4.396Â±0.460	4.796Â±0.406	-0.400554	c3	H3K4me3
2759	CTSC	Pear	0.10066	0.318552	3.269Â±0.505	3.659Â±0.172	-0.389828	c3	H3K4me3
2760	C1orf213	Pear	0.101516	0.318552	6.071Â±0.276	6.285Â±0.183	-0.21346	c3	H3K4me3
2762	ABHD14A-ACY1	Pear	0.107076	0.318552	4.257Â±0.299	4.511Â±0.326	-0.253095	c3	H3K4me3
2763	OSR2	Pear	0.107357	0.318552	5.246Â±0.431	5.598Â±0.257	-0.351282	c3	H3K4me3
2765	TMEM35	Pear	0.109449	0.318552	0.645Â±0.595	0.997Â±0.579	-0.352387	c3	H3K4me3
2767	GUCY1A3	Pear	0.110256	0.318552	1.672Â±0.525	1.977Â±0.259	-0.304711	c3	H3K4me3
2768	HOXC10	Pear	0.110322	0.318552	5.589Â±0.450	5.953Â±0.240	-0.363251	c3	H3K4me3
2770	PCDH18	Pear	0.1134	0.318552	5.192Â±0.471	5.528Â±0.235	-0.335431	c3	H3K4me3
2773	RP11-366L20.2	Pear	0.120591	0.319797	3.536Â±0.510	4.203Â±0.948	-0.666497	c3	H3K4me3
2774	GJA1	Pear	0.120659	0.319797	5.027Â±0.662	5.305Â±0.436	-0.277701	c3	H3K4me3
2775	ADM	Pear	0.121668	0.319797	5.631Â±0.410	5.912Â±0.231	-0.281112	c3	H3K4me3
2777	ABLIM1	Pear	0.123487	0.319797	0.335Â±0.465	0.809Â±0.466	-0.473759	c3	H3K4me3
2780	C1QTNF6	Pear	0.1349	0.338044	3.216Â±0.670	2.822Â±0.235	0.393971	c3	H3K4me3
2782	RAB6B	Pear	0.145236	0.355579	1.476Â±0.360	1.740Â±0.118	-0.264398	c3	H3K4me3
2785	HUNK	Pear	0.162949	0.385646	2.034Â±0.532	2.738Â±0.863	-0.703667	c3	H3K4me3
2787	SEMA3D	Pear	0.173422	0.393387	3.439Â±0.522	3.752Â±0.201	-0.313289	c3	H3K4me3
2790	EML1	Pear	0.175454	0.393387	0.703Â±0.468	0.934Â±0.162	-0.231067	c3	H3K4me3
2791	EMX2	Pear	0.179521	0.398313	5.366Â±0.432	5.609Â±0.149	-0.242207	c3	H3K4me3
2793	COL4A4	Pear	0.185493	0.403163	1.216Â±0.732	1.731Â±0.366	-0.515758	c3	H3K4me3
2794	PLEKHG1	Pear	0.1913	0.411585	1.510Â±0.369	1.841Â±0.293	-0.330598	c3	H3K4me3
2796	PTGER3	Pear	0.196441	0.414277	1.978Â±0.544	2.494Â±0.627	-0.515467	c3	H3K4me3
2797	SLC9A5	Pear	0.198405	0.414317	1.714Â±0.361	1.506Â±0.280	0.208721	c3	H3K4me3
2798	IGDCC4	Pear	0.200444	0.414511	3.041Â±0.259	3.253Â±0.348	-0.212071	c3	H3K4me3
2799	LIPC	Pear	0.206684	0.423306	1.245Â±0.201	1.563Â±0.401	-0.317927	c3	H3K4me3
2800	ACSS3	Pear	0.21461	0.424164	2.059Â±0.317	2.416Â±0.380	-0.35698	c3	H3K4me3
2804	SELENBP1	Pear	0.22452	0.424164	1.419Â±0.377	1.602Â±0.272	-0.182246	c3	H3K4me3
2809	RUNX1T1	Pear	0.231	0.424164	4.731Â±0.526	4.976Â±0.250	-0.245389	c3	H3K4me3
2810	ZNF385D	Pear	0.234624	0.427136	0.281Â±0.445	0.505Â±0.463	-0.224087	c3	H3K4me3
2812	EHD3	Pear	0.241041	0.431443	1.848Â±0.569	2.089Â±0.581	-0.240789	c3	H3K4me3
2817	SPATA13	Pear	0.264706	0.452582	2.322Â±0.327	2.050Â±0.275	0.271561	c3	H3K4me3
2818	EGFL8	Pear	0.267416	0.452582	1.527Â±0.333	1.695Â±0.368	-0.168303	c3	H3K4me3
2820	CITED2	Pear	0.271103	0.452582	5.139Â±0.619	5.384Â±0.289	-0.245272	c3	H3K4me3
2821	TNNT3	Pear	0.271974	0.452582	0.243Â±0.544	0.457Â±0.509	-0.213791	c3	H3K4me3
2824	RGMA	Pear	0.305444	0.493591	1.104Â±0.384	0.810Â±0.489	0.294359	c3	H3K4me3
2826	FAM86B1	Pear	0.313539	0.498387	0.587Â±0.573	0.858Â±0.449	-0.27113	c3	H3K4me3
2829	CNKSR3	Pear	0.329421	0.512165	3.388Â±0.621	3.666Â±0.557	-0.277224	c3	H3K4me3
2831	FAM174B	Pear	0.354839	0.540528	4.121Â±0.193	4.261Â±0.116	-0.139327	c3	H3K4me3
2837	TWIST2	Pear	0.385565	0.554901	5.519Â±0.413	5.632Â±0.251	-0.112918	c3	H3K4me3
2838	EMX2OS	Pear	0.422568	0.604074	4.894Â±0.532	5.054Â±0.153	-0.160497	c3	H3K4me3
2839	SCG5	Pear	0.428701	0.604829	1.065Â±0.158	1.168Â±0.210	-0.102737	c3	H3K4me3
2840	RP11-75C9.1	Pear	0.429988	0.604829	3.830Â±0.559	3.958Â±0.373	-0.128491	c3	H3K4me3
2842	PTPRD	Pear	0.44623	0.621222	0.306Â±0.445	0.195Â±0.327	0.110194	c3	H3K4me3
2846	RP11-245M24.1	Pear	0.480882	0.651361	0.415Â±0.584	0.482Â±0.563	-0.0667827	c3	H3K4me3
2847	FMO1	Pear	0.48317	0.651361	0.554Â±0.275	0.696Â±0.351	-0.142312	c3	H3K4me3
2848	AKR1C3	Pear	0.492658	0.659976	0.329Â±0.422	0.586Â±0.545	-0.257947	c3	H3K4me3
2851	APOD	Pear	0.517467	0.675125	0.852Â±0.309	1.002Â±0.487	-0.149788	c3	H3K4me3
2852	YPEL4	Pear	0.518435	0.675125	2.624Â±0.390	2.763Â±0.576	-0.139171	c3	H3K4me3
2854	SLC1A2	Pear	0.52837	0.682078	2.243Â±0.637	2.501Â±0.267	-0.257941	c3	H3K4me3
2856	GPNMB	Pear	0.546187	0.696634	0.618Â±0.564	0.469Â±0.569	0.148338	c3	H3K4me3
2858	CPE	Pear	0.559514	0.705186	2.034Â±0.528	2.162Â±0.354	-0.127373	c3	H3K4me3
2860	SNURF	Pear	0.578228	0.720249	3.389Â±0.560	3.252Â±0.190	0.136463	c3	H3K4me3
2861	PDGFRL	Pear	0.619302	0.766927	1.334Â±0.262	1.441Â±0.285	-0.106971	c3	H3K4me3
2863	NCKAP5	Pear	0.62973	0.770876	0.886Â±0.666	0.740Â±0.934	0.146843	c3	H3K4me3
2864	RASIP1	Pear	0.633688	0.771288	1.028Â±0.599	1.162Â±0.220	-0.133089	c3	H3K4me3
2871	AHRR	Pear	0.752393	0.880548	0.173Â±0.388	0.099Â±0.221	0.0744132	c3	H3K4me3
2872	MBP	Pear	0.771227	0.892625	2.195Â±0.143	2.267Â±0.439	-0.0715863	c3	H3K4me3
2873	CYP7B1	Pear	0.776111	0.892625	1.141Â±0.110	1.165Â±0.105	-0.0235479	c3	H3K4me3
2874	APOBEC3D	Pear	0.779215	0.892625	2.620Â±0.296	2.688Â±0.454	-0.0675274	c3	H3K4me3
2875	CD248	Pear	0.780296	0.892625	5.655Â±0.164	5.610Â±0.412	0.0452282	c3	H3K4me3
2878	PHYHD1	Pear	0.809846	0.908201	2.283Â±0.291	2.331Â±0.185	-0.0479681	c3	H3K4me3
2879	HRH1	Pear	0.810278	0.908201	1.841Â±0.827	1.736Â±0.110	0.104613	c3	H3K4me3
2882	STAT4	Pear	0.839399	0.92445	2.042Â±0.362	2.009Â±0.302	0.0331838	c3	H3K4me3
2883	AHNAK2	Pear	0.845691	0.92445	1.747Â±0.322	1.718Â±0.132	0.0297174	c3	H3K4me3
2888	CD68	Pear	0.886474	0.944701	3.241Â±0.120	3.224Â±0.262	0.0167972	c3	H3K4me3
2889	ARHGAP29	Pear	0.887043	0.944701	1.382Â±0.278	1.360Â±0.222	0.0223041	c3	H3K4me3
2890	RNASET2	Pear	0.905724	0.951147	2.261Â±0.507	2.295Â±0.506	-0.0346673	c3	H3K4me3
2892	IL1RL2	Pear	0.916453	0.951147	1.904Â±0.164	1.887Â±0.213	0.0174251	c3	H3K4me3
2893	EFNB3	Pear	0.917584	0.951147	2.227Â±0.331	2.240Â±0.184	-0.0132037	c3	H3K4me3
2898	SUSD2	Pear	0.961762	0.980149	0.950Â±0.209	0.943Â±0.276	0.00691492	c3	H3K4me3
2900	RCAN2	Pear	0.970946	0.980149	1.627Â±0.450	1.637Â±0.288	-0.010233	c3	H3K4me3
2904	CELF2	Pear	NA	NA	NA	NA	NA	c3	H3K4me3
2906	FRMD4B	Pear	NA	NA	NA	NA	NA	c3	H3K4me3
2908	NFIA	Pear	NA	NA	NA	NA	NA	c3	H3K4me3
2909	PSMB9	Pear	NA	NA	NA	NA	NA	c3	H3K4me3
2911	SERPINB7	Pear	NA	NA	NA	NA	NA	c3	H3K4me3
2915	CNN1	Pear	0.00322958	0.103378	2.696Â±0.544	2.133Â±0.625	0.563672	c4	H3K27ac
2918	HIST3H2BB	Pear	0.00912429	0.167931	3.138Â±0.567	2.444Â±0.502	0.693905	c4	H3K27ac
2919	SCN9A	Pear	0.0125154	0.167931	0.958Â±0.476	0.481Â±0.398	0.476187	c4	H3K27ac
2921	SNAI1	Pear	0.0133332	0.167931	3.605Â±0.408	3.133Â±0.501	0.471655	c4	H3K27ac
2922	ATP2A3	Pear	0.014511	0.167931	1.240Â±0.513	0.565Â±0.730	0.675365	c4	H3K27ac
2924	PTPRN	Pear	0.0164136	0.168239	2.038Â±0.205	1.236Â±0.329	0.801713	c4	H3K27ac
2925	PAWR	Pear	0.0195018	0.184517	3.662Â±0.358	3.229Â±0.495	0.432593	c4	H3K27ac
2927	DDIT4	Pear	0.0240282	0.197031	5.353Â±0.454	5.107Â±0.538	0.246577	c4	H3K27ac
2930	FAM101B	Pear	0.0361982	0.247354	0.778Â±0.405	0.370Â±0.466	0.407234	c4	H3K27ac
2932	SLC7A5	Pear	0.0449103	0.27095	3.624Â±0.568	3.233Â±0.589	0.391075	c4	H3K27ac
2934	C3orf70	Pear	0.050742	0.278495	0.972Â±0.580	0.854Â±0.502	0.11809	c4	H3K27ac
2935	DHRS3	Pear	0.0541042	0.278495	4.613Â±0.414	4.113Â±0.242	0.500016	c4	H3K27ac
2937	KCNG1	Pear	0.0594156	0.292325	2.654Â±0.282	2.033Â±0.537	0.621102	c4	H3K27ac
2938	KRT7	Pear	0.0818509	0.376962	1.916Â±0.632	1.609Â±0.551	0.306788	c4	H3K27ac
2940	EDNRB	Pear	0.0890461	0.378687	1.064Â±0.082	0.628Â±0.448	0.436487	c4	H3K27ac
2943	TTLL7	Pear	0.100285	0.378687	1.089Â±0.257	0.993Â±0.213	0.0964313	c4	H3K27ac
2947	BAIAP2L1	Pear	0.110335	0.378687	1.112Â±0.377	0.516Â±0.582	0.596263	c4	H3K27ac
2949	DUSP2	Pear	0.130791	0.401741	1.901Â±0.451	1.320Â±0.322	0.581016	c4	H3K27ac
2951	PCK2	Pear	0.13374	0.401741	3.079Â±0.290	2.709Â±0.572	0.369603	c4	H3K27ac
2953	MATN3	Pear	0.144786	0.401741	1.246Â±0.377	0.998Â±0.126	0.247183	c4	H3K27ac
2957	UCHL1	Pear	0.152293	0.401741	1.899Â±0.625	1.321Â±0.647	0.577975	c4	H3K27ac
2959	FSTL3	Pear	0.153511	0.401741	2.986Â±0.549	2.585Â±0.745	0.401415	c4	H3K27ac
2960	TNFRSF10D	Pear	0.163128	0.409638	2.973Â±0.434	2.647Â±0.405	0.325875	c4	H3K27ac
2965	NPY4R	Pear	0.18513	0.42964	1.624Â±0.371	1.431Â±0.422	0.19352	c4	H3K27ac
2967	STC2	Pear	0.21864	0.488957	3.466Â±0.985	3.064Â±0.657	0.402331	c4	H3K27ac
2971	IL11	Pear	0.25727	0.525037	4.394Â±0.266	4.113Â±0.663	0.280759	c4	H3K27ac
2974	HSD17B6	Pear	0.264653	0.525037	1.985Â±0.313	2.104Â±0.281	-0.11845	c4	H3K27ac
2978	SCRG1	Pear	0.303553	0.560851	0.287Â±0.409	0.045Â±0.102	0.241887	c4	H3K27ac
2979	DIAPH3	Pear	0.313847	0.560851	2.777Â±0.165	2.620Â±0.318	0.157142	c4	H3K27ac
2980	CCDC81	Pear	0.327218	0.560851	0.137Â±0.219	0.351Â±0.474	-0.213803	c4	H3K27ac
2981	PDGFA	Pear	0.329795	0.560851	1.523Â±0.749	1.387Â±0.704	0.136123	c4	H3K27ac
2983	ANKRD37	Pear	0.348064	0.560851	4.303Â±0.244	4.182Â±0.308	0.121116	c4	H3K27ac
2986	FRMPD4	Pear	0.356126	0.560851	0.672Â±0.420	0.376Â±0.405	0.295432	c4	H3K27ac
2987	PTPLA	Pear	0.357006	0.560851	1.290Â±0.304	1.467Â±0.553	-0.176616	c4	H3K27ac
2989	JPH2	Pear	0.368202	0.560851	1.043Â±0.306	0.872Â±0.473	0.171329	c4	H3K27ac
2991	TOM1L1	Pear	0.401289	0.585673	0.124Â±0.277	0.006Â±0.014	0.11762	c4	H3K27ac
2993	IL33	Pear	0.459251	0.647418	2.434Â±0.689	2.596Â±0.660	-0.161822	c4	H3K27ac
2995	RAB11FIP1	Pear	0.463193	0.647418	0.531Â±0.588	0.312Â±0.468	0.219241	c4	H3K27ac
2996	SALL4	Pear	0.471834	0.652085	1.466Â±0.433	1.386Â±0.437	0.0802551	c4	H3K27ac
2997	CLIC3	Pear	0.481968	0.653219	1.758Â±0.358	1.654Â±0.549	0.103306	c4	H3K27ac
2998	SGCG	Pear	0.483276	0.653219	0.398Â±0.284	0.252Â±0.206	0.145832	c4	H3K27ac
3000	RASGRP1	Pear	0.503288	0.665639	1.063Â±0.324	0.988Â±0.113	0.0746407	c4	H3K27ac
3001	ARL4A	Pear	0.528486	0.687836	2.356Â±0.291	2.271Â±0.400	0.0844614	c4	H3K27ac
3002	SYT15	Pear	0.536039	0.687836	0.788Â±0.921	0.642Â±0.584	0.14574	c4	H3K27ac
3003	LINC01018	Pear	0.536848	0.687836	0.321Â±0.475	0.296Â±0.479	0.0245681	c4	H3K27ac
3004	IGF1	Pear	0.550232	0.697717	1.610Â±0.163	1.581Â±0.186	0.02912	c4	H3K27ac
3005	BAMBI	Pear	0.565281	0.709485	1.258Â±1.064	1.121Â±0.726	0.136804	c4	H3K27ac
3007	CHAC1	Pear	0.605058	0.740708	2.520Â±0.739	2.467Â±0.883	0.0525176	c4	H3K27ac
3009	RNF180	Pear	0.660647	0.793665	0.452Â±0.599	0.521Â±0.482	-0.0692403	c4	H3K27ac
3010	SLC2A1	Pear	0.664614	0.793665	3.536Â±0.715	3.465Â±0.604	0.0711101	c4	H3K27ac
3012	PTGS1	Pear	0.69357	0.801684	1.179Â±0.158	1.218Â±0.224	-0.0384944	c4	H3K27ac
3014	KCTD16	Pear	0.697827	0.801684	3.526Â±0.277	3.473Â±0.289	0.0537944	c4	H3K27ac
3019	CXCL5	Pear	0.791814	0.86934	1.063Â±0.090	1.098Â±0.320	-0.0344794	c4	H3K27ac
3020	RP4-756G23.5	Pear	0.798662	0.86934	2.957Â±0.739	2.890Â±0.755	0.0670614	c4	H3K27ac
3021	SLC38A1	Pear	0.812602	0.876755	0.995Â±0.820	0.917Â±0.572	0.0779912	c4	H3K27ac
3024	PDLIM3	Pear	0.864681	0.907289	1.139Â±0.722	1.128Â±0.725	0.0112218	c4	H3K27ac
3026	TES	Pear	0.880386	0.909978	1.929Â±0.552	1.957Â±0.803	-0.0270721	c4	H3K27ac
3028	MIR210HG	Pear	0.940756	0.956306	2.472Â±0.667	2.465Â±0.553	0.00724146	c4	H3K27ac
3029	GREB1L	Pear	0.957129	0.964227	0.215Â±0.314	0.231Â±0.429	-0.0160193	c4	H3K27ac
3030	ADH1B	Pear	0.964227	0.964227	0.221Â±0.255	0.211Â±0.298	0.0103106	c4	H3K27ac
3032	CDH6	Pear	NA	NA	NA	NA	NA	c4	H3K27ac
3034	FAHD2B	Pear	NA	NA	NA	NA	NA	c4	H3K27ac
3036	FBN2	Pear	NA	NA	NA	NA	NA	c4	H3K27ac
3037	GOLGA8N	Pear	NA	NA	NA	NA	NA	c4	H3K27ac
3040	PKP2	Pear	NA	NA	NA	NA	NA	c4	H3K27ac
3044	SYBU	Pear	NA	NA	NA	NA	NA	c4	H3K27ac
3045	LINC01018	Pear	0.000865803	0.112554	2.293Â±0.225	2.556Â±0.213	-0.263249	c4	H3K27me3
3046	HSD17B6	Pear	0.00302828	0.151657	1.257Â±0.231	1.090Â±0.255	0.167441	c4	H3K27me3
3047	ANKRD37	Pear	0.00349977	0.151657	1.174Â±0.186	1.010Â±0.225	0.164668	c4	H3K27me3
3052	IL33	Pear	0.0230242	0.374143	0.322Â±0.507	0.906Â±0.353	-0.584293	c4	H3K27me3
3054	SCN9A	Pear	0.0365086	0.451815	2.038Â±0.348	2.521Â±0.093	-0.482371	c4	H3K27me3
3055	FBN2	Pear	0.054902	0.451815	0.764Â±0.532	0.291Â±0.464	0.473183	c4	H3K27me3
3056	HIST3H2BB	Pear	0.0572235	0.451815	1.401Â±0.806	2.011Â±0.340	-0.609932	c4	H3K27me3
3057	C3orf70	Pear	0.0612651	0.451815	2.787Â±0.163	3.064Â±0.115	-0.276951	c4	H3K27me3
3058	STC2	Pear	0.0613772	0.451815	1.535Â±0.284	1.984Â±0.554	-0.449143	c4	H3K27me3
3060	SYBU	Pear	0.0687572	0.451815	2.242Â±0.292	2.012Â±0.237	0.230167	c4	H3K27me3
3061	SYT15	Pear	0.0712161	0.451815	4.049Â±0.294	3.887Â±0.282	0.1623	c4	H3K27me3
3062	EDNRB	Pear	0.0721107	0.451815	1.309Â±0.209	1.615Â±0.249	-0.305503	c4	H3K27me3
3064	TES	Pear	0.0848968	0.451815	0.793Â±0.471	1.352Â±0.227	-0.558161	c4	H3K27me3
3065	RP4-756G23.5	Pear	0.0868165	0.451815	0.556Â±0.482	0.866Â±0.299	-0.309872	c4	H3K27me3
3066	KCTD16	Pear	0.0869892	0.451815	1.178Â±0.214	1.008Â±0.342	0.169323	c4	H3K27me3
3068	SLC7A5	Pear	0.0900422	0.451815	1.333Â±0.429	1.186Â±0.348	0.146736	c4	H3K27me3
3072	RAB11FIP1	Pear	0.100682	0.451815	1.617Â±0.131	1.824Â±0.122	-0.207184	c4	H3K27me3
3073	FRMPD4	Pear	0.100789	0.451815	1.552Â±0.176	1.725Â±0.278	-0.172623	c4	H3K27me3
3074	BAIAP2L1	Pear	0.122743	0.531885	1.645Â±0.240	1.855Â±0.216	-0.210134	c4	H3K27me3
3075	DIAPH3	Pear	0.134416	0.556509	0.723Â±0.460	0.406Â±0.533	0.316644	c4	H3K27me3
3076	TTLL7	Pear	0.13839	0.556509	1.209Â±0.758	1.683Â±0.442	-0.474055	c4	H3K27me3
3077	SCRG1	Pear	0.141268	0.556509	0.028Â±0.063	0.412Â±0.432	-0.383474	c4	H3K27me3
3079	FSTL3	Pear	0.163582	0.592136	2.427Â±0.291	1.975Â±0.626	0.452487	c4	H3K27me3
3080	SNAI1	Pear	0.169496	0.592136	1.521Â±0.420	1.674Â±0.360	-0.153418	c4	H3K27me3
3084	SLC38A1	Pear	0.192203	0.618238	1.805Â±0.329	1.988Â±0.150	-0.183271	c4	H3K27me3
3088	RASGRP1	Pear	0.214005	0.618238	3.100Â±0.254	3.221Â±0.235	-0.121133	c4	H3K27me3
3095	IL11	Pear	0.293998	0.717125	1.172Â±0.238	1.112Â±0.142	0.0598342	c4	H3K27me3
3099	CCDC81	Pear	0.309861	0.71932	0.689Â±0.522	0.958Â±0.173	-0.268604	c4	H3K27me3
3100	CXCL5	Pear	0.326753	0.730648	1.373Â±0.347	1.463Â±0.330	-0.0904822	c4	H3K27me3
3102	PTPLA	Pear	0.342592	0.730648	0.807Â±0.751	1.192Â±0.096	-0.384453	c4	H3K27me3
3103	PTPRN	Pear	0.343584	0.730648	2.928Â±0.078	2.831Â±0.191	0.0971134	c4	H3K27me3
3104	BAMBI	Pear	0.344512	0.730648	2.736Â±0.235	2.851Â±0.394	-0.114739	c4	H3K27me3
3105	JPH2	Pear	0.348463	0.730648	1.318Â±0.236	1.459Â±0.245	-0.141515	c4	H3K27me3
3107	PAWR	Pear	0.378249	0.733287	0.282Â±0.468	0.442Â±0.310	-0.159896	c4	H3K27me3
3108	PDLIM3	Pear	0.394175	0.733287	2.354Â±0.551	2.217Â±0.398	0.136554	c4	H3K27me3
3110	MATN3	Pear	0.399532	0.733287	1.943Â±0.212	1.879Â±0.127	0.0640057	c4	H3K27me3
3112	GREB1L	Pear	0.41521	0.733287	2.742Â±0.143	2.822Â±0.120	-0.080047	c4	H3K27me3
3113	FAHD2B	Pear	0.418456	0.733287	0.934Â±0.562	1.085Â±0.476	-0.151647	c4	H3K27me3
3114	FAM101B	Pear	0.421598	0.733287	0.012Â±0.026	0.138Â±0.308	-0.12633	c4	H3K27me3
3116	KRT7	Pear	0.424078	0.733287	2.175Â±0.224	2.315Â±0.418	-0.140036	c4	H3K27me3
3117	KCNG1	Pear	0.4245	0.733287	2.442Â±0.141	2.585Â±0.242	-0.142757	c4	H3K27me3
3119	NPY4R	Pear	0.428691	0.733287	2.567Â±0.382	2.700Â±0.435	-0.133153	c4	H3K27me3
3120	TNFRSF10D	Pear	0.449541	0.758965	1.201Â±0.244	1.136Â±0.131	0.0644397	c4	H3K27me3
3121	DDIT4	Pear	0.457293	0.762156	1.181Â±0.260	1.064Â±0.219	0.116626	c4	H3K27me3
3123	SGCG	Pear	0.486169	0.790025	0.786Â±0.388	0.929Â±0.216	-0.143595	c4	H3K27me3
3132	UCHL1	Pear	0.580008	0.834702	2.437Â±0.566	2.335Â±0.355	0.101578	c4	H3K27me3
3134	RNF180	Pear	0.594809	0.834702	2.272Â±0.371	2.191Â±0.105	0.0809864	c4	H3K27me3
3135	IGF1	Pear	0.60581	0.834702	0.958Â±0.310	0.856Â±0.463	0.101233	c4	H3K27me3
3136	SLC2A1	Pear	0.608156	0.834702	1.384Â±0.267	1.495Â±0.359	-0.110779	c4	H3K27me3
3138	TOM1L1	Pear	0.61442	0.834702	1.630Â±0.266	1.581Â±0.353	0.0488338	c4	H3K27me3
3142	CNN1	Pear	0.638372	0.834702	0.985Â±0.576	1.116Â±0.110	-0.130818	c4	H3K27me3
3143	PDGFA	Pear	0.643132	0.834702	3.158Â±0.244	3.027Â±0.464	0.131104	c4	H3K27me3
3145	CHAC1	Pear	0.676351	0.862015	1.498Â±0.408	1.428Â±0.284	0.0707359	c4	H3K27me3
3148	CLIC3	Pear	0.744779	0.905899	1.563Â±0.328	1.474Â±0.267	0.0892617	c4	H3K27me3
3151	DHRS3	Pear	0.780063	0.905899	0.913Â±0.558	0.992Â±0.294	-0.0789121	c4	H3K27me3
3157	DUSP2	Pear	0.803001	0.905899	1.621Â±0.234	1.658Â±0.400	-0.0375236	c4	H3K27me3
3159	ADH1B	Pear	0.808341	0.905899	0.150Â±0.335	0.228Â±0.505	-0.0777796	c4	H3K27me3
3160	ATP2A3	Pear	0.845251	0.938261	3.623Â±0.300	3.638Â±0.215	-0.0152243	c4	H3K27me3
3163	CDH6	Pear	0.875678	0.948651	2.743Â±0.434	2.719Â±0.484	0.0243127	c4	H3K27me3
3164	MIR210HG	Pear	0.889185	0.955323	1.500Â±0.267	1.470Â±0.532	0.0300015	c4	H3K27me3
3165	PCK2	Pear	0.901681	0.960807	1.337Â±0.297	1.324Â±0.202	0.0131267	c4	H3K27me3
3166	SALL4	Pear	0.919187	0.963737	2.898Â±0.377	2.881Â±0.374	0.0172623	c4	H3K27me3
3170	PTGS1	Pear	0.958173	0.980806	0.804Â±0.238	0.793Â±0.470	0.0109143	c4	H3K27me3
3172	ARL4A	Pear	0.981322	0.988929	0.770Â±0.560	0.779Â±0.328	-0.00827728	c4	H3K27me3
3173	PKP2	Pear	0.991435	0.991435	2.111Â±0.245	2.113Â±0.222	-0.00123522	c4	H3K27me3
3176	GOLGA8N	Pear	NA	NA	NA	NA	NA	c4	H3K27me3
3178	CXCL5	Pear	0.00869456	0.119614	1.836Â±0.340	1.635Â±0.419	0.200691	c4	H3K4me2
3182	MATN3	Pear	0.0113938	0.119614	2.026Â±0.298	1.856Â±0.333	0.170829	c4	H3K4me2
3183	KCNG1	Pear	0.0120839	0.119614	4.047Â±0.264	3.596Â±0.331	0.450642	c4	H3K4me2
3184	BAIAP2L1	Pear	0.0122053	0.119614	1.926Â±0.383	1.564Â±0.302	0.362468	c4	H3K4me2
3185	PCK2	Pear	0.0122959	0.119614	3.582Â±0.228	3.305Â±0.272	0.277053	c4	H3K4me2
3191	ATP2A3	Pear	0.0186012	0.119614	1.763Â±0.237	1.479Â±0.295	0.284379	c4	H3K4me2
3192	CNN1	Pear	0.0186735	0.119614	3.505Â±0.277	2.809Â±0.373	0.69637	c4	H3K4me2
3193	C3orf70	Pear	0.019195	0.119614	2.525Â±0.292	2.105Â±0.398	0.419704	c4	H3K4me2
3196	KRT7	Pear	0.0200425	0.119614	2.781Â±0.396	2.432Â±0.584	0.349161	c4	H3K4me2
3203	SCN9A	Pear	0.0267771	0.123499	2.337Â±0.427	1.762Â±0.278	0.574961	c4	H3K4me2
3205	SYT15	Pear	0.0293018	0.123499	1.775Â±0.556	1.328Â±0.542	0.44665	c4	H3K4me2
3213	HIST3H2BB	Pear	0.0561208	0.194148	4.217Â±0.169	3.813Â±0.276	0.404458	c4	H3K4me2
3214	DUSP2	Pear	0.0576385	0.194151	2.811Â±0.282	2.370Â±0.349	0.441142	c4	H3K4me2
3215	UCHL1	Pear	0.0619332	0.203268	2.635Â±0.178	1.998Â±0.439	0.637426	c4	H3K4me2
3218	PKP2	Pear	0.0725962	0.221245	0.855Â±0.444	0.168Â±0.340	0.686611	c4	H3K4me2
3219	PAWR	Pear	0.0807956	0.238091	3.857Â±0.158	3.601Â±0.150	0.255359	c4	H3K4me2
3224	BAMBI	Pear	0.108258	0.27889	3.339Â±0.322	3.030Â±0.536	0.30893	c4	H3K4me2
3226	IL11	Pear	0.116603	0.27889	4.300Â±0.279	3.925Â±0.361	0.375173	c4	H3K4me2
3228	EDNRB	Pear	0.118708	0.27889	2.537Â±0.536	2.010Â±0.249	0.527395	c4	H3K4me2
3229	PTPRN	Pear	0.120593	0.27889	2.597Â±0.302	2.195Â±0.185	0.40233	c4	H3K4me2
3231	FRMPD4	Pear	0.122047	0.27889	1.947Â±0.599	1.248Â±0.831	0.699267	c4	H3K4me2
3234	NPY4R	Pear	0.134595	0.292003	2.358Â±0.495	2.037Â±0.288	0.321266	c4	H3K4me2
3235	PTPLA	Pear	0.143645	0.299493	1.880Â±0.072	1.762Â±0.164	0.117754	c4	H3K4me2
3236	FSTL3	Pear	0.144286	0.299493	3.922Â±0.477	3.566Â±0.489	0.355714	c4	H3K4me2
3237	FAM101B	Pear	0.145409	0.299493	0.385Â±0.496	0.080Â±0.178	0.305198	c4	H3K4me2
3240	PDGFA	Pear	0.174383	0.3434	3.169Â±0.345	2.913Â±0.509	0.255866	c4	H3K4me2
3242	DHRS3	Pear	0.193331	0.363916	4.459Â±0.077	4.324Â±0.220	0.135168	c4	H3K4me2
3244	CLIC3	Pear	0.216035	0.394346	2.998Â±0.213	2.730Â±0.357	0.268027	c4	H3K4me2
3245	LINC01018	Pear	0.218739	0.394346	1.294Â±0.311	1.112Â±0.256	0.182801	c4	H3K4me2
3247	SNAI1	Pear	0.230559	0.399092	4.518Â±0.170	4.329Â±0.320	0.188482	c4	H3K4me2
3248	TOM1L1	Pear	0.230725	0.399092	1.037Â±0.537	0.561Â±0.551	0.475411	c4	H3K4me2
3250	RP4-756G23.5	Pear	0.256437	0.431893	3.190Â±0.727	2.894Â±0.541	0.295636	c4	H3K4me2
3252	TNFRSF10D	Pear	0.268267	0.440233	3.651Â±0.137	3.846Â±0.389	-0.194929	c4	H3K4me2
3253	SLC38A1	Pear	0.28297	0.458483	1.832Â±0.200	1.641Â±0.254	0.191075	c4	H3K4me2
3254	CHAC1	Pear	0.301319	0.478963	3.975Â±0.527	3.772Â±0.552	0.202713	c4	H3K4me2
3255	SGCG	Pear	0.303094	0.478963	0.343Â±0.475	0.817Â±0.469	-0.473636	c4	H3K4me2
3257	IGF1	Pear	0.317888	0.490236	2.280Â±0.155	2.133Â±0.250	0.146513	c4	H3K4me2
3258	SALL4	Pear	0.325791	0.493533	2.640Â±0.218	2.493Â±0.229	0.14707	c4	H3K4me2
3261	HSD17B6	Pear	0.380412	0.559597	2.964Â±0.175	2.784Â±0.318	0.180202	c4	H3K4me2
3262	ANKRD37	Pear	0.384723	0.559597	4.837Â±0.262	4.725Â±0.260	0.112444	c4	H3K4me2
3263	STC2	Pear	0.40254	0.57623	3.897Â±0.553	3.749Â±0.449	0.147499	c4	H3K4me2
3264	JPH2	Pear	0.405162	0.57623	1.710Â±0.147	1.517Â±0.411	0.193131	c4	H3K4me2
3266	FAHD2B	Pear	0.416152	0.578994	0.431Â±0.420	0.619Â±0.514	-0.187251	c4	H3K4me2
3267	CDH6	Pear	0.427365	0.580588	1.434Â±0.213	1.270Â±0.304	0.164631	c4	H3K4me2
3269	SLC2A1	Pear	0.430905	0.580588	4.236Â±0.345	4.089Â±0.408	0.146834	c4	H3K4me2
3270	RNF180	Pear	0.458691	0.611588	1.438Â±0.215	1.343Â±0.130	0.0957906	c4	H3K4me2
3272	SLC7A5	Pear	0.493414	0.644459	3.349Â±0.283	3.293Â±0.304	0.0568484	c4	H3K4me2
3275	ADH1B	Pear	0.513144	0.650321	0.204Â±0.456	0.412Â±0.385	-0.208261	c4	H3K4me2
3277	TES	Pear	0.540879	0.67216	2.934Â±0.503	2.854Â±0.443	0.0806574	c4	H3K4me2
3278	TTLL7	Pear	0.548065	0.674542	2.058Â±0.125	1.948Â±0.311	0.10993	c4	H3K4me2
3280	DDIT4	Pear	0.591234	0.711958	4.833Â±0.122	4.798Â±0.054	0.0341573	c4	H3K4me2
3283	DIAPH3	Pear	0.606277	0.711958	3.432Â±0.192	3.370Â±0.127	0.0616873	c4	H3K4me2
3284	ARL4A	Pear	0.631665	0.726863	2.992Â±0.151	2.926Â±0.153	0.0657578	c4	H3K4me2
3286	PDLIM3	Pear	0.636932	0.726863	2.541Â±0.286	2.482Â±0.236	0.0592767	c4	H3K4me2
3291	CCDC81	Pear	0.761993	0.833096	1.165Â±0.141	1.132Â±0.142	0.0332176	c4	H3K4me2
3292	PTGS1	Pear	0.768011	0.833096	2.423Â±0.393	2.339Â±0.336	0.0842548	c4	H3K4me2
3293	GREB1L	Pear	0.792435	0.846422	1.829Â±0.571	1.754Â±0.196	0.0756974	c4	H3K4me2
3294	KCTD16	Pear	0.793521	0.846422	4.390Â±0.338	4.428Â±0.107	-0.0383995	c4	H3K4me2
3296	MIR210HG	Pear	0.841305	0.88268	3.950Â±0.426	3.912Â±0.458	0.0382983	c4	H3K4me2
3297	RASGRP1	Pear	0.868605	0.898442	1.770Â±0.159	1.796Â±0.315	-0.026631	c4	H3K4me2
3298	IL33	Pear	0.870366	0.898442	2.972Â±0.501	3.005Â±0.749	-0.0329376	c4	H3K4me2
3299	RAB11FIP1	Pear	0.888655	0.899703	1.313Â±0.267	1.302Â±0.137	0.011868	c4	H3K4me2
3304	FBN2	Pear	NA	NA	NA	NA	NA	c4	H3K4me2
3305	GOLGA8N	Pear	NA	NA	NA	NA	NA	c4	H3K4me2
3307	SCRG1	Pear	NA	NA	NA	NA	NA	c4	H3K4me2
3308	SYBU	Pear	NA	NA	NA	NA	NA	c4	H3K4me2
3315	PTPRN	Pear	0.0128446	0.201674	2.407Â±0.481	1.765Â±0.304	0.642104	c4	H3K4me3
3317	SCN9A	Pear	0.0141802	0.201674	2.218Â±0.429	1.590Â±0.302	0.627618	c4	H3K4me3
3321	PTGS1	Pear	0.0226364	0.222882	2.397Â±0.305	1.975Â±0.409	0.422221	c4	H3K4me3
3323	KRT7	Pear	0.0320186	0.256741	1.985Â±0.881	1.417Â±0.881	0.567953	c4	H3K4me3
3324	C3orf70	Pear	0.0327218	0.256741	2.677Â±0.558	2.290Â±0.484	0.386848	c4	H3K4me3
3325	KCNG1	Pear	0.0359936	0.256741	4.189Â±0.416	3.485Â±0.853	0.703853	c4	H3K4me3
3326	NPY4R	Pear	0.0378682	0.256741	1.766Â±0.490	1.372Â±0.471	0.39399	c4	H3K4me3
3331	HIST3H2BB	Pear	0.0479031	0.256741	4.653Â±0.365	4.210Â±0.277	0.443719	c4	H3K4me3
3335	BAIAP2L1	Pear	0.0558757	0.256741	1.979Â±0.487	1.395Â±0.525	0.583972	c4	H3K4me3
3338	DUSP2	Pear	0.062415	0.266304	2.708Â±0.549	2.177Â±0.334	0.530665	c4	H3K4me3
3339	CXCL5	Pear	0.0684329	0.282562	1.341Â±0.179	1.189Â±0.159	0.151924	c4	H3K4me3
3340	CNN1	Pear	0.0800676	0.314352	3.270Â±0.364	2.540Â±0.576	0.730208	c4	H3K4me3
3343	PKP2	Pear	0.0910897	0.314352	0.920Â±0.522	0.420Â±0.413	0.499966	c4	H3K4me3
3347	CDH6	Pear	0.103002	0.336195	0.984Â±0.567	0.606Â±0.522	0.378064	c4	H3K4me3
3350	UCHL1	Pear	0.111491	0.336195	2.964Â±0.307	2.259Â±0.845	0.704176	c4	H3K4me3
3352	RP4-756G23.5	Pear	0.115567	0.336195	2.868Â±0.739	2.350Â±0.808	0.518705	c4	H3K4me3
3354	FRMPD4	Pear	0.1266	0.337162	2.332Â±0.780	1.627Â±0.789	0.705064	c4	H3K4me3
3359	ARL4A	Pear	0.134615	0.337858	3.384Â±0.440	3.748Â±0.492	-0.363231	c4	H3K4me3
3361	EDNRB	Pear	0.147487	0.356196	2.335Â±0.708	1.908Â±0.345	0.427142	c4	H3K4me3
3362	RAB11FIP1	Pear	0.152752	0.362078	1.312Â±0.213	1.132Â±0.043	0.180832	c4	H3K4me3
3365	SLC7A5	Pear	0.187515	0.407986	3.803Â±0.707	3.614Â±0.880	0.188798	c4	H3K4me3
3366	HSD17B6	Pear	0.188056	0.407986	2.953Â±0.356	3.135Â±0.216	-0.182073	c4	H3K4me3
3368	IL11	Pear	0.197409	0.414236	4.958Â±0.308	4.565Â±0.363	0.392933	c4	H3K4me3
3370	FAM101B	Pear	0.211298	0.429305	0.051Â±0.091	0.308Â±0.327	-0.256821	c4	H3K4me3
3372	SNAI1	Pear	0.229663	0.444991	5.335Â±0.366	4.778Â±0.790	0.557485	c4	H3K4me3
3374	PDLIM3	Pear	0.239177	0.444991	2.534Â±0.374	2.225Â±0.480	0.308693	c4	H3K4me3
3377	ATP2A3	Pear	0.244291	0.444991	1.824Â±0.287	1.568Â±0.354	0.256409	c4	H3K4me3
3378	JPH2	Pear	0.246831	0.444991	1.208Â±0.511	0.965Â±0.553	0.243134	c4	H3K4me3
3380	TES	Pear	0.258448	0.453169	3.515Â±0.716	3.280Â±0.857	0.23517	c4	H3K4me3
3381	PDGFA	Pear	0.26803	0.46031	3.292Â±0.610	3.060Â±0.487	0.232225	c4	H3K4me3
3382	TNFRSF10D	Pear	0.269713	0.46031	4.880Â±0.567	4.675Â±0.368	0.204968	c4	H3K4me3
3383	SLC38A1	Pear	0.276687	0.466	1.893Â±0.323	1.618Â±0.202	0.274929	c4	H3K4me3
3384	FAHD2B	Pear	0.288094	0.47797	0.479Â±0.517	0.654Â±0.483	-0.17505	c4	H3K4me3
3389	ADH1B	Pear	0.341834	0.533595	0.277Â±0.443	0.062Â±0.138	0.215709	c4	H3K4me3
3391	SLC2A1	Pear	0.366516	0.538097	5.386Â±0.649	5.127Â±0.224	0.25916	c4	H3K4me3
3392	CLIC3	Pear	0.374146	0.538097	2.413Â±0.409	2.232Â±0.341	0.181551	c4	H3K4me3
3395	FSTL3	Pear	0.406209	0.562796	3.739Â±0.565	3.427Â±0.773	0.311151	c4	H3K4me3
3396	RASGRP1	Pear	0.411805	0.562796	1.754Â±0.144	1.630Â±0.282	0.124198	c4	H3K4me3
3397	KCTD16	Pear	0.413303	0.562796	5.255Â±0.481	5.377Â±0.253	-0.122842	c4	H3K4me3
3398	MATN3	Pear	0.425888	0.573828	1.855Â±0.323	1.639Â±0.264	0.216422	c4	H3K4me3
3399	PTPLA	Pear	0.436861	0.580769	1.843Â±0.360	1.995Â±0.578	-0.152264	c4	H3K4me3
3400	SYT15	Pear	0.440114	0.580769	1.320Â±1.091	1.026Â±0.696	0.294175	c4	H3K4me3
3401	SGCG	Pear	0.450719	0.588694	0.127Â±0.284	0.017Â±0.037	0.11034	c4	H3K4me3
3402	BAMBI	Pear	0.479224	0.619603	3.510Â±1.023	3.249Â±0.492	0.261395	c4	H3K4me3
3403	TOM1L1	Pear	0.487499	0.622594	0.860Â±0.401	0.779Â±0.447	0.0814827	c4	H3K4me3
3404	PCK2	Pear	0.491265	0.622594	3.711Â±0.494	3.453Â±0.644	0.258122	c4	H3K4me3
3405	LINC01018	Pear	0.506491	0.635597	0.441Â±0.430	0.605Â±0.338	-0.164478	c4	H3K4me3
3406	GREB1L	Pear	0.516615	0.642007	1.427Â±0.468	1.561Â±0.220	-0.133249	c4	H3K4me3
3407	TTLL7	Pear	0.545364	0.671218	2.037Â±0.274	1.892Â±0.244	0.14549	c4	H3K4me3
3408	IL33	Pear	0.566033	0.690022	2.217Â±0.667	2.483Â±1.087	-0.265911	c4	H3K4me3
3410	MIR210HG	Pear	0.578352	0.691861	4.422Â±0.278	4.537Â±0.266	-0.115726	c4	H3K4me3
3412	DIAPH3	Pear	0.597609	0.698215	3.852Â±0.336	3.975Â±0.413	-0.122879	c4	H3K4me3
3413	STC2	Pear	0.600029	0.698215	4.167Â±0.891	4.023Â±0.755	0.143498	c4	H3K4me3
3414	RNF180	Pear	0.608283	0.701444	1.588Â±0.299	1.459Â±0.346	0.12928	c4	H3K4me3
3417	IGF1	Pear	0.63986	0.718439	1.536Â±0.415	1.657Â±0.297	-0.12151	c4	H3K4me3
3418	PAWR	Pear	0.650026	0.718772	5.121Â±0.533	5.081Â±0.475	0.0399563	c4	H3K4me3
3420	CHAC1	Pear	0.674599	0.738023	4.385Â±0.693	4.271Â±0.793	0.113912	c4	H3K4me3
3422	DHRS3	Pear	0.695217	0.747797	5.405Â±0.464	5.341Â±0.296	0.0633932	c4	H3K4me3
3423	SALL4	Pear	0.783551	0.835788	2.343Â±0.323	2.299Â±0.054	0.0434913	c4	H3K4me3
3427	CCDC81	Pear	0.943561	0.973999	0.829Â±0.507	0.801Â±0.457	0.0279064	c4	H3K4me3
3428	ANKRD37	Pear	0.956992	0.978394	5.226Â±0.444	5.218Â±0.266	0.00743322	c4	H3K4me3
3430	DDIT4	Pear	0.971266	0.978914	6.280Â±0.301	6.286Â±0.392	-0.00613126	c4	H3K4me3
3434	FBN2	Pear	NA	NA	NA	NA	NA	c4	H3K4me3
3435	GOLGA8N	Pear	NA	NA	NA	NA	NA	c4	H3K4me3
3438	SCRG1	Pear	NA	NA	NA	NA	NA	c4	H3K4me3
3440	SYBU	Pear	NA	NA	NA	NA	NA	c4	H3K4me3
3441	HOXA-AS2	Pear	1.81747e-05	0.00280886	3.819Â±0.470	0.142Â±0.318	3.67697	c5	H3K27ac
3442	TBX5	Pear	0.000137727	0.00654967	3.454Â±0.539	0.787Â±0.252	2.66713	c5	H3K27ac
3443	TBX5-AS1	Pear	0.000150567	0.00654967	3.494Â±0.562	0.817Â±0.236	2.67751	c5	H3K27ac
3444	LINC01116	Pear	0.000267502	0.00759847	3.218Â±0.287	2.157Â±0.213	1.061	c5	H3K27ac
3445	UNC5C	Pear	0.000305685	0.00759847	1.790Â±0.188	0.165Â±0.370	1.62496	c5	H3K27ac
3446	HOTAIRM1	Pear	0.000375109	0.00815861	3.342Â±0.135	1.530Â±0.308	1.81139	c5	H3K27ac
3448	PID1	Pear	0.000573418	0.00997747	1.252Â±0.459	0.721Â±0.565	0.531137	c5	H3K27ac
3449	HOXA5	Pear	0.000902165	0.0142706	4.809Â±0.603	0.528Â±0.535	4.28111	c5	H3K27ac
3450	HOXD3	Pear	0.00108354	0.0157114	3.759Â±0.323	2.390Â±0.505	1.3694	c5	H3K27ac
3451	HOXD8	Pear	0.00124911	0.0167188	4.136Â±0.406	2.740Â±0.689	1.3955	c5	H3K27ac
3452	SIM2	Pear	0.00143759	0.0178671	1.654Â±0.497	0.032Â±0.072	1.62175	c5	H3K27ac
3454	MAB21L1	Pear	0.00195025	0.0212089	2.640Â±0.410	0.866Â±0.615	1.77407	c5	H3K27ac
3455	CSRP1	Pear	0.00267284	0.0257053	2.676Â±0.367	2.162Â±0.229	0.513954	c5	H3K27ac
3461	CDH2	Pear	0.00463115	0.0350356	1.870Â±0.444	1.202Â±0.407	0.668342	c5	H3K27ac
3464	RELT	Pear	0.00687771	0.0457649	3.770Â±0.317	3.249Â±0.141	0.521027	c5	H3K27ac
3466	EPHA2	Pear	0.00747477	0.0464503	2.981Â±0.377	2.641Â±0.490	0.33977	c5	H3K27ac
3468	SAMD11	Pear	0.0126194	0.0708706	2.399Â±0.779	1.914Â±0.726	0.485031	c5	H3K27ac
3472	SKAP2	Pear	0.0165651	0.0847746	1.088Â±0.376	0.196Â±0.263	0.891459	c5	H3K27ac
3473	AMIGO2	Pear	0.0221018	0.109878	2.486Â±0.490	1.662Â±0.663	0.823398	c5	H3K27ac
3479	LIMK2	Pear	0.0333432	0.141505	2.622Â±0.675	2.285Â±0.536	0.337527	c5	H3K27ac
3480	SLC19A2	Pear	0.0360618	0.149399	4.942Â±0.259	4.507Â±0.501	0.434691	c5	H3K27ac
3482	RP11-65J3.1	Pear	0.0384944	0.151484	2.797Â±0.401	2.557Â±0.414	0.240248	c5	H3K27ac
3484	RBM24	Pear	0.0403422	0.152599	1.634Â±0.779	1.362Â±0.653	0.272016	c5	H3K27ac
3486	HOXA9	Pear	0.0484007	0.175452	4.265Â±0.491	3.889Â±0.561	0.376094	c5	H3K27ac
3489	LIF	Pear	0.065946	0.224992	3.801Â±0.480	3.319Â±0.282	0.482262	c5	H3K27ac
3490	RGS4	Pear	0.0678994	0.227202	2.117Â±0.387	2.307Â±0.527	-0.189751	c5	H3K27ac
3494	PLEKHA2	Pear	0.0754842	0.23454	2.336Â±0.448	1.886Â±0.736	0.450156	c5	H3K27ac
3497	RP11-397A16.2	Pear	0.0820371	0.241076	2.200Â±0.128	1.936Â±0.263	0.264829	c5	H3K27ac
3499	HAND2	Pear	0.086988	0.241076	3.070Â±0.393	2.454Â±0.659	0.616291	c5	H3K27ac
3500	HOXD1	Pear	0.0872611	0.241076	1.374Â±0.534	0.962Â±0.135	0.412131	c5	H3K27ac
3506	IER3	Pear	0.103984	0.262853	2.065Â±0.193	1.806Â±0.300	0.258683	c5	H3K27ac
3507	CRISPLD2	Pear	0.104977	0.262853	3.076Â±0.312	2.524Â±0.655	0.551697	c5	H3K27ac
3508	CD200	Pear	0.105746	0.262853	1.054Â±0.383	0.648Â±0.542	0.405152	c5	H3K27ac
3511	TAGLN	Pear	0.111708	0.266263	3.311Â±0.226	2.999Â±0.271	0.311818	c5	H3K27ac
3512	TRIM61	Pear	0.11731	0.275838	0.196Â±0.291	0.113Â±0.253	0.0832675	c5	H3K27ac
3513	HOXB7	Pear	0.122906	0.285142	0.821Â±0.461	0.350Â±0.385	0.471495	c5	H3K27ac
3515	NKX3-1	Pear	0.128552	0.290494	1.396Â±0.387	1.112Â±0.295	0.283081	c5	H3K27ac
3517	SLC16A3	Pear	0.133536	0.294116	3.285Â±0.290	3.052Â±0.366	0.233288	c5	H3K27ac
3518	MYH9	Pear	0.13559	0.294908	4.251Â±0.270	4.064Â±0.130	0.186593	c5	H3K27ac
3520	SNX25	Pear	0.143207	0.302488	3.236Â±0.330	3.435Â±0.318	-0.199163	c5	H3K27ac
3521	ADAMTS16	Pear	0.14429	0.302488	0.262Â±0.441	0.186Â±0.416	0.0756939	c5	H3K27ac
3522	BDKRB1	Pear	0.151399	0.304363	4.069Â±0.584	3.819Â±0.533	0.249209	c5	H3K27ac
3524	SLC22A3	Pear	0.151596	0.304363	0.691Â±0.373	0.275Â±0.458	0.415925	c5	H3K27ac
3525	DACT1	Pear	0.152181	0.304363	1.163Â±0.383	0.622Â±0.522	0.541324	c5	H3K27ac
3526	EDNRA	Pear	0.176872	0.349724	1.475Â±0.295	1.126Â±0.728	0.348853	c5	H3K27ac
3527	KRT8	Pear	0.180862	0.349948	1.339Â±0.278	1.044Â±0.345	0.29562	c5	H3K27ac
3529	PLN	Pear	0.190752	0.35689	1.129Â±0.404	0.850Â±0.216	0.279374	c5	H3K27ac
3530	STK38L	Pear	0.197391	0.361538	3.102Â±0.486	2.895Â±0.438	0.206652	c5	H3K27ac
3531	MMP23B	Pear	0.201196	0.364668	0.925Â±1.317	0.841Â±1.194	0.0843785	c5	H3K27ac
3534	CENPV	Pear	0.21247	0.371514	1.904Â±0.696	1.816Â±0.674	0.0882768	c5	H3K27ac
3536	HBEGF	Pear	0.221561	0.381699	1.906Â±0.372	1.808Â±0.361	0.0975195	c5	H3K27ac
3539	INHBE	Pear	0.236229	0.393159	3.338Â±0.361	3.175Â±0.219	0.16254	c5	H3K27ac
3541	SEC11C	Pear	0.241527	0.393159	0.994Â±0.224	0.698Â±0.409	0.295839	c5	H3K27ac
3542	VCAN-AS1	Pear	0.253071	0.402925	1.460Â±0.454	1.173Â±0.244	0.287472	c5	H3K27ac
3544	PPP1R3C	Pear	0.257969	0.402925	1.921Â±0.592	1.566Â±0.668	0.354772	c5	H3K27ac
3547	SUGCT	Pear	0.269108	0.414379	3.021Â±0.271	3.182Â±0.506	-0.160334	c5	H3K27ac
3550	FBXO32	Pear	0.291372	0.437058	2.511Â±0.635	2.390Â±0.583	0.121402	c5	H3K27ac
3554	KCNE4	Pear	0.321453	0.466107	4.008Â±0.262	3.672Â±0.703	0.336385	c5	H3K27ac
3555	MDFI	Pear	0.32543	0.467974	0.049Â±0.109	0.207Â±0.318	-0.158153	c5	H3K27ac
3557	C2orf88	Pear	0.376038	0.523445	0.455Â±0.270	0.272Â±0.249	0.182154	c5	H3K27ac
3560	BMP6	Pear	0.44626	0.604552	1.449Â±0.646	1.396Â±0.717	0.0528809	c5	H3K27ac
3561	PLOD2	Pear	0.448202	0.604552	3.438Â±0.254	3.557Â±0.545	-0.118333	c5	H3K27ac
3563	RBP1	Pear	0.45659	0.606463	0.889Â±0.654	0.615Â±0.378	0.274779	c5	H3K27ac
3565	IFI27	Pear	0.46505	0.608412	0.272Â±0.327	0.102Â±0.217	0.170125	c5	H3K27ac
3568	ITGA6	Pear	0.490101	0.627041	0.328Â±0.471	0.591Â±0.413	-0.262989	c5	H3K27ac
3569	MECOM	Pear	0.501311	0.636701	0.082Â±0.182	0.017Â±0.038	0.0645036	c5	H3K27ac
3571	BDNF	Pear	0.509729	0.638078	0.173Â±0.263	0.367Â±0.449	-0.193566	c5	H3K27ac
3572	SEL1L3	Pear	0.526667	0.654016	0.968Â±0.721	0.778Â±0.455	0.189759	c5	H3K27ac
3574	TOX2	Pear	0.544284	0.66509	1.088Â±1.090	0.897Â±0.865	0.190442	c5	H3K27ac
3576	STC1	Pear	0.558229	0.674527	1.808Â±0.400	1.628Â±0.552	0.179886	c5	H3K27ac
3578	ANXA3	Pear	0.572815	0.68031	0.482Â±0.456	0.646Â±0.593	-0.164428	c5	H3K27ac
3580	FGFR2	Pear	0.585549	0.688416	0.231Â±0.517	0.149Â±0.237	0.0819935	c5	H3K27ac
3583	EDN1	Pear	0.651503	0.750738	1.395Â±0.316	1.466Â±0.381	-0.0705427	c5	H3K27ac
3584	CAP2	Pear	0.680302	0.778766	1.452Â±0.580	1.361Â±0.556	0.0912533	c5	H3K27ac
3586	CDKN2B	Pear	0.70212	0.793304	2.280Â±0.511	2.214Â±0.394	0.0660745	c5	H3K27ac
3587	LDLRAD4	Pear	0.722672	0.810339	0.490Â±0.519	0.428Â±0.709	0.0614728	c5	H3K27ac
3589	RNF182	Pear	0.731168	0.810339	1.480Â±0.597	1.418Â±0.312	0.0613945	c5	H3K27ac
3597	PRSS35	Pear	0.811432	0.854799	0.727Â±0.512	0.665Â±0.377	0.0624781	c5	H3K27ac
3598	PABPC4L	Pear	0.815498	0.854799	0.270Â±0.366	0.343Â±0.513	-0.0726071	c5	H3K27ac
3599	ATP1B1	Pear	0.849728	0.885345	1.168Â±0.386	1.195Â±0.505	-0.0262724	c5	H3K27ac
3601	XRCC4	Pear	0.904865	0.931636	3.272Â±0.250	3.287Â±0.138	-0.0153852	c5	H3K27ac
3603	HSPA2	Pear	0.944447	0.961016	1.190Â±0.184	1.182Â±0.301	0.00756159	c5	H3K27ac
3604	NRIP3	Pear	0.960407	0.971574	1.530Â±0.431	1.523Â±0.353	0.00727727	c5	H3K27ac
3606	RAI14	Pear	0.997055	0.997055	3.881Â±0.308	3.882Â±0.176	-0.000566799	c5	H3K27ac
3607	ANO4	Pear	NA	NA	NA	NA	NA	c5	H3K27ac
3609	DCBLD1	Pear	NA	NA	NA	NA	NA	c5	H3K27ac
3613	NPIPA7	Pear	NA	NA	NA	NA	NA	c5	H3K27ac
3615	PITX2	Pear	NA	NA	NA	NA	NA	c5	H3K27ac
3618	SYNM	Pear	NA	NA	NA	NA	NA	c5	H3K27ac
3619	HOTAIRM1	Pear	7.14035e-05	0.00604269	1.094Â±0.254	2.828Â±0.215	-1.73432	c5	H3K27me3
3620	TBX5	Pear	9.19695e-05	0.00604269	1.010Â±0.454	3.141Â±0.278	-2.13086	c5	H3K27me3
3622	TBX5-AS1	Pear	0.000341469	0.0149393	0.919Â±0.591	3.135Â±0.289	-2.21618	c5	H3K27me3
3623	HOXA-AS2	Pear	0.000435491	0.0152422	0.220Â±0.353	2.576Â±0.233	-2.35585	c5	H3K27me3
3624	TOX2	Pear	0.000724891	0.0202432	1.518Â±0.219	2.377Â±0.278	-0.858693	c5	H3K27me3
3630	HOXA5	Pear	0.00177981	0.0259556	0.306Â±0.400	2.846Â±0.368	-2.53922	c5	H3K27me3
3632	CDH2	Pear	0.00753921	0.0856166	0.227Â±0.319	0.936Â±0.384	-0.70856	c5	H3K27me3
3633	HAND2	Pear	0.00757603	0.0856166	0.453Â±0.432	1.934Â±0.880	-1.48185	c5	H3K27me3
3634	HOXD8	Pear	0.0078278	0.0856166	0.777Â±0.472	2.364Â±0.686	-1.58682	c5	H3K27me3
3636	SEC11C	Pear	0.00940924	0.0914787	1.783Â±0.278	2.081Â±0.205	-0.29845	c5	H3K27me3
3637	PITX2	Pear	0.0106852	0.0984166	2.172Â±0.486	3.112Â±0.484	-0.940177	c5	H3K27me3
3639	HOXD3	Pear	0.0172121	0.143434	0.587Â±0.525	2.118Â±0.580	-1.53053	c5	H3K27me3
3641	SAMD11	Pear	0.0196312	0.149368	2.175Â±0.371	2.457Â±0.433	-0.281939	c5	H3K27me3
3643	RNF182	Pear	0.0219565	0.153696	1.837Â±0.236	2.253Â±0.436	-0.415843	c5	H3K27me3
3645	PLEKHA2	Pear	0.0251475	0.162993	1.077Â±0.650	1.793Â±0.705	-0.715967	c5	H3K27me3
3647	SIM2	Pear	0.0346344	0.205348	3.677Â±0.370	4.100Â±0.195	-0.422772	c5	H3K27me3
3650	AMIGO2	Pear	0.0382874	0.209384	1.601Â±0.120	1.741Â±0.041	-0.140164	c5	H3K27me3
3651	HOXD1	Pear	0.0396526	0.210279	2.146Â±0.441	2.922Â±0.301	-0.775865	c5	H3K27me3
3653	KRT8	Pear	0.058473	0.286593	1.604Â±0.392	1.958Â±0.257	-0.35473	c5	H3K27me3
3654	HSPA2	Pear	0.0589563	0.286593	1.003Â±0.333	0.676Â±0.436	0.326908	c5	H3K27me3
3657	LINC01116	Pear	0.06506	0.291936	1.185Â±0.193	1.577Â±0.379	-0.392002	c5	H3K27me3
3658	RBM24	Pear	0.0692515	0.302976	0.812Â±0.474	1.271Â±0.175	-0.45925	c5	H3K27me3
3659	ITGA6	Pear	0.0749929	0.319823	2.653Â±0.486	2.885Â±0.280	-0.232857	c5	H3K27me3
3660	UNC5C	Pear	0.077549	0.319823	2.369Â±0.531	2.758Â±0.219	-0.389415	c5	H3K27me3
3661	SKAP2	Pear	0.0794456	0.319823	0.697Â±0.368	1.084Â±0.204	-0.386578	c5	H3K27me3
3663	LIF	Pear	0.086924	0.337683	0.566Â±0.528	1.108Â±0.139	-0.542784	c5	H3K27me3
3667	ANO4	Pear	0.0959258	0.342592	0.061Â±0.137	0.363Â±0.383	-0.302063	c5	H3K27me3
3670	PPP1R3C	Pear	0.110114	0.354712	0.912Â±0.407	1.277Â±0.131	-0.364988	c5	H3K27me3
3671	MAB21L1	Pear	0.111072	0.354712	0.341Â±0.442	0.758Â±0.427	-0.417355	c5	H3K27me3
3672	HOXA9	Pear	0.113267	0.354712	0.195Â±0.283	0.857Â±0.639	-0.661735	c5	H3K27me3
3675	CENPV	Pear	0.116438	0.354712	1.272Â±0.404	1.581Â±0.258	-0.309329	c5	H3K27me3
3676	RAI14	Pear	0.119203	0.354712	0.262Â±0.406	0.770Â±0.490	-0.507377	c5	H3K27me3
3678	RP11-65J3.1	Pear	0.125386	0.365709	0.553Â±0.542	0.733Â±0.562	-0.179977	c5	H3K27me3
3680	ANXA3	Pear	0.141576	0.398371	1.109Â±0.665	1.687Â±0.283	-0.578169	c5	H3K27me3
3681	EPHA2	Pear	0.143414	0.398371	1.519Â±0.173	1.837Â±0.314	-0.317668	c5	H3K27me3
3682	ADAMTS16	Pear	0.149847	0.409738	3.005Â±0.275	2.808Â±0.305	0.196976	c5	H3K27me3
3684	RGS4	Pear	0.158778	0.421003	0.892Â±0.556	1.255Â±0.275	-0.363684	c5	H3K27me3
3685	BDKRB1	Pear	0.164196	0.42887	0.523Â±0.484	0.947Â±0.162	-0.424335	c5	H3K27me3
3689	LDLRAD4	Pear	0.193622	0.466885	3.034Â±0.322	2.895Â±0.196	0.138724	c5	H3K27me3
3693	BMP6	Pear	0.211636	0.483349	2.473Â±0.356	2.564Â±0.344	-0.0907606	c5	H3K27me3
3694	PABPC4L	Pear	0.212674	0.483349	0.594Â±0.544	0.974Â±0.153	-0.380177	c5	H3K27me3
3697	NKX3-1	Pear	0.231918	0.507321	2.628Â±0.117	2.775Â±0.308	-0.147185	c5	H3K27me3
3698	SNX25	Pear	0.240701	0.520034	0.308Â±0.435	0.409Â±0.346	-0.100664	c5	H3K27me3
3700	CD200	Pear	0.259388	0.54013	1.690Â±0.380	1.433Â±0.253	0.256852	c5	H3K27me3
3701	DCBLD1	Pear	0.259787	0.54013	0.202Â±0.371	0.373Â±0.391	-0.17012	c5	H3K27me3
3703	CSRP1	Pear	0.268926	0.54013	0.760Â±0.527	1.064Â±0.210	-0.30398	c5	H3K27me3
3705	SLC19A2	Pear	0.273418	0.54013	0.835Â±0.323	1.088Â±0.181	-0.252989	c5	H3K27me3
3707	SEL1L3	Pear	0.277781	0.54013	1.090Â±0.689	1.367Â±0.485	-0.276478	c5	H3K27me3
3710	PLOD2	Pear	0.30928	0.581978	0.677Â±0.407	0.869Â±0.207	-0.192298	c5	H3K27me3
3711	PRSS35	Pear	0.32256	0.596997	0.706Â±0.668	1.070Â±0.124	-0.364403	c5	H3K27me3
3713	LIMK2	Pear	0.327496	0.596997	0.645Â±0.536	0.877Â±0.294	-0.232675	c5	H3K27me3
3716	CDKN2B	Pear	0.366738	0.646757	1.462Â±0.289	1.404Â±0.198	0.0578759	c5	H3K27me3
3717	FBXO32	Pear	0.369575	0.646757	1.090Â±0.566	1.333Â±0.365	-0.243403	c5	H3K27me3
3719	INHBE	Pear	0.383674	0.653836	1.088Â±0.336	1.215Â±0.131	-0.127292	c5	H3K27me3
3720	DACT1	Pear	0.384829	0.653836	1.498Â±0.363	1.705Â±0.468	-0.207296	c5	H3K27me3
3723	MMP23B	Pear	0.402837	0.659959	3.151Â±0.431	2.972Â±0.752	0.178633	c5	H3K27me3
3725	EDNRA	Pear	0.427661	0.692969	1.212Â±0.233	1.338Â±0.197	-0.126199	c5	H3K27me3
3727	CAP2	Pear	0.439624	0.698319	1.217Â±0.233	1.355Â±0.148	-0.13802	c5	H3K27me3
3730	SUGCT	Pear	0.474559	0.727638	1.172Â±0.134	1.317Â±0.362	-0.145857	c5	H3K27me3
3734	HOXB7	Pear	0.488192	0.727638	4.538Â±0.273	4.605Â±0.224	-0.0668537	c5	H3K27me3
3738	MDFI	Pear	0.514867	0.744642	3.148Â±0.434	3.074Â±0.351	0.0735883	c5	H3K27me3
3741	IFI27	Pear	0.565692	0.791228	0.225Â±0.396	0.311Â±0.330	-0.0865019	c5	H3K27me3
3742	STK38L	Pear	0.568159	0.791228	0.850Â±0.495	0.967Â±0.228	-0.116483	c5	H3K27me3
3745	RP11-397A16.2	Pear	0.582556	0.791228	0.759Â±0.528	0.892Â±0.182	-0.1331	c5	H3K27me3
3746	FGFR2	Pear	0.583248	0.791228	2.742Â±0.365	2.677Â±0.213	0.0650263	c5	H3K27me3
3748	VCAN-AS1	Pear	0.597936	0.798769	0.712Â±0.520	0.829Â±0.312	-0.116731	c5	H3K27me3
3749	CRISPLD2	Pear	0.612656	0.808926	1.747Â±0.311	1.805Â±0.150	-0.0579763	c5	H3K27me3
3750	BDNF	Pear	0.614784	0.808926	3.109Â±0.261	3.162Â±0.173	-0.0528786	c5	H3K27me3
3753	TAGLN	Pear	0.662766	0.852015	0.568Â±0.475	0.662Â±0.141	-0.0940607	c5	H3K27me3
3754	RBP1	Pear	0.675016	0.852015	1.707Â±0.198	1.595Â±0.387	0.112123	c5	H3K27me3
3756	PID1	Pear	0.68555	0.852015	1.340Â±0.282	1.298Â±0.171	0.0416911	c5	H3K27me3
3758	SYNM	Pear	0.686481	0.852015	1.862Â±0.235	1.822Â±0.196	0.039838	c5	H3K27me3
3759	STC1	Pear	0.695505	0.855568	1.068Â±0.476	1.205Â±0.309	-0.136565	c5	H3K27me3
3761	NRIP3	Pear	0.735148	0.88428	2.954Â±0.286	2.999Â±0.214	-0.045674	c5	H3K27me3
3762	MECOM	Pear	0.741061	0.88428	3.353Â±0.408	3.392Â±0.197	-0.0394406	c5	H3K27me3
3770	KCNE4	Pear	0.814982	0.91493	1.090Â±0.262	1.045Â±0.262	0.0450646	c5	H3K27me3
3771	SLC22A3	Pear	0.815583	0.91493	1.960Â±0.359	1.991Â±0.228	-0.0301713	c5	H3K27me3
3772	ATP1B1	Pear	0.815838	0.91493	2.327Â±0.274	2.307Â±0.226	0.0192244	c5	H3K27me3
3773	EDN1	Pear	0.819324	0.91493	1.075Â±0.277	1.144Â±0.364	-0.0687224	c5	H3K27me3
3774	XRCC4	Pear	0.820823	0.91493	0.601Â±0.515	0.646Â±0.225	-0.0449346	c5	H3K27me3
3775	C2orf88	Pear	0.860369	0.95294	0.697Â±0.467	0.755Â±0.421	-0.0577623	c5	H3K27me3
3777	HBEGF	Pear	0.885227	0.968217	0.978Â±0.251	1.006Â±0.245	-0.027785	c5	H3K27me3
3781	SLC16A3	Pear	0.916394	0.977859	0.420Â±0.431	0.454Â±0.372	-0.0340254	c5	H3K27me3
3782	IER3	Pear	0.931748	0.97811	0.335Â±0.375	0.359Â±0.358	-0.0243493	c5	H3K27me3
3784	MYH9	Pear	0.936363	0.97811	0.578Â±0.427	0.605Â±0.389	-0.026504	c5	H3K27me3
3785	RELT	Pear	0.938985	0.97811	1.003Â±0.401	0.982Â±0.324	0.0211061	c5	H3K27me3
3794	NPIPA7	Pear	NA	NA	NA	NA	NA	c5	H3K27me3
3795	PLN	Pear	NA	NA	NA	NA	NA	c5	H3K27me3
3796	TRIM61	Pear	NA	NA	NA	NA	NA	c5	H3K27me3
3798	UNC5C	Pear	4.83517e-05	0.00420659	2.739Â±0.289	1.731Â±0.327	1.00783	c5	H3K4me2
3799	HOXA5	Pear	9.01746e-05	0.00523013	4.136Â±0.229	1.480Â±0.169	2.65512	c5	H3K4me2
3800	ITGA6	Pear	0.000208304	0.00906121	2.164Â±0.395	1.717Â±0.360	0.446894	c5	H3K4me2
3801	HOXA-AS2	Pear	0.000694073	0.0190068	3.508Â±0.227	0.604Â±0.559	2.90326	c5	H3K4me2
3802	MAB21L1	Pear	0.000833621	0.0190068	3.125Â±0.215	1.321Â±0.480	1.8045	c5	H3K4me2
3803	TBX5	Pear	0.000860136	0.0190068	3.563Â±0.276	1.265Â±0.717	2.29753	c5	H3K4me2
3804	TBX5-AS1	Pear	0.000873876	0.0190068	3.557Â±0.275	1.280Â±0.726	2.27714	c5	H3K4me2
3805	SKAP2	Pear	0.00259117	0.0491699	0.758Â±0.161	0.120Â±0.262	0.638836	c5	H3K4me2
3806	SNX25	Pear	0.00312905	0.0491699	3.580Â±0.404	3.792Â±0.403	-0.212349	c5	H3K4me2
3808	SIM2	Pear	0.00408618	0.0491699	2.979Â±0.489	1.725Â±0.204	1.25334	c5	H3K4me2
3812	EPHA2	Pear	0.00469364	0.0491699	4.191Â±0.265	3.776Â±0.354	0.415011	c5	H3K4me2
3813	FGFR2	Pear	0.00480396	0.0491699	1.456Â±0.340	0.995Â±0.399	0.46131	c5	H3K4me2
3814	HOXD8	Pear	0.00634614	0.061346	4.057Â±0.246	3.314Â±0.310	0.74338	c5	H3K4me2
3816	HOXD1	Pear	0.00740956	0.0644632	2.957Â±0.167	2.319Â±0.146	0.638636	c5	H3K4me2
3817	LINC01116	Pear	0.00866971	0.0692336	4.068Â±0.248	3.542Â±0.157	0.526726	c5	H3K4me2
3823	SEL1L3	Pear	0.0109685	0.0692336	1.751Â±0.193	1.427Â±0.265	0.324469	c5	H3K4me2
3824	HOXD3	Pear	0.011141	0.0692336	3.838Â±0.228	2.956Â±0.308	0.881893	c5	H3K4me2
3826	SLC19A2	Pear	0.0142039	0.0823824	4.516Â±0.153	4.237Â±0.190	0.279562	c5	H3K4me2
3829	HOTAIRM1	Pear	0.0160052	0.084391	3.845Â±0.270	2.720Â±0.565	1.12533	c5	H3K4me2
3831	SLC22A3	Pear	0.0191678	0.0952911	1.756Â±0.220	1.457Â±0.280	0.299267	c5	H3K4me2
3834	EDNRA	Pear	0.0220039	0.0968653	2.354Â±0.314	2.116Â±0.261	0.23747	c5	H3K4me2
3835	HOXA9	Pear	0.0226272	0.0968653	4.102Â±0.153	3.727Â±0.117	0.375155	c5	H3K4me2
3837	TOX2	Pear	0.0232063	0.0968653	2.613Â±0.483	2.102Â±0.608	0.510876	c5	H3K4me2
3838	CDH2	Pear	0.0233813	0.0968653	3.153Â±0.078	2.717Â±0.238	0.436286	c5	H3K4me2
3840	PLN	Pear	0.0257258	0.101734	1.635Â±0.324	1.127Â±0.264	0.507882	c5	H3K4me2
3843	PITX2	Pear	0.0280898	0.103992	0.204Â±0.284	0.549Â±0.350	-0.34461	c5	H3K4me2
3844	CAP2	Pear	0.0294067	0.106599	2.665Â±0.427	2.177Â±0.370	0.488135	c5	H3K4me2
3847	RBP1	Pear	0.0375766	0.128203	1.658Â±0.304	1.248Â±0.206	0.409837	c5	H3K4me2
3850	DACT1	Pear	0.0410443	0.132254	1.688Â±0.185	1.118Â±0.362	0.569479	c5	H3K4me2
3856	EDN1	Pear	0.055246	0.160213	3.028Â±0.415	2.494Â±0.410	0.533805	c5	H3K4me2
3863	CRISPLD2	Pear	0.0753129	0.195589	4.338Â±0.239	4.053Â±0.412	0.284847	c5	H3K4me2
3865	TRIM61	Pear	0.0850191	0.213898	0.753Â±0.540	0.210Â±0.470	0.542994	c5	H3K4me2
3866	BDKRB1	Pear	0.0871844	0.213898	3.673Â±0.307	3.368Â±0.364	0.30524	c5	H3K4me2
3870	DCBLD1	Pear	0.0926243	0.217792	0.213Â±0.210	0.017Â±0.038	0.195959	c5	H3K4me2
3871	CSRP1	Pear	0.0959005	0.221393	2.604Â±0.217	2.207Â±0.345	0.396993	c5	H3K4me2
3872	LIMK2	Pear	0.0967003	0.221393	3.114Â±0.124	2.921Â±0.161	0.193414	c5	H3K4me2
3875	XRCC4	Pear	0.106968	0.235601	3.807Â±0.166	3.882Â±0.109	-0.0751247	c5	H3K4me2
3879	NKX3-1	Pear	0.123477	0.258855	2.669Â±0.277	2.415Â±0.446	0.254239	c5	H3K4me2
3880	ADAMTS16	Pear	0.140305	0.290632	1.868Â±0.238	1.663Â±0.368	0.204972	c5	H3K4me2
3884	LIF	Pear	0.151969	0.300485	4.070Â±0.261	3.814Â±0.468	0.255635	c5	H3K4me2
3889	C2orf88	Pear	0.180622	0.336516	0.240Â±0.348	0.082Â±0.183	0.157548	c5	H3K4me2
3890	RBM24	Pear	0.181796	0.336516	2.776Â±0.338	2.489Â±0.275	0.287343	c5	H3K4me2
3891	AMIGO2	Pear	0.183844	0.336709	3.546Â±0.226	3.263Â±0.245	0.283133	c5	H3K4me2
3892	VCAN-AS1	Pear	0.186718	0.336709	1.191Â±0.271	0.975Â±0.225	0.215808	c5	H3K4me2
3895	PID1	Pear	0.192565	0.338448	2.336Â±0.350	2.089Â±0.221	0.246763	c5	H3K4me2
3897	SAMD11	Pear	0.199787	0.344187	4.081Â±0.308	3.785Â±0.594	0.295984	c5	H3K4me2
3900	HAND2	Pear	0.21363	0.35742	3.226Â±0.410	2.826Â±0.430	0.400715	c5	H3K4me2
3901	BMP6	Pear	0.218649	0.362333	3.752Â±0.402	3.554Â±0.371	0.197812	c5	H3K4me2
3907	CENPV	Pear	0.236044	0.370015	3.428Â±0.449	3.190Â±0.299	0.238227	c5	H3K4me2
3908	MDFI	Pear	0.241221	0.374754	1.043Â±0.224	0.765Â±0.543	0.277595	c5	H3K4me2
3910	TAGLN	Pear	0.256556	0.386628	4.207Â±0.227	4.047Â±0.244	0.160077	c5	H3K4me2
3913	RNF182	Pear	0.259974	0.386628	2.715Â±0.327	2.498Â±0.252	0.216631	c5	H3K4me2
3916	HOXB7	Pear	0.278397	0.403675	1.355Â±0.179	1.272Â±0.234	0.0824211	c5	H3K4me2
3918	KRT8	Pear	0.292256	0.416824	2.778Â±0.119	2.406Â±0.592	0.372169	c5	H3K4me2
3919	RP11-397A16.2	Pear	0.303848	0.429834	2.441Â±0.327	2.226Â±0.156	0.215086	c5	H3K4me2
3921	PABPC4L	Pear	0.317681	0.442212	1.131Â±0.369	0.848Â±0.491	0.282909	c5	H3K4me2
3923	MYH9	Pear	0.324281	0.44429	4.174Â±0.143	4.021Â±0.307	0.152835	c5	H3K4me2
3924	STC1	Pear	0.327164	0.444738	3.580Â±0.388	3.436Â±0.629	0.144312	c5	H3K4me2
3925	RGS4	Pear	0.335919	0.453101	3.615Â±0.384	3.350Â±0.851	0.264922	c5	H3K4me2
3927	HSPA2	Pear	0.386198	0.509079	1.336Â±0.213	1.188Â±0.214	0.148533	c5	H3K4me2
3929	PLEKHA2	Pear	0.414685	0.538472	3.350Â±0.269	3.164Â±0.491	0.186313	c5	H3K4me2
3931	PPP1R3C	Pear	0.425347	0.543878	3.369Â±0.463	3.170Â±0.314	0.198613	c5	H3K4me2
3932	SLC16A3	Pear	0.428226	0.543878	3.628Â±0.601	3.470Â±0.687	0.158002	c5	H3K4me2
3933	ATP1B1	Pear	0.434428	0.547757	2.646Â±0.125	2.482Â±0.518	0.16343	c5	H3K4me2
3934	IER3	Pear	0.446002	0.558304	1.083Â±0.148	0.973Â±0.385	0.109841	c5	H3K4me2
3935	MECOM	Pear	0.461064	0.573037	1.990Â±0.407	1.841Â±0.125	0.148845	c5	H3K4me2
3936	HBEGF	Pear	0.479145	0.591285	3.278Â±0.193	3.176Â±0.444	0.101677	c5	H3K4me2
3938	NRIP3	Pear	0.548642	0.667579	2.849Â±0.319	2.771Â±0.246	0.0779322	c5	H3K4me2
3939	ANXA3	Pear	0.562772	0.680016	1.445Â±0.282	1.534Â±0.165	-0.0891266	c5	H3K4me2
3940	BDNF	Pear	0.591331	0.705713	1.909Â±0.168	1.839Â±0.351	0.0701183	c5	H3K4me2
3941	CDKN2B	Pear	0.59215	0.705713	3.540Â±0.361	3.586Â±0.322	-0.0466233	c5	H3K4me2
3942	MMP23B	Pear	0.599183	0.709237	1.510Â±1.096	1.219Â±0.888	0.291314	c5	H3K4me2
3946	SYNM	Pear	0.63716	0.733127	0.400Â±0.515	0.235Â±0.274	0.164787	c5	H3K4me2
3947	RELT	Pear	0.640433	0.733127	3.494Â±0.199	3.358Â±0.476	0.13559	c5	H3K4me2
3951	RP11-65J3.1	Pear	0.695406	0.775645	1.993Â±0.159	1.901Â±0.448	0.0921893	c5	H3K4me2
3954	SUGCT	Pear	0.725818	0.794292	4.214Â±0.067	4.191Â±0.193	0.0226126	c5	H3K4me2
3955	SEC11C	Pear	0.74864	0.814146	1.964Â±0.119	2.011Â±0.351	-0.0470812	c5	H3K4me2
3956	CD200	Pear	0.773333	0.832013	1.294Â±0.312	1.361Â±0.227	-0.0668309	c5	H3K4me2
3958	LDLRAD4	Pear	0.785046	0.838025	1.763Â±0.418	1.738Â±0.522	0.0250523	c5	H3K4me2
3959	RAI14	Pear	0.809066	0.858399	3.839Â±0.136	3.819Â±0.147	0.0199313	c5	H3K4me2
3960	FBXO32	Pear	0.832508	0.877918	3.783Â±0.218	3.796Â±0.267	-0.0137358	c5	H3K4me2
3963	PRSS35	Pear	0.877494	0.908748	1.356Â±0.233	1.381Â±0.279	-0.025468	c5	H3K4me2
3966	KCNE4	Pear	0.934272	0.950663	4.215Â±0.123	4.225Â±0.190	-0.0108816	c5	H3K4me2
3967	PLOD2	Pear	0.953907	0.964999	3.420Â±0.234	3.424Â±0.168	-0.00416839	c5	H3K4me2
3968	STK38L	Pear	0.974753	0.980387	3.448Â±0.496	3.439Â±0.539	0.00922612	c5	H3K4me2
3969	INHBE	Pear	0.985861	0.985861	2.738Â±0.111	2.735Â±0.254	0.00268949	c5	H3K4me2
3970	ANO4	Pear	NA	NA	NA	NA	NA	c5	H3K4me2
3973	IFI27	Pear	NA	NA	NA	NA	NA	c5	H3K4me2
3974	NPIPA7	Pear	NA	NA	NA	NA	NA	c5	H3K4me2
3975	TBX5-AS1	Pear	3.20129e-06	0.000557024	3.928Â±0.332	1.361Â±0.315	2.56788	c5	H3K4me3
3976	TBX5	Pear	8.68914e-06	0.000755956	3.916Â±0.333	1.289Â±0.274	2.62758	c5	H3K4me3
3977	HOXA5	Pear	3.5434e-05	0.00205517	4.800Â±0.144	0.986Â±0.451	3.81437	c5	H3K4me3
3979	UNC5C	Pear	0.000123373	0.00386713	3.506Â±0.527	1.703Â±0.427	1.80281	c5	H3K4me3
3980	HOXA-AS2	Pear	0.000151357	0.00386713	3.342Â±0.284	0.252Â±0.346	3.0903	c5	H3K4me3
3981	SIM2	Pear	0.000155574	0.00386713	3.296Â±0.439	1.060Â±0.165	2.23547	c5	H3K4me3
3984	EPHA2	Pear	0.000318556	0.00554288	4.125Â±0.327	3.599Â±0.371	0.525829	c5	H3K4me3
3986	TOX2	Pear	0.000532193	0.00746191	3.019Â±0.757	2.203Â±0.792	0.815931	c5	H3K4me3
3991	MAB21L1	Pear	0.00218213	0.0222313	4.456Â±0.390	2.356Â±0.816	2.09933	c5	H3K4me3
3997	CSRP1	Pear	0.00589025	0.044561	2.344Â±0.299	1.775Â±0.355	0.568493	c5	H3K4me3
3999	HOXB7	Pear	0.0104641	0.07283	1.397Â±0.196	0.668Â±0.459	0.729495	c5	H3K4me3
4000	HOXD3	Pear	0.0112255	0.0751247	4.566Â±0.465	3.291Â±0.458	1.27566	c5	H3K4me3
[truncated: 397 more rows]
