# Supplementary material for: An Atlas of Promoter Chromatin Modifications and HiChIP Regulatory Interactions in Human Subcutaneous Adipose-Derived Stem Cells
Source: Int J Mol Sci. 2023 Dec 28;25(1):437. doi: 10.3390/ijms25010437 (PMC10778978; doi:10.3390/ijms25010437)
Supplement: Supplementary file 1 [file ijms-25-00437-s001.zip › Supplemental Table S4.xlsx]

## Sheet: gwas-WHR SNP
List of WHR-SNP considered in our study
DATE ADDED TO CATALOG	PUBMEDID	FIRST AUTHOR	DATE	JOURNAL	LINK	STUDY	DISEASE/TRAIT	INITIAL SAMPLE SIZE	REPLICATION SAMPLE SIZE	REGION	CHR_ID	CHR_POS	REPORTED GENE(S)	MAPPED_GENE	UPSTREAM_GENE_ID	DOWNSTREAM_GENE_ID	SNP_GENE_IDS	UPSTREAM_GENE_DISTANCE	DOWNSTREAM_GENE_DISTANCE	STRONGEST SNP-RISK ALLELE	SNPS	MERGED	SNP_ID_CURRENT	CONTEXT	INTERGENIC	RISK ALLELE FREQUENCY	P-VALUE	PVALUE_MLOG	P-VALUE (TEXT)	OR or BETA	95% CI (TEXT)	PLATFORM [SNPS PASSING QC]	CNV	MAPPED_TRAIT	MAPPED_TRAIT_URI	STUDY ACCESSION	GENOTYPING TECHNOLOGY
2019-02-08	30595370	Kichaev G	2018-12-27	Am J Hum Genet	www.ncbi.nlm.nih.gov/pubmed/30595370	Leveraging Polygenic Functional Enrichment to Improve GWAS Power.	Waist-hip ratio	approximately 458,000 European ancestry individuals	NA	1p36.32	1	3056869		ACTRT2 - PRDM16-DT	ENSG00000169717	ENSG00000177133		33966	2746	rs2993481-?	rs2993481	0	2993481	intergenic_variant	1	NR	1e-17	17				NR [~ 8900000] (imputed)	N	waist-hip ratio	http://www.ebi.ac.uk/efo/EFO_0004343	GCST007067	Genome-wide genotyping array
2019-02-08	30595370	Kichaev G	2018-12-27	Am J Hum Genet	www.ncbi.nlm.nih.gov/pubmed/30595370	Leveraging Polygenic Functional Enrichment to Improve GWAS Power.	Waist-hip ratio	approximately 458,000 European ancestry individuals	NA	1p36.22	1	9276689		H6PD - SPSB1	ENSG00000049239	ENSG00000171621		5352	16205	rs72641835-?	rs72641835	0	72641835	intergenic_variant	1	NR	1e-22	22				NR [~ 8900000] (imputed)	N	waist-hip ratio	http://www.ebi.ac.uk/efo/EFO_0004343	GCST007067	Genome-wide genotyping array
2019-02-08	30595370	Kichaev G	2018-12-27	Am J Hum Genet	www.ncbi.nlm.nih.gov/pubmed/30595370	Leveraging Polygenic Functional Enrichment to Improve GWAS Power.	Waist-hip ratio	approximately 458,000 European ancestry individuals	NA	1p36.22	1	11100617		EXOSC10-AS1			ENSG00000230337			rs2791644-?	rs2791644	0	2791644	intron_variant	0	NR	9e-08	7.04576				NR [~ 8900000] (imputed)	N	waist-hip ratio	http://www.ebi.ac.uk/efo/EFO_0004343	GCST007067	Genome-wide genotyping array
2019-02-08	30595370	Kichaev G	2018-12-27	Am J Hum Genet	www.ncbi.nlm.nih.gov/pubmed/30595370	Leveraging Polygenic Functional Enrichment to Improve GWAS Power.	Waist-hip ratio	approximately 458,000 European ancestry individuals	NA	1p36.13	1	16981663		MFAP2 - ATP13A2	ENSG00000117122	ENSG00000159363		1031	4295	rs9435732-?	rs9435732	0	9435732	intron_variant	1	NR	2e-10	9.69897				NR [~ 8900000] (imputed)	N	waist-hip ratio	http://www.ebi.ac.uk/efo/EFO_0004343	GCST007067	Genome-wide genotyping array
2019-02-08	30595370	Kichaev G	2018-12-27	Am J Hum Genet	www.ncbi.nlm.nih.gov/pubmed/30595370	Leveraging Polygenic Functional Enrichment to Improve GWAS Power.	Waist-hip ratio	approximately 458,000 European ancestry individuals	NA	1p36.12	1	21312674		ECE1			ENSG00000117298			rs213010-?	rs213010	0	213010	intron_variant	0	NR	8e-08	7.09691				NR [~ 8900000] (imputed)	N	waist-hip ratio	http://www.ebi.ac.uk/efo/EFO_0004343	GCST007067	Genome-wide genotyping array
2019-02-08	30595370	Kichaev G	2018-12-27	Am J Hum Genet	www.ncbi.nlm.nih.gov/pubmed/30595370	Leveraging Polygenic Functional Enrichment to Improve GWAS Power.	Waist-hip ratio	approximately 458,000 European ancestry individuals	NA	1p36.12	1	22132301		WNT4			ENSG00000162552			rs12404660-?	rs12404660	0	12404660	intron_variant	0	NR	2e-13	12.699				NR [~ 8900000] (imputed)	N	waist-hip ratio	http://www.ebi.ac.uk/efo/EFO_0004343	GCST007067	Genome-wide genotyping array
2019-02-08	30595370	Kichaev G	2018-12-27	Am J Hum Genet	www.ncbi.nlm.nih.gov/pubmed/30595370	Leveraging Polygenic Functional Enrichment to Improve GWAS Power.	Waist-hip ratio	approximately 458,000 European ancestry individuals	NA	1p36.12	1	23383982		TCEA3, TCEA3			ENSG00000204219, ENSG00000282941			rs2298632-?	rs2298632	0	2298632	3_prime_UTR_variant	0	NR	7e-16	15.1549				NR [~ 8900000] (imputed)	N	waist-hip ratio	http://www.ebi.ac.uk/efo/EFO_0004343	GCST007067	Genome-wide genotyping array
2019-02-08	30595370	Kichaev G	2018-12-27	Am J Hum Genet	www.ncbi.nlm.nih.gov/pubmed/30595370	Leveraging Polygenic Functional Enrichment to Improve GWAS Power.	Waist-hip ratio	approximately 458,000 European ancestry individuals	NA	1p36.11	1	25825590		MTFR1L			ENSG00000117640			rs3767876-?	rs3767876	0	3767876	intron_variant	0	NR	4e-08	7.39794				NR [~ 8900000] (imputed)	N	waist-hip ratio	http://www.ebi.ac.uk/efo/EFO_0004343	GCST007067	Genome-wide genotyping array
2019-02-08	30595370	Kichaev G	2018-12-27	Am J Hum Genet	www.ncbi.nlm.nih.gov/pubmed/30595370	Leveraging Polygenic Functional Enrichment to Improve GWAS Power.	Waist-hip ratio	approximately 458,000 European ancestry individuals	NA	1p34.3	1	35375657		ZMYM4			ENSG00000146463			rs559986-?	rs559986	0	559986	intron_variant	0	NR	5e-08	7.30103				NR [~ 8900000] (imputed)	N	waist-hip ratio	http://www.ebi.ac.uk/efo/EFO_0004343	GCST007067	Genome-wide genotyping array
2019-02-08	30595370	Kichaev G	2018-12-27	Am J Hum Genet	www.ncbi.nlm.nih.gov/pubmed/30595370	Leveraging Polygenic Functional Enrichment to Improve GWAS Power.	Waist-hip ratio	approximately 458,000 European ancestry individuals	NA	1p32.3	1	51332190		TTC39A-AS1, TTC39A			ENSG00000261664, ENSG00000085831			rs76984936-?	rs76984936	0	76984936	intron_variant	0	NR	2e-09	8.69897				NR [~ 8900000] (imputed)	N	waist-hip ratio	http://www.ebi.ac.uk/efo/EFO_0004343	GCST007067	Genome-wide genotyping array
2019-02-08	30595370	Kichaev G	2018-12-27	Am J Hum Genet	www.ncbi.nlm.nih.gov/pubmed/30595370	Leveraging Polygenic Functional Enrichment to Improve GWAS Power.	Waist-hip ratio	approximately 458,000 European ancestry individuals	NA	1p31.3	1	65104082		MRPS21P1 - AK4	ENSG00000234496	ENSG00000162433		11468	43467	rs10458575-?	rs10458575	0	10458575	regulatory_region_variant	1	NR	2e-09	8.69897				NR [~ 8900000] (imputed)	N	waist-hip ratio	http://www.ebi.ac.uk/efo/EFO_0004343	GCST007067	Genome-wide genotyping array
2019-02-08	30595370	Kichaev G	2018-12-27	Am J Hum Genet	www.ncbi.nlm.nih.gov/pubmed/30595370	Leveraging Polygenic Functional Enrichment to Improve GWAS Power.	Waist-hip ratio	approximately 458,000 European ancestry individuals	NA	1p22.3	1	85792920		COL24A1			ENSG00000171502			rs313732-?	rs313732	0	313732	intron_variant	0	NR	9e-14	13.0458				NR [~ 8900000] (imputed)	N	waist-hip ratio	http://www.ebi.ac.uk/efo/EFO_0004343	GCST007067	Genome-wide genotyping array
2019-02-08	30595370	Kichaev G	2018-12-27	Am J Hum Genet	www.ncbi.nlm.nih.gov/pubmed/30595370	Leveraging Polygenic Functional Enrichment to Improve GWAS Power.	Waist-hip ratio	approximately 458,000 European ancestry individuals	NA	1p22.2	1	88886929		GTF2B			ENSG00000137947			rs12740480-?	rs12740480	0	12740480	intron_variant	0	NR	9e-08	7.04576				NR [~ 8900000] (imputed)	N	waist-hip ratio	http://www.ebi.ac.uk/efo/EFO_0004343	GCST007067	Genome-wide genotyping array
2019-02-08	30595370	Kichaev G	2018-12-27	Am J Hum Genet	www.ncbi.nlm.nih.gov/pubmed/30595370	Leveraging Polygenic Functional Enrichment to Improve GWAS Power.	Waist-hip ratio	approximately 458,000 European ancestry individuals	NA	1p21.1	1	103087259		COL11A1			ENSG00000060718			rs1415364-?	rs1415364	0	1415364	intron_variant	0	NR	1e-16	16				NR [~ 8900000] (imputed)	N	waist-hip ratio	http://www.ebi.ac.uk/efo/EFO_0004343	GCST007067	Genome-wide genotyping array
2019-02-08	30595370	Kichaev G	2018-12-27	Am J Hum Genet	www.ncbi.nlm.nih.gov/pubmed/30595370	Leveraging Polygenic Functional Enrichment to Improve GWAS Power.	Waist-hip ratio	approximately 458,000 European ancestry individuals	NA	1p13.2	1	114498310		TRIM33			ENSG00000197323			rs11102800-?	rs11102800	0	11102800	intron_variant	0	NR	5e-09	8.30103				NR [~ 8900000] (imputed)	N	waist-hip ratio	http://www.ebi.ac.uk/efo/EFO_0004343	GCST007067	Genome-wide genotyping array
2019-02-08	30595370	Kichaev G	2018-12-27	Am J Hum Genet	www.ncbi.nlm.nih.gov/pubmed/30595370	Leveraging Polygenic Functional Enrichment to Improve GWAS Power.	Waist-hip ratio	approximately 458,000 European ancestry individuals	NA	1p12	1	118321979		RNA5SP56 - PSMC1P12	ENSG00000222209	ENSG00000226126		57490	292354	rs7536458-?	rs7536458	0	7536458	intergenic_variant	1	NR	3e-17	16.5229				NR [~ 8900000] (imputed)	N	waist-hip ratio	http://www.ebi.ac.uk/efo/EFO_0004343	GCST007067	Genome-wide genotyping array
2019-02-08	30595370	Kichaev G	2018-12-27	Am J Hum Genet	www.ncbi.nlm.nih.gov/pubmed/30595370	Leveraging Polygenic Functional Enrichment to Improve GWAS Power.	Waist-hip ratio	approximately 458,000 European ancestry individuals	NA	1p12	1	119007857		TBX15 - WARS2	ENSG00000092607	ENSG00000116874		18301	23359	rs6428789-?	rs6428789	0	6428789	intergenic_variant	1	NR	4e-74	73.3979				NR [~ 8900000] (imputed)	N	waist-hip ratio	http://www.ebi.ac.uk/efo/EFO_0004343	GCST007067	Genome-wide genotyping array
2019-02-08	30595370	Kichaev G	2018-12-27	Am J Hum Genet	www.ncbi.nlm.nih.gov/pubmed/30595370	Leveraging Polygenic Functional Enrichment to Improve GWAS Power.	Waist-hip ratio	approximately 458,000 European ancestry individuals	NA	1p12	1	119260389		WARS2-AS1			ENSG00000231365			rs116565273-?	rs116565273	0	116565273	non_coding_transcript_exon_variant	0	NR	1e-12	12				NR [~ 8900000] (imputed)	N	waist-hip ratio	http://www.ebi.ac.uk/efo/EFO_0004343	GCST007067	Genome-wide genotyping array
2019-02-08	30595370	Kichaev G	2018-12-27	Am J Hum Genet	www.ncbi.nlm.nih.gov/pubmed/30595370	Leveraging Polygenic Functional Enrichment to Improve GWAS Power.	Waist-hip ratio	approximately 458,000 European ancestry individuals	NA	1q21.3	1	151027261		PRUNE1			ENSG00000143363			rs11204762-?	rs11204762	0	11204762	missense_variant	0	NR	1e-08	8				NR [~ 8900000] (imputed)	N	waist-hip ratio	http://www.ebi.ac.uk/efo/EFO_0004343	GCST007067	Genome-wide genotyping array
2019-02-08	30595370	Kichaev G	2018-12-27	Am J Hum Genet	www.ncbi.nlm.nih.gov/pubmed/30595370	Leveraging Polygenic Functional Enrichment to Improve GWAS Power.	Waist-hip ratio	approximately 458,000 European ancestry individuals	NA	1q21.3	1	154819793		KCNN3			ENSG00000143603			rs2798603-?	rs2798603	0	2798603	intron_variant	0	NR	3e-08	7.52288				NR [~ 8900000] (imputed)	N	waist-hip ratio	http://www.ebi.ac.uk/efo/EFO_0004343	GCST007067	Genome-wide genotyping array
2019-02-08	30595370	Kichaev G	2018-12-27	Am J Hum Genet	www.ncbi.nlm.nih.gov/pubmed/30595370	Leveraging Polygenic Functional Enrichment to Improve GWAS Power.	Waist-hip ratio	approximately 458,000 European ancestry individuals	NA	1q21.3	1	155018913		DCST2			ENSG00000163354			rs905938-?	rs905938	0	905938	intron_variant	0	NR	4e-28	27.3979				NR [~ 8900000] (imputed)	N	waist-hip ratio	http://www.ebi.ac.uk/efo/EFO_0004343	GCST007067	Genome-wide genotyping array
2019-02-08	30595370	Kichaev G	2018-12-27	Am J Hum Genet	www.ncbi.nlm.nih.gov/pubmed/30595370	Leveraging Polygenic Functional Enrichment to Improve GWAS Power.	Waist-hip ratio	approximately 458,000 European ancestry individuals	NA	1q22	1	156433889		MIR9-1HG			ENSG00000125462			rs12138127-?	rs12138127	0	12138127	intron_variant	0	NR	1e-10	10				NR [~ 8900000] (imputed)	N	waist-hip ratio	http://www.ebi.ac.uk/efo/EFO_0004343	GCST007067	Genome-wide genotyping array
2019-02-08	30595370	Kichaev G	2018-12-27	Am J Hum Genet	www.ncbi.nlm.nih.gov/pubmed/30595370	Leveraging Polygenic Functional Enrichment to Improve GWAS Power.	Waist-hip ratio	approximately 458,000 European ancestry individuals	NA	1q23.2	1	160446134		VANGL2 - SLAMF6	ENSG00000162738	ENSG00000162739		17464	38896	rs12757461-?	rs12757461	0	12757461	intergenic_variant	1	NR	2e-11	10.699				NR [~ 8900000] (imputed)	N	waist-hip ratio	http://www.ebi.ac.uk/efo/EFO_0004343	GCST007067	Genome-wide genotyping array
2019-02-08	30595370	Kichaev G	2018-12-27	Am J Hum Genet	www.ncbi.nlm.nih.gov/pubmed/30595370	Leveraging Polygenic Functional Enrichment to Improve GWAS Power.	Waist-hip ratio	approximately 458,000 European ancestry individuals	NA	1q23.3	1	163791020								rs7530102-?	rs7530102	0	7530102	intergenic_variant	1	NR	5e-11	10.301				NR [~ 8900000] (imputed)	N	waist-hip ratio	http://www.ebi.ac.uk/efo/EFO_0004343	GCST007067	Genome-wide genotyping array
2019-02-08	30595370	Kichaev G	2018-12-27	Am J Hum Genet	www.ncbi.nlm.nih.gov/pubmed/30595370	Leveraging Polygenic Functional Enrichment to Improve GWAS Power.	Waist-hip ratio	approximately 458,000 European ancestry individuals	NA	1q23.3	1	164560429		PBX1			ENSG00000185630			rs2275560-?	rs2275560	0	2275560	non_coding_transcript_exon_variant	0	NR	7e-09	8.1549				NR [~ 8900000] (imputed)	N	waist-hip ratio	http://www.ebi.ac.uk/efo/EFO_0004343	GCST007067	Genome-wide genotyping array
2019-02-08	30595370	Kichaev G	2018-12-27	Am J Hum Genet	www.ncbi.nlm.nih.gov/pubmed/30595370	Leveraging Polygenic Functional Enrichment to Improve GWAS Power.	Waist-hip ratio	approximately 458,000 European ancestry individuals	NA	1q23.3	1	164771168		PBX1, PBX1-AS1			ENSG00000185630, ENSG00000233693			rs2279469-?	rs2279469	0	2279469	non_coding_transcript_exon_variant	0	NR	1e-11	11				NR [~ 8900000] (imputed)	N	waist-hip ratio	http://www.ebi.ac.uk/efo/EFO_0004343	GCST007067	Genome-wide genotyping array
2019-02-08	30595370	Kichaev G	2018-12-27	Am J Hum Genet	www.ncbi.nlm.nih.gov/pubmed/30595370	Leveraging Polygenic Functional Enrichment to Improve GWAS Power.	Waist-hip ratio	approximately 458,000 European ancestry individuals	NA	1q23.3	1	165352331		LMX1A			ENSG00000162761			rs6426912-?	rs6426912	0	6426912	intron_variant	0	NR	2e-09	8.69897				NR [~ 8900000] (imputed)	N	waist-hip ratio	http://www.ebi.ac.uk/efo/EFO_0004343	GCST007067	Genome-wide genotyping array
2019-02-08	30595370	Kichaev G	2018-12-27	Am J Hum Genet	www.ncbi.nlm.nih.gov/pubmed/30595370	Leveraging Polygenic Functional Enrichment to Improve GWAS Power.	Waist-hip ratio	approximately 458,000 European ancestry individuals	NA	1q24.2	1	170382972		HAUS4P1 - GORAB-AS1	ENSG00000226967	ENSG00000231407		12605	77481	rs3119837-?	rs3119837	0	3119837	intergenic_variant	1	NR	2e-56	55.699				NR [~ 8900000] (imputed)	N	waist-hip ratio	http://www.ebi.ac.uk/efo/EFO_0004343	GCST007067	Genome-wide genotyping array
2019-02-08	30595370	Kichaev G	2018-12-27	Am J Hum Genet	www.ncbi.nlm.nih.gov/pubmed/30595370	Leveraging Polygenic Functional Enrichment to Improve GWAS Power.	Waist-hip ratio	approximately 458,000 European ancestry individuals	NA	1q24.3	1	172167994		DNM3			ENSG00000197959			rs17277127-?	rs17277127	0	17277127	intron_variant	0	NR	8e-09	8.09691				NR [~ 8900000] (imputed)	N	waist-hip ratio	http://www.ebi.ac.uk/efo/EFO_0004343	GCST007067	Genome-wide genotyping array
2019-02-08	30595370	Kichaev G	2018-12-27	Am J Hum Genet	www.ncbi.nlm.nih.gov/pubmed/30595370	Leveraging Polygenic Functional Enrichment to Improve GWAS Power.	Waist-hip ratio	approximately 458,000 European ancestry individuals	NA	1q24.3	1	172394384		DNM3, PIGC			ENSG00000197959, ENSG00000135845			rs10752944-?	rs10752944	0	10752944	non_coding_transcript_exon_variant	0	NR	6e-46	45.2218				NR [~ 8900000] (imputed)	N	waist-hip ratio	http://www.ebi.ac.uk/efo/EFO_0004343	GCST007067	Genome-wide genotyping array
2019-02-08	30595370	Kichaev G	2018-12-27	Am J Hum Genet	www.ncbi.nlm.nih.gov/pubmed/30595370	Leveraging Polygenic Functional Enrichment to Improve GWAS Power.	Waist-hip ratio	approximately 458,000 European ancestry individuals	NA	1q25.2	1	176842737		PAPPA2			ENSG00000116183			rs1044299-?	rs1044299	0	1044299	3_prime_UTR_variant	0	NR	2e-08	7.69897				NR [~ 8900000] (imputed)	N	waist-hip ratio	http://www.ebi.ac.uk/efo/EFO_0004343	GCST007067	Genome-wide genotyping array
2019-02-08	30595370	Kichaev G	2018-12-27	Am J Hum Genet	www.ncbi.nlm.nih.gov/pubmed/30595370	Leveraging Polygenic Functional Enrichment to Improve GWAS Power.	Waist-hip ratio	approximately 458,000 European ancestry individuals	NA	1q31.3	1	196647779		KCNT2 - CFH	ENSG00000162687	ENSG00000000971		38554	4264	rs481595-?	rs481595	0	481595	intergenic_variant	1	NR	1e-08	8				NR [~ 8900000] (imputed)	N	waist-hip ratio	http://www.ebi.ac.uk/efo/EFO_0004343	GCST007067	Genome-wide genotyping array
2019-02-08	30595370	Kichaev G	2018-12-27	Am J Hum Genet	www.ncbi.nlm.nih.gov/pubmed/30595370	Leveraging Polygenic Functional Enrichment to Improve GWAS Power.	Waist-hip ratio	approximately 458,000 European ancestry individuals	NA	1q32.1	1	200088375		NR5A2			ENSG00000116833			rs12131072-?	rs12131072	0	12131072	intron_variant	0	NR	6e-12	11.2218				NR [~ 8900000] (imputed)	N	waist-hip ratio	http://www.ebi.ac.uk/efo/EFO_0004343	GCST007067	Genome-wide genotyping array
2019-02-08	30595370	Kichaev G	2018-12-27	Am J Hum Genet	www.ncbi.nlm.nih.gov/pubmed/30595370	Leveraging Polygenic Functional Enrichment to Improve GWAS Power.	Waist-hip ratio	approximately 458,000 European ancestry individuals	NA	1q32.1	1	203125278		ADORA1			ENSG00000163485			rs1874142-?	rs1874142	0	1874142	intron_variant	0	NR	9e-09	8.04576				NR [~ 8900000] (imputed)	N	waist-hip ratio	http://www.ebi.ac.uk/efo/EFO_0004343	GCST007067	Genome-wide genotyping array
2019-02-08	30595370	Kichaev G	2018-12-27	Am J Hum Genet	www.ncbi.nlm.nih.gov/pubmed/30595370	Leveraging Polygenic Functional Enrichment to Improve GWAS Power.	Waist-hip ratio	approximately 458,000 European ancestry individuals	NA	1q32.1	1	203542364		OPTC - ATP2B4	ENSG00000188770	ENSG00000058668		33415	84423	rs36043408-?	rs36043408	0	36043408	intergenic_variant	1	NR	6e-08	7.22185				NR [~ 8900000] (imputed)	N	waist-hip ratio	http://www.ebi.ac.uk/efo/EFO_0004343	GCST007067	Genome-wide genotyping array
2019-02-08	30595370	Kichaev G	2018-12-27	Am J Hum Genet	www.ncbi.nlm.nih.gov/pubmed/30595370	Leveraging Polygenic Functional Enrichment to Improve GWAS Power.	Waist-hip ratio	approximately 458,000 European ancestry individuals	NA	1q32.1	1	204434531		PIK3C2B			ENSG00000133056			rs3747636-?	rs3747636	0	3747636	synonymous_variant	0	NR	9e-09	8.04576				NR [~ 8900000] (imputed)	N	waist-hip ratio	http://www.ebi.ac.uk/efo/EFO_0004343	GCST007067	Genome-wide genotyping array
2019-02-08	30595370	Kichaev G	2018-12-27	Am J Hum Genet	www.ncbi.nlm.nih.gov/pubmed/30595370	Leveraging Polygenic Functional Enrichment to Improve GWAS Power.	Waist-hip ratio	approximately 458,000 European ancestry individuals	NA	1q32.1	1	205194670		DSTYK			ENSG00000133059			rs12078075-?	rs12078075	0	12078075	intron_variant	0	NR	3e-12	11.5229				NR [~ 8900000] (imputed)	N	waist-hip ratio	http://www.ebi.ac.uk/efo/EFO_0004343	GCST007067	Genome-wide genotyping array
2019-02-08	30595370	Kichaev G	2018-12-27	Am J Hum Genet	www.ncbi.nlm.nih.gov/pubmed/30595370	Leveraging Polygenic Functional Enrichment to Improve GWAS Power.	Waist-hip ratio	approximately 458,000 European ancestry individuals	NA											rs6671850-?	rs6671850	0	6671850		1	NR	8e-08	7.09691				NR [~ 8900000] (imputed)	N	waist-hip ratio	http://www.ebi.ac.uk/efo/EFO_0004343	GCST007067	Genome-wide genotyping array
2019-02-08	30595370	Kichaev G	2018-12-27	Am J Hum Genet	www.ncbi.nlm.nih.gov/pubmed/30595370	Leveraging Polygenic Functional Enrichment to Improve GWAS Power.	Waist-hip ratio	approximately 458,000 European ancestry individuals	NA	1q32.3	1	212294505		PPP2R5A			ENSG00000066027			rs10863961-?	rs10863961	0	10863961	intron_variant	0	NR	2e-10	9.69897				NR [~ 8900000] (imputed)	N	waist-hip ratio	http://www.ebi.ac.uk/efo/EFO_0004343	GCST007067	Genome-wide genotyping array
2019-02-08	30595370	Kichaev G	2018-12-27	Am J Hum Genet	www.ncbi.nlm.nih.gov/pubmed/30595370	Leveraging Polygenic Functional Enrichment to Improve GWAS Power.	Waist-hip ratio	approximately 458,000 European ancestry individuals	NA	2p14	2	68255195		PPP3R1			ENSG00000221823			rs2902065-?	rs2902065	0	2902065	intron_variant	0	NR	2e-10	9.69897				NR [~ 8900000] (imputed)	N	waist-hip ratio	http://www.ebi.ac.uk/efo/EFO_0004343	GCST007067	Genome-wide genotyping array
2019-02-08	30595370	Kichaev G	2018-12-27	Am J Hum Genet	www.ncbi.nlm.nih.gov/pubmed/30595370	Leveraging Polygenic Functional Enrichment to Improve GWAS Power.	Waist-hip ratio	approximately 458,000 European ancestry individuals	NA	2q11.2	2	99663560		AFF3			ENSG00000144218			rs4851221-?	rs4851221	0	4851221	intron_variant	0	NR	2e-13	12.699				NR [~ 8900000] (imputed)	N	waist-hip ratio	http://www.ebi.ac.uk/efo/EFO_0004343	GCST007067	Genome-wide genotyping array
2019-02-08	30595370	Kichaev G	2018-12-27	Am J Hum Genet	www.ncbi.nlm.nih.gov/pubmed/30595370	Leveraging Polygenic Functional Enrichment to Improve GWAS Power.	Waist-hip ratio	approximately 458,000 European ancestry individuals	NA	2q11.2	2	100961996		NPAS2			ENSG00000170485			rs6747755-?	rs6747755	0	6747755	intron_variant	0	NR	2e-08	7.69897				NR [~ 8900000] (imputed)	N	waist-hip ratio	http://www.ebi.ac.uk/efo/EFO_0004343	GCST007067	Genome-wide genotyping array
2019-02-08	30595370	Kichaev G	2018-12-27	Am J Hum Genet	www.ncbi.nlm.nih.gov/pubmed/30595370	Leveraging Polygenic Functional Enrichment to Improve GWAS Power.	Waist-hip ratio	approximately 458,000 European ancestry individuals	NA	2q13	2	110995154		ACOXL			ENSG00000153093			rs139153935-?	rs139153935	0	139153935	intron_variant	0	NR	5e-09	8.30103				NR [~ 8900000] (imputed)	N	waist-hip ratio	http://www.ebi.ac.uk/efo/EFO_0004343	GCST007067	Genome-wide genotyping array
2019-02-08	30595370	Kichaev G	2018-12-27	Am J Hum Genet	www.ncbi.nlm.nih.gov/pubmed/30595370	Leveraging Polygenic Functional Enrichment to Improve GWAS Power.	Waist-hip ratio	approximately 458,000 European ancestry individuals	NA	2q13	2	111142304		BCL2L11, MIR4435-2HG			ENSG00000153094, ENSG00000172965			rs3761706-?	rs3761706	0	3761706	intron_variant	0	NR	8e-16	15.0969				NR [~ 8900000] (imputed)	N	waist-hip ratio	http://www.ebi.ac.uk/efo/EFO_0004343	GCST007067	Genome-wide genotyping array
2019-02-08	30595370	Kichaev G	2018-12-27	Am J Hum Genet	www.ncbi.nlm.nih.gov/pubmed/30595370	Leveraging Polygenic Functional Enrichment to Improve GWAS Power.	Waist-hip ratio	approximately 458,000 European ancestry individuals	NA	2q13	2	111496274		MIR4435-2HG, SOCAR			ENSG00000172965, ENSG00000240350			rs1345203-?	rs1345203	0	1345203	intron_variant	0	NR	5e-25	24.301				NR [~ 8900000] (imputed)	N	waist-hip ratio	http://www.ebi.ac.uk/efo/EFO_0004343	GCST007067	Genome-wide genotyping array
2019-02-08	30595370	Kichaev G	2018-12-27	Am J Hum Genet	www.ncbi.nlm.nih.gov/pubmed/30595370	Leveraging Polygenic Functional Enrichment to Improve GWAS Power.	Waist-hip ratio	approximately 458,000 European ancestry individuals	NA	2q14.1	2	113862420		NA - ACTR3		ENSG00000115091			27643	rs4849294-?	rs4849294	0	4849294	intergenic_variant	1	NR	3e-14	13.5229				NR [~ 8900000] (imputed)	N	waist-hip ratio	http://www.ebi.ac.uk/efo/EFO_0004343	GCST007067	Genome-wide genotyping array
2019-02-08	30595370	Kichaev G	2018-12-27	Am J Hum Genet	www.ncbi.nlm.nih.gov/pubmed/30595370	Leveraging Polygenic Functional Enrichment to Improve GWAS Power.	Waist-hip ratio	approximately 458,000 European ancestry individuals	NA	2q14.2	2	118686653		NA - LINC01956		ENSG00000258910			80312	rs332105-?	rs332105	0	332105	regulatory_region_variant	1	NR	4e-11	10.3979				NR [~ 8900000] (imputed)	N	waist-hip ratio	http://www.ebi.ac.uk/efo/EFO_0004343	GCST007067	Genome-wide genotyping array
2019-02-08	30595370	Kichaev G	2018-12-27	Am J Hum Genet	www.ncbi.nlm.nih.gov/pubmed/30595370	Leveraging Polygenic Functional Enrichment to Improve GWAS Power.	Waist-hip ratio	approximately 458,000 European ancestry individuals	NA	2q21.3	2	134741666		CCNT2-AS1			ENSG00000224043			rs6727396-?	rs6727396	0	6727396	intron_variant	0	NR	4e-08	7.39794				NR [~ 8900000] (imputed)	N	waist-hip ratio	http://www.ebi.ac.uk/efo/EFO_0004343	GCST007067	Genome-wide genotyping array
2019-02-08	30595370	Kichaev G	2018-12-27	Am J Hum Genet	www.ncbi.nlm.nih.gov/pubmed/30595370	Leveraging Polygenic Functional Enrichment to Improve GWAS Power.	Waist-hip ratio	approximately 458,000 European ancestry individuals	NA	2q24.1	2	157556189		ACVR1C			ENSG00000123612			rs55920843-?	rs55920843	0	55920843	missense_variant	0	NR	9e-19	18.0458				NR [~ 8900000] (imputed)	N	waist-hip ratio	http://www.ebi.ac.uk/efo/EFO_0004343	GCST007067	Genome-wide genotyping array
2019-02-08	30595370	Kichaev G	2018-12-27	Am J Hum Genet	www.ncbi.nlm.nih.gov/pubmed/30595370	Leveraging Polygenic Functional Enrichment to Improve GWAS Power.	Waist-hip ratio	approximately 458,000 European ancestry individuals	NA	2q24.1	2	157659825		ACVR1C - ACVR1	ENSG00000123612	ENSG00000115170		30961	76426	rs72927479-?	rs72927479	0	72927479	intergenic_variant	1	NR	3e-13	12.5229				NR [~ 8900000] (imputed)	N	waist-hip ratio	http://www.ebi.ac.uk/efo/EFO_0004343	GCST007067	Genome-wide genotyping array
2019-02-08	30595370	Kichaev G	2018-12-27	Am J Hum Genet	www.ncbi.nlm.nih.gov/pubmed/30595370	Leveraging Polygenic Functional Enrichment to Improve GWAS Power.	Waist-hip ratio	approximately 458,000 European ancestry individuals	NA	2q24.2	2	160858218		NA - RN7SL423P		ENSG00000244372			19329	rs270960-?	rs270960	0	270960	intergenic_variant	1	NR	1e-07	7				NR [~ 8900000] (imputed)	N	waist-hip ratio	http://www.ebi.ac.uk/efo/EFO_0004343	GCST007067	Genome-wide genotyping array
2019-02-08	30595370	Kichaev G	2018-12-27	Am J Hum Genet	www.ncbi.nlm.nih.gov/pubmed/30595370	Leveraging Polygenic Functional Enrichment to Improve GWAS Power.	Waist-hip ratio	approximately 458,000 European ancestry individuals	NA	2q24.3	2	163875514								rs6713647-?	rs6713647	0	6713647	intron_variant	1	NR	1e-07	7				NR [~ 8900000] (imputed)	N	waist-hip ratio	http://www.ebi.ac.uk/efo/EFO_0004343	GCST007067	Genome-wide genotyping array
2019-02-08	30595370	Kichaev G	2018-12-27	Am J Hum Genet	www.ncbi.nlm.nih.gov/pubmed/30595370	Leveraging Polygenic Functional Enrichment to Improve GWAS Power.	Waist-hip ratio	approximately 458,000 European ancestry individuals	NA	2q24.3	2	164656581		COBLL1			ENSG00000082438			rs10195252-?	rs10195252	0	10195252	intron_variant	0	NR	5e-55	54.301				NR [~ 8900000] (imputed)	N	waist-hip ratio	http://www.ebi.ac.uk/efo/EFO_0004343	GCST007067	Genome-wide genotyping array
2019-02-08	30595370	Kichaev G	2018-12-27	Am J Hum Genet	www.ncbi.nlm.nih.gov/pubmed/30595370	Leveraging Polygenic Functional Enrichment to Improve GWAS Power.	Waist-hip ratio	approximately 458,000 European ancestry individuals	NA	2q24.3	2	164853600		COBLL1 - RNA5SP110	ENSG00000082438	ENSG00000199508		9921	4832	rs7569506-?	rs7569506	0	7569506	intron_variant	1	NR	2e-10	9.69897				NR [~ 8900000] (imputed)	N	waist-hip ratio	http://www.ebi.ac.uk/efo/EFO_0004343	GCST007067	Genome-wide genotyping array
2019-02-08	30595370	Kichaev G	2018-12-27	Am J Hum Genet	www.ncbi.nlm.nih.gov/pubmed/30595370	Leveraging Polygenic Functional Enrichment to Improve GWAS Power.	Waist-hip ratio	approximately 458,000 European ancestry individuals	NA	2q31.1	2	170564615		MYO3B			ENSG00000071909			rs6433219-?	rs6433219	0	6433219	intron_variant	0	NR	3e-14	13.5229				NR [~ 8900000] (imputed)	N	waist-hip ratio	http://www.ebi.ac.uk/efo/EFO_0004343	GCST007067	Genome-wide genotyping array
2019-02-08	30595370	Kichaev G	2018-12-27	Am J Hum Genet	www.ncbi.nlm.nih.gov/pubmed/30595370	Leveraging Polygenic Functional Enrichment to Improve GWAS Power.	Waist-hip ratio	approximately 458,000 European ancestry individuals	NA	2q31.1	2	171552520		CYBRD1			ENSG00000071967			rs55877758-?	rs55877758	0	55877758	intron_variant	0	NR	6e-13	12.2218				NR [~ 8900000] (imputed)	N	waist-hip ratio	http://www.ebi.ac.uk/efo/EFO_0004343	GCST007067	Genome-wide genotyping array
2019-02-08	30595370	Kichaev G	2018-12-27	Am J Hum Genet	www.ncbi.nlm.nih.gov/pubmed/30595370	Leveraging Polygenic Functional Enrichment to Improve GWAS Power.	Waist-hip ratio	approximately 458,000 European ancestry individuals	NA	2q32.1	2	187349092		CALCRL			ENSG00000064989			rs10177093-?	rs10177093	0	10177093	intron_variant	0	NR	4e-29	28.3979				NR [~ 8900000] (imputed)	N	waist-hip ratio	http://www.ebi.ac.uk/efo/EFO_0004343	GCST007067	Genome-wide genotyping array
2019-02-08	30595370	Kichaev G	2018-12-27	Am J Hum Genet	www.ncbi.nlm.nih.gov/pubmed/30595370	Leveraging Polygenic Functional Enrichment to Improve GWAS Power.	Waist-hip ratio	approximately 458,000 European ancestry individuals	NA	2q32.2	2	190861883		NA - GLS		ENSG00000115419			18938	rs6434426-?	rs6434426	0	6434426	regulatory_region_variant	1	NR	7e-09	8.1549				NR [~ 8900000] (imputed)	N	waist-hip ratio	http://www.ebi.ac.uk/efo/EFO_0004343	GCST007067	Genome-wide genotyping array
2019-02-08	30595370	Kichaev G	2018-12-27	Am J Hum Genet	www.ncbi.nlm.nih.gov/pubmed/30595370	Leveraging Polygenic Functional Enrichment to Improve GWAS Power.	Waist-hip ratio	approximately 458,000 European ancestry individuals	NA	2q33.3	2	206173697		GPR1	ENSG00000114942			10769		rs13011260-?	rs13011260	0	13011260	intergenic_variant	0	NR	1e-12	12				NR [~ 8900000] (imputed)	N	waist-hip ratio	http://www.ebi.ac.uk/efo/EFO_0004343	GCST007067	Genome-wide genotyping array
2019-02-08	30595370	Kichaev G	2018-12-27	Am J Hum Genet	www.ncbi.nlm.nih.gov/pubmed/30595370	Leveraging Polygenic Functional Enrichment to Improve GWAS Power.	Waist-hip ratio	approximately 458,000 European ancestry individuals	NA	2q35	2	215435462		FN1			ENSG00000115414			rs1250258-?	rs1250258	0	1250258	intron_variant	0	NR	7e-12	11.1549				NR [~ 8900000] (imputed)	N	waist-hip ratio	http://www.ebi.ac.uk/efo/EFO_0004343	GCST007067	Genome-wide genotyping array
2019-02-08	30595370	Kichaev G	2018-12-27	Am J Hum Genet	www.ncbi.nlm.nih.gov/pubmed/30595370	Leveraging Polygenic Functional Enrichment to Improve GWAS Power.	Waist-hip ratio	approximately 458,000 European ancestry individuals	NA	2q35	2	217528666		DIRC3			ENSG00000231672			rs7579468-?	rs7579468	0	7579468	intron_variant	0	NR	6e-11	10.2218				NR [~ 8900000] (imputed)	N	waist-hip ratio	http://www.ebi.ac.uk/efo/EFO_0004343	GCST007067	Genome-wide genotyping array
2019-02-08	30595370	Kichaev G	2018-12-27	Am J Hum Genet	www.ncbi.nlm.nih.gov/pubmed/30595370	Leveraging Polygenic Functional Enrichment to Improve GWAS Power.	Waist-hip ratio	approximately 458,000 European ancestry individuals	NA	2q35	2	218328032		CATIP-AS2, PNKD			ENSG00000237281, ENSG00000127838			rs897877-?	rs897877	0	897877	intron_variant	0	NR	7e-08	7.1549				NR [~ 8900000] (imputed)	N	waist-hip ratio	http://www.ebi.ac.uk/efo/EFO_0004343	GCST007067	Genome-wide genotyping array
2019-02-08	30595370	Kichaev G	2018-12-27	Am J Hum Genet	www.ncbi.nlm.nih.gov/pubmed/30595370	Leveraging Polygenic Functional Enrichment to Improve GWAS Power.	Waist-hip ratio	approximately 458,000 European ancestry individuals	NA	2q35	2	218835276		PRKAG3 - RPL23AP31	ENSG00000115592	ENSG00000232625		3190	6323	rs78058190-?	rs78058190	0	78058190	upstream_gene_variant	1	NR	6e-13	12.2218				NR [~ 8900000] (imputed)	N	waist-hip ratio	http://www.ebi.ac.uk/efo/EFO_0004343	GCST007067	Genome-wide genotyping array
2019-02-08	30595370	Kichaev G	2018-12-27	Am J Hum Genet	www.ncbi.nlm.nih.gov/pubmed/30595370	Leveraging Polygenic Functional Enrichment to Improve GWAS Power.	Waist-hip ratio	approximately 458,000 European ancestry individuals	NA	2q35	2	219035346		CFAP65			ENSG00000181378			rs17852959-?	rs17852959	0	17852959	missense_variant	0	NR	1e-07	7				NR [~ 8900000] (imputed)	N	waist-hip ratio	http://www.ebi.ac.uk/efo/EFO_0004343	GCST007067	Genome-wide genotyping array
2019-02-08	30595370	Kichaev G	2018-12-27	Am J Hum Genet	www.ncbi.nlm.nih.gov/pubmed/30595370	Leveraging Polygenic Functional Enrichment to Improve GWAS Power.	Waist-hip ratio	approximately 458,000 European ancestry individuals	NA	2q36.1	2	224207779		USP21P1 - NA	ENSG00000224826			36242		rs1453660-?	rs1453660	0	1453660	intergenic_variant	1	NR	6e-09	8.22185				NR [~ 8900000] (imputed)	N	waist-hip ratio	http://www.ebi.ac.uk/efo/EFO_0004343	GCST007067	Genome-wide genotyping array
2019-02-08	30595370	Kichaev G	2018-12-27	Am J Hum Genet	www.ncbi.nlm.nih.gov/pubmed/30595370	Leveraging Polygenic Functional Enrichment to Improve GWAS Power.	Waist-hip ratio	approximately 458,000 European ancestry individuals	NA	2q37.1	2	232042582		DIS3L2			ENSG00000144535			rs3100612-?	rs3100612	0	3100612	intron_variant	0	NR	6e-08	7.22185				NR [~ 8900000] (imputed)	N	waist-hip ratio	http://www.ebi.ac.uk/efo/EFO_0004343	GCST007067	Genome-wide genotyping array
2019-02-08	30595370	Kichaev G	2018-12-27	Am J Hum Genet	www.ncbi.nlm.nih.gov/pubmed/30595370	Leveraging Polygenic Functional Enrichment to Improve GWAS Power.	Waist-hip ratio	approximately 458,000 European ancestry individuals	NA	2q37.3	2	238861244		TWIST2			ENSG00000233608			rs146095395-?	rs146095395	0	146095395	intron_variant	0	NR	1e-13	13				NR [~ 8900000] (imputed)	N	waist-hip ratio	http://www.ebi.ac.uk/efo/EFO_0004343	GCST007067	Genome-wide genotyping array
2019-02-08	30595370	Kichaev G	2018-12-27	Am J Hum Genet	www.ncbi.nlm.nih.gov/pubmed/30595370	Leveraging Polygenic Functional Enrichment to Improve GWAS Power.	Waist-hip ratio	approximately 458,000 European ancestry individuals	NA	3p25.3	3	11472204		ATG7			ENSG00000197548			rs1546231-?	rs1546231	0	1546231	intron_variant	0	NR	2e-10	9.69897				NR [~ 8900000] (imputed)	N	waist-hip ratio	http://www.ebi.ac.uk/efo/EFO_0004343	GCST007067	Genome-wide genotyping array
2019-02-08	30595370	Kichaev G	2018-12-27	Am J Hum Genet	www.ncbi.nlm.nih.gov/pubmed/30595370	Leveraging Polygenic Functional Enrichment to Improve GWAS Power.	Waist-hip ratio	approximately 458,000 European ancestry individuals	NA	3p25.3	3	11489278		ATG7			ENSG00000197548			rs7630417-?	rs7630417	0	7630417	intron_variant	0	NR	1e-10	10				NR [~ 8900000] (imputed)	N	waist-hip ratio	http://www.ebi.ac.uk/efo/EFO_0004343	GCST007067	Genome-wide genotyping array
2019-02-08	30595370	Kichaev G	2018-12-27	Am J Hum Genet	www.ncbi.nlm.nih.gov/pubmed/30595370	Leveraging Polygenic Functional Enrichment to Improve GWAS Power.	Waist-hip ratio	approximately 458,000 European ancestry individuals	NA	3p25.2	3	12274264		GSTM5P1 - PPARG	ENSG00000236062	ENSG00000132170		15804	13104	rs115381724-?	rs115381724	0	115381724	intergenic_variant	1	NR	2e-08	7.69897				NR [~ 8900000] (imputed)	N	waist-hip ratio	http://www.ebi.ac.uk/efo/EFO_0004343	GCST007067	Genome-wide genotyping array
2019-02-08	30595370	Kichaev G	2018-12-27	Am J Hum Genet	www.ncbi.nlm.nih.gov/pubmed/30595370	Leveraging Polygenic Functional Enrichment to Improve GWAS Power.	Waist-hip ratio	approximately 458,000 European ancestry individuals	NA	3p25.2	3	12454962		PPARG - TSEN2	ENSG00000132170	ENSG00000154743		20606	29459	rs9872031-?	rs9872031	0	9872031	regulatory_region_variant	1	NR	1e-34	34				NR [~ 8900000] (imputed)	N	waist-hip ratio	http://www.ebi.ac.uk/efo/EFO_0004343	GCST007067	Genome-wide genotyping array
2019-02-08	30595370	Kichaev G	2018-12-27	Am J Hum Genet	www.ncbi.nlm.nih.gov/pubmed/30595370	Leveraging Polygenic Functional Enrichment to Improve GWAS Power.	Waist-hip ratio	approximately 458,000 European ancestry individuals	NA	3p25.2	3	12807323		CAND2			ENSG00000144712			rs11718898-?	rs11718898	0	11718898	missense_variant	0	NR	2e-15	14.699				NR [~ 8900000] (imputed)	N	waist-hip ratio	http://www.ebi.ac.uk/efo/EFO_0004343	GCST007067	Genome-wide genotyping array
2019-02-08	30595370	Kichaev G	2018-12-27	Am J Hum Genet	www.ncbi.nlm.nih.gov/pubmed/30595370	Leveraging Polygenic Functional Enrichment to Improve GWAS Power.	Waist-hip ratio	approximately 458,000 European ancestry individuals	NA	3p24.2	3	24581831		THRB-AS1			ENSG00000228791			rs6794846-?	rs6794846	0	6794846	intron_variant	0	NR	4e-08	7.39794				NR [~ 8900000] (imputed)	N	waist-hip ratio	http://www.ebi.ac.uk/efo/EFO_0004343	GCST007067	Genome-wide genotyping array
2019-02-08	30595370	Kichaev G	2018-12-27	Am J Hum Genet	www.ncbi.nlm.nih.gov/pubmed/30595370	Leveraging Polygenic Functional Enrichment to Improve GWAS Power.	Waist-hip ratio	approximately 458,000 European ancestry individuals	NA	3p22.3	3	35630453		RNU6-243P - ARPP21	ENSG00000212442	ENSG00000172995		373507	8492	rs9818103-?	rs9818103	0	9818103	intergenic_variant	1	NR	5e-08	7.30103				NR [~ 8900000] (imputed)	N	waist-hip ratio	http://www.ebi.ac.uk/efo/EFO_0004343	GCST007067	Genome-wide genotyping array
2019-02-08	30595370	Kichaev G	2018-12-27	Am J Hum Genet	www.ncbi.nlm.nih.gov/pubmed/30595370	Leveraging Polygenic Functional Enrichment to Improve GWAS Power.	Waist-hip ratio	approximately 458,000 European ancestry individuals	NA	3p22.2	3	37495221		ITGA9			ENSG00000144668			rs267519-?	rs267519	0	267519	intron_variant	0	NR	1e-07	7				NR [~ 8900000] (imputed)	N	waist-hip ratio	http://www.ebi.ac.uk/efo/EFO_0004343	GCST007067	Genome-wide genotyping array
2019-02-08	30595370	Kichaev G	2018-12-27	Am J Hum Genet	www.ncbi.nlm.nih.gov/pubmed/30595370	Leveraging Polygenic Functional Enrichment to Improve GWAS Power.	Waist-hip ratio	approximately 458,000 European ancestry individuals	NA	3p22.2	3	37790681		ITGA9-AS1, ITGA9			ENSG00000235257, ENSG00000144668			rs2507948-?	rs2507948	0	2507948	intron_variant	0	NR	2e-11	10.699				NR [~ 8900000] (imputed)	N	waist-hip ratio	http://www.ebi.ac.uk/efo/EFO_0004343	GCST007067	Genome-wide genotyping array
2019-02-08	30595370	Kichaev G	2018-12-27	Am J Hum Genet	www.ncbi.nlm.nih.gov/pubmed/30595370	Leveraging Polygenic Functional Enrichment to Improve GWAS Power.	Waist-hip ratio	approximately 458,000 European ancestry individuals	NA	3p21.33	3	43710695		ABHD5			ENSG00000011198			rs17075898-?	rs17075898	0	17075898	intron_variant	0	NR	1e-11	11				NR [~ 8900000] (imputed)	N	waist-hip ratio	http://www.ebi.ac.uk/efo/EFO_0004343	GCST007067	Genome-wide genotyping array
2019-02-08	30595370	Kichaev G	2018-12-27	Am J Hum Genet	www.ncbi.nlm.nih.gov/pubmed/30595370	Leveraging Polygenic Functional Enrichment to Improve GWAS Power.	Waist-hip ratio	approximately 458,000 European ancestry individuals	NA	3p21.31	3	47255409		KIF9			ENSG00000088727			rs6768221-?	rs6768221	0	6768221	intron_variant	0	NR	1e-13	13				NR [~ 8900000] (imputed)	N	waist-hip ratio	http://www.ebi.ac.uk/efo/EFO_0004343	GCST007067	Genome-wide genotyping array
2019-02-08	30595370	Kichaev G	2018-12-27	Am J Hum Genet	www.ncbi.nlm.nih.gov/pubmed/30595370	Leveraging Polygenic Functional Enrichment to Improve GWAS Power.	Waist-hip ratio	approximately 458,000 European ancestry individuals	NA	3p21.31	3	49516098		DAG1			ENSG00000173402			rs73074811-?	rs73074811	0	73074811	intron_variant	0	NR	6e-10	9.22185				NR [~ 8900000] (imputed)	N	waist-hip ratio	http://www.ebi.ac.uk/efo/EFO_0004343	GCST007067	Genome-wide genotyping array
2019-02-08	30595370	Kichaev G	2018-12-27	Am J Hum Genet	www.ncbi.nlm.nih.gov/pubmed/30595370	Leveraging Polygenic Functional Enrichment to Improve GWAS Power.	Waist-hip ratio	approximately 458,000 European ancestry individuals	NA	3p21.31	3	50276096		SEMA3B			ENSG00000012171			rs762705-?	rs762705	0	762705	non_coding_transcript_exon_variant	0	NR	1e-12	12				NR [~ 8900000] (imputed)	N	waist-hip ratio	http://www.ebi.ac.uk/efo/EFO_0004343	GCST007067	Genome-wide genotyping array
2019-02-08	30595370	Kichaev G	2018-12-27	Am J Hum Genet	www.ncbi.nlm.nih.gov/pubmed/30595370	Leveraging Polygenic Functional Enrichment to Improve GWAS Power.	Waist-hip ratio	approximately 458,000 European ancestry individuals	NA	3p21.1	3	52502292		STAB1			ENSG00000010327			rs758801-?	rs758801	0	758801	intron_variant	0	NR	1e-12	12				NR [~ 8900000] (imputed)	N	waist-hip ratio	http://www.ebi.ac.uk/efo/EFO_0004343	GCST007067	Genome-wide genotyping array
2019-02-08	30595370	Kichaev G	2018-12-27	Am J Hum Genet	www.ncbi.nlm.nih.gov/pubmed/30595370	Leveraging Polygenic Functional Enrichment to Improve GWAS Power.	Waist-hip ratio	approximately 458,000 European ancestry individuals	NA	3p21.1	3	52685800		PBRM1, GNL3			ENSG00000163939, ENSG00000163938			rs10933-?	rs10933	0	10933	5_prime_UTR_variant	0	NR	4e-29	28.3979				NR [~ 8900000] (imputed)	N	waist-hip ratio	http://www.ebi.ac.uk/efo/EFO_0004343	GCST007067	Genome-wide genotyping array
2019-02-08	30595370	Kichaev G	2018-12-27	Am J Hum Genet	www.ncbi.nlm.nih.gov/pubmed/30595370	Leveraging Polygenic Functional Enrichment to Improve GWAS Power.	Waist-hip ratio	approximately 458,000 European ancestry individuals	NA	3p14.3	3	57130380		IL17RD			ENSG00000144730			rs6787775-?	rs6787775	0	6787775	intron_variant	0	NR	2e-09	8.69897				NR [~ 8900000] (imputed)	N	waist-hip ratio	http://www.ebi.ac.uk/efo/EFO_0004343	GCST007067	Genome-wide genotyping array
2019-02-08	30595370	Kichaev G	2018-12-27	Am J Hum Genet	www.ncbi.nlm.nih.gov/pubmed/30595370	Leveraging Polygenic Functional Enrichment to Improve GWAS Power.	Waist-hip ratio	approximately 458,000 European ancestry individuals	NA	3p14.3	3	58211116		DNASE1L3			ENSG00000163687			rs6807301-?	rs6807301	0	6807301	intron_variant	0	NR	1e-09	9				NR [~ 8900000] (imputed)	N	waist-hip ratio	http://www.ebi.ac.uk/efo/EFO_0004343	GCST007067	Genome-wide genotyping array
2019-02-08	30595370	Kichaev G	2018-12-27	Am J Hum Genet	www.ncbi.nlm.nih.gov/pubmed/30595370	Leveraging Polygenic Functional Enrichment to Improve GWAS Power.	Waist-hip ratio	approximately 458,000 European ancestry individuals	NA	3p14.2	3	61572044		PTPRG			ENSG00000144724			rs7621604-?	rs7621604	0	7621604	intron_variant	0	NR	3e-10	9.52288				NR [~ 8900000] (imputed)	N	waist-hip ratio	http://www.ebi.ac.uk/efo/EFO_0004343	GCST007067	Genome-wide genotyping array
2019-02-08	30595370	Kichaev G	2018-12-27	Am J Hum Genet	www.ncbi.nlm.nih.gov/pubmed/30595370	Leveraging Polygenic Functional Enrichment to Improve GWAS Power.	Waist-hip ratio	approximately 458,000 European ancestry individuals	NA	3p14.1	3	64599186		ADAMTS9			ENSG00000163638			rs11718560-?	rs11718560	0	11718560	intron_variant	0	NR	1e-08	8				NR [~ 8900000] (imputed)	N	waist-hip ratio	http://www.ebi.ac.uk/efo/EFO_0004343	GCST007067	Genome-wide genotyping array
2019-02-08	30595370	Kichaev G	2018-12-27	Am J Hum Genet	www.ncbi.nlm.nih.gov/pubmed/30595370	Leveraging Polygenic Functional Enrichment to Improve GWAS Power.	Waist-hip ratio	approximately 458,000 European ancestry individuals	NA	3p14.1	3	64717718		ADAMTS9-AS2			ENSG00000241684			rs66815886-?	rs66815886	0	66815886	intron_variant	0	NR	2e-76	75.699				NR [~ 8900000] (imputed)	N	waist-hip ratio	http://www.ebi.ac.uk/efo/EFO_0004343	GCST007067	Genome-wide genotyping array
2019-02-08	30595370	Kichaev G	2018-12-27	Am J Hum Genet	www.ncbi.nlm.nih.gov/pubmed/30595370	Leveraging Polygenic Functional Enrichment to Improve GWAS Power.	Waist-hip ratio	approximately 458,000 European ancestry individuals	NA	3p12.3	3	78786588		ROBO1			ENSG00000169855			rs4681011-?	rs4681011	0	4681011	intron_variant	0	NR	3e-13	12.5229				NR [~ 8900000] (imputed)	N	waist-hip ratio	http://www.ebi.ac.uk/efo/EFO_0004343	GCST007067	Genome-wide genotyping array
2019-02-08	30595370	Kichaev G	2018-12-27	Am J Hum Genet	www.ncbi.nlm.nih.gov/pubmed/30595370	Leveraging Polygenic Functional Enrichment to Improve GWAS Power.	Waist-hip ratio	approximately 458,000 European ancestry individuals	NA	3p12.1	3	86934812		VGLL3			ENSG00000206538			rs12496631-?	rs12496631	0	12496631	intron_variant	0	NR	1e-07	7				NR [~ 8900000] (imputed)	N	waist-hip ratio	http://www.ebi.ac.uk/efo/EFO_0004343	GCST007067	Genome-wide genotyping array
2019-02-08	30595370	Kichaev G	2018-12-27	Am J Hum Genet	www.ncbi.nlm.nih.gov/pubmed/30595370	Leveraging Polygenic Functional Enrichment to Improve GWAS Power.	Waist-hip ratio	approximately 458,000 European ancestry individuals	NA	3q12.1	3	99723936		COL8A1			ENSG00000144810			rs4928143-?	rs4928143	0	4928143	intron_variant	0	NR	1e-11	11				NR [~ 8900000] (imputed)	N	waist-hip ratio	http://www.ebi.ac.uk/efo/EFO_0004343	GCST007067	Genome-wide genotyping array
2019-02-08	30595370	Kichaev G	2018-12-27	Am J Hum Genet	www.ncbi.nlm.nih.gov/pubmed/30595370	Leveraging Polygenic Functional Enrichment to Improve GWAS Power.	Waist-hip ratio	approximately 458,000 European ancestry individuals	NA	3q13.12	3	107648872		BBX			ENSG00000114439			rs676556-?	rs676556	0	676556	intron_variant	0	NR	5e-08	7.30103				NR [~ 8900000] (imputed)	N	waist-hip ratio	http://www.ebi.ac.uk/efo/EFO_0004343	GCST007067	Genome-wide genotyping array
2019-02-08	30595370	Kichaev G	2018-12-27	Am J Hum Genet	www.ncbi.nlm.nih.gov/pubmed/30595370	Leveraging Polygenic Functional Enrichment to Improve GWAS Power.	Waist-hip ratio	approximately 458,000 European ancestry individuals	NA	3q13.2	3	111962488		PHLDB2			ENSG00000144824			rs698360-?	rs698360	0	698360	intron_variant	0	NR	6e-08	7.22185				NR [~ 8900000] (imputed)	N	waist-hip ratio	http://www.ebi.ac.uk/efo/EFO_0004343	GCST007067	Genome-wide genotyping array
2019-02-08	30595370	Kichaev G	2018-12-27	Am J Hum Genet	www.ncbi.nlm.nih.gov/pubmed/30595370	Leveraging Polygenic Functional Enrichment to Improve GWAS Power.	Waist-hip ratio	approximately 458,000 European ancestry individuals	NA	3q21.3	3	129451369		IFT122			ENSG00000163913			rs146167147-?	rs146167147	0	146167147	intron_variant	0	NR	2e-11	10.699				NR [~ 8900000] (imputed)	N	waist-hip ratio	http://www.ebi.ac.uk/efo/EFO_0004343	GCST007067	Genome-wide genotyping array
2019-02-08	30595370	Kichaev G	2018-12-27	Am J Hum Genet	www.ncbi.nlm.nih.gov/pubmed/30595370	Leveraging Polygenic Functional Enrichment to Improve GWAS Power.	Waist-hip ratio	approximately 458,000 European ancestry individuals	NA	3q22.1	3	129596988		PLXND1			ENSG00000004399			rs9837325-?	rs9837325	0	9837325	intron_variant	0	NR	2e-47	46.699				NR [~ 8900000] (imputed)	N	waist-hip ratio	http://www.ebi.ac.uk/efo/EFO_0004343	GCST007067	Genome-wide genotyping array
2019-02-08	30595370	Kichaev G	2018-12-27	Am J Hum Genet	www.ncbi.nlm.nih.gov/pubmed/30595370	Leveraging Polygenic Functional Enrichment to Improve GWAS Power.	Waist-hip ratio	approximately 458,000 European ancestry individuals	NA	3q22.3	3	136953048		IL20RB			ENSG00000174564			rs835649-?	rs835649	0	835649	intron_variant	0	NR	5e-09	8.30103				NR [~ 8900000] (imputed)	N	waist-hip ratio	http://www.ebi.ac.uk/efo/EFO_0004343	GCST007067	Genome-wide genotyping array
2019-02-08	30595370	Kichaev G	2018-12-27	Am J Hum Genet	www.ncbi.nlm.nih.gov/pubmed/30595370	Leveraging Polygenic Functional Enrichment to Improve GWAS Power.	Waist-hip ratio	approximately 458,000 European ancestry individuals	NA	3q22.3	3	138399143		MRAS			ENSG00000158186			rs9872754-?	rs9872754	0	9872754	intron_variant	0	NR	5e-17	16.301				NR [~ 8900000] (imputed)	N	waist-hip ratio	http://www.ebi.ac.uk/efo/EFO_0004343	GCST007067	Genome-wide genotyping array
2019-02-08	30595370	Kichaev G	2018-12-27	Am J Hum Genet	www.ncbi.nlm.nih.gov/pubmed/30595370	Leveraging Polygenic Functional Enrichment to Improve GWAS Power.	Waist-hip ratio	approximately 458,000 European ancestry individuals	NA	3q25.1	3	150348753		LINC01214 - TSC22D2	ENSG00000289524	ENSG00000196428		17767	59545	rs62271373-?	rs62271373	0	62271373	regulatory_region_variant	1	NR	4e-20	19.3979				NR [~ 8900000] (imputed)	N	waist-hip ratio	http://www.ebi.ac.uk/efo/EFO_0004343	GCST007067	Genome-wide genotyping array
2019-02-08	30595370	Kichaev G	2018-12-27	Am J Hum Genet	www.ncbi.nlm.nih.gov/pubmed/30595370	Leveraging Polygenic Functional Enrichment to Improve GWAS Power.	Waist-hip ratio	approximately 458,000 European ancestry individuals	NA	3q25.2	3	154155599		ARHGEF26, ARHGEF26			ENSG00000114790, ENSG00000277101			rs1713814-?	rs1713814	0	1713814	intron_variant	0	NR	7e-08	7.1549				NR [~ 8900000] (imputed)	N	waist-hip ratio	http://www.ebi.ac.uk/efo/EFO_0004343	GCST007067	Genome-wide genotyping array
2019-02-08	30595370	Kichaev G	2018-12-27	Am J Hum Genet	www.ncbi.nlm.nih.gov/pubmed/30595370	Leveraging Polygenic Functional Enrichment to Improve GWAS Power.	Waist-hip ratio	approximately 458,000 European ancestry individuals	NA	3q25.31	3	157080986		LEKR1 - LINC00880	ENSG00000197980	ENSG00000243629		34857	681	rs900400-?	rs900400	0	900400	intergenic_variant	1	NR	4e-55	54.3979				NR [~ 8900000] (imputed)	N	waist-hip ratio	http://www.ebi.ac.uk/efo/EFO_0004343	GCST007067	Genome-wide genotyping array
2019-02-08	30595370	Kichaev G	2018-12-27	Am J Hum Genet	www.ncbi.nlm.nih.gov/pubmed/30595370	Leveraging Polygenic Functional Enrichment to Improve GWAS Power.	Waist-hip ratio	approximately 458,000 European ancestry individuals	NA	3q25.32	3	158160598		RSRC1			ENSG00000174891			rs6762154-?	rs6762154	0	6762154	intron_variant	0	NR	6e-08	7.22185				NR [~ 8900000] (imputed)	N	waist-hip ratio	http://www.ebi.ac.uk/efo/EFO_0004343	GCST007067	Genome-wide genotyping array
2019-02-08	30595370	Kichaev G	2018-12-27	Am J Hum Genet	www.ncbi.nlm.nih.gov/pubmed/30595370	Leveraging Polygenic Functional Enrichment to Improve GWAS Power.	Waist-hip ratio	approximately 458,000 European ancestry individuals	NA	3q26.2	3	169255014		MECOM			ENSG00000085276			rs998749-?	rs998749	0	998749	intron_variant	0	NR	1e-13	13				NR [~ 8900000] (imputed)	N	waist-hip ratio	http://www.ebi.ac.uk/efo/EFO_0004343	GCST007067	Genome-wide genotyping array
2019-02-08	30595370	Kichaev G	2018-12-27	Am J Hum Genet	www.ncbi.nlm.nih.gov/pubmed/30595370	Leveraging Polygenic Functional Enrichment to Improve GWAS Power.	Waist-hip ratio	approximately 458,000 European ancestry individuals	NA	3q26.31	3	171802003		PLD1			ENSG00000075651			rs13321742-?	rs13321742	0	13321742	intron_variant	0	NR	1e-07	7				NR [~ 8900000] (imputed)	N	waist-hip ratio	http://www.ebi.ac.uk/efo/EFO_0004343	GCST007067	Genome-wide genotyping array
2019-02-08	30595370	Kichaev G	2018-12-27	Am J Hum Genet	www.ncbi.nlm.nih.gov/pubmed/30595370	Leveraging Polygenic Functional Enrichment to Improve GWAS Power.	Waist-hip ratio	approximately 458,000 European ancestry individuals	NA	3q26.31	3	172067378		FNDC3B			ENSG00000075420			rs9647379-?	rs9647379	0	9647379	intron_variant	0	NR	4e-12	11.3979				NR [~ 8900000] (imputed)	N	waist-hip ratio	http://www.ebi.ac.uk/efo/EFO_0004343	GCST007067	Genome-wide genotyping array
2019-02-08	30595370	Kichaev G	2018-12-27	Am J Hum Genet	www.ncbi.nlm.nih.gov/pubmed/30595370	Leveraging Polygenic Functional Enrichment to Improve GWAS Power.	Waist-hip ratio	approximately 458,000 European ancestry individuals	NA	3q27.1	3	183768329		YEATS2			ENSG00000163872			rs262956-?	rs262956	0	262956	intron_variant	0	NR	8e-08	7.09691				NR [~ 8900000] (imputed)	N	waist-hip ratio	http://www.ebi.ac.uk/efo/EFO_0004343	GCST007067	Genome-wide genotyping array
2019-02-08	30595370	Kichaev G	2018-12-27	Am J Hum Genet	www.ncbi.nlm.nih.gov/pubmed/30595370	Leveraging Polygenic Functional Enrichment to Improve GWAS Power.	Waist-hip ratio	approximately 458,000 European ancestry individuals	NA	3q27.2	3	185785668		IGF2BP2			ENSG00000073792			rs6780171-?	rs6780171	0	6780171	intron_variant	0	NR	4e-12	11.3979				NR [~ 8900000] (imputed)	N	waist-hip ratio	http://www.ebi.ac.uk/efo/EFO_0004343	GCST007067	Genome-wide genotyping array
2019-02-08	30595370	Kichaev G	2018-12-27	Am J Hum Genet	www.ncbi.nlm.nih.gov/pubmed/30595370	Leveraging Polygenic Functional Enrichment to Improve GWAS Power.	Waist-hip ratio	approximately 458,000 European ancestry individuals	NA	3q27.3	3	187935132		NA - LINC01991		ENSG00000224187			23643	rs558577-?	rs558577	0	558577	intron_variant	1	NR	4e-09	8.39794				NR [~ 8900000] (imputed)	N	waist-hip ratio	http://www.ebi.ac.uk/efo/EFO_0004343	GCST007067	Genome-wide genotyping array
2019-02-08	30595370	Kichaev G	2018-12-27	Am J Hum Genet	www.ncbi.nlm.nih.gov/pubmed/30595370	Leveraging Polygenic Functional Enrichment to Improve GWAS Power.	Waist-hip ratio	approximately 458,000 European ancestry individuals	NA	3q29	3	197046263		DLG1			ENSG00000075711			rs12495674-?	rs12495674	0	12495674	3_prime_UTR_variant	0	NR	4e-08	7.39794				NR [~ 8900000] (imputed)	N	waist-hip ratio	http://www.ebi.ac.uk/efo/EFO_0004343	GCST007067	Genome-wide genotyping array
2019-02-08	30595370	Kichaev G	2018-12-27	Am J Hum Genet	www.ncbi.nlm.nih.gov/pubmed/30595370	Leveraging Polygenic Functional Enrichment to Improve GWAS Power.	Waist-hip ratio	approximately 458,000 European ancestry individuals	NA	4p16.3	4	971991		DGKQ			ENSG00000145214			rs11724804-?	rs11724804	0	11724804	intron_variant	0	NR	3e-18	17.5229				NR [~ 8900000] (imputed)	N	waist-hip ratio	http://www.ebi.ac.uk/efo/EFO_0004343	GCST007067	Genome-wide genotyping array
2019-02-08	30595370	Kichaev G	2018-12-27	Am J Hum Genet	www.ncbi.nlm.nih.gov/pubmed/30595370	Leveraging Polygenic Functional Enrichment to Improve GWAS Power.	Waist-hip ratio	approximately 458,000 European ancestry individuals	NA	4p16.3	4	1622398		FAM53A			ENSG00000174137			rs4865444-?	rs4865444	0	4865444	intron_variant	0	NR	6e-08	7.22185				NR [~ 8900000] (imputed)	N	waist-hip ratio	http://www.ebi.ac.uk/efo/EFO_0004343	GCST007067	Genome-wide genotyping array
2019-02-08	30595370	Kichaev G	2018-12-27	Am J Hum Genet	www.ncbi.nlm.nih.gov/pubmed/30595370	Leveraging Polygenic Functional Enrichment to Improve GWAS Power.	Waist-hip ratio	approximately 458,000 European ancestry individuals	NA	4p16.3	4	3110382		HTT			ENSG00000197386			rs55962025-?	rs55962025	0	55962025	intron_variant	0	NR	6e-08	7.22185				NR [~ 8900000] (imputed)	N	waist-hip ratio	http://www.ebi.ac.uk/efo/EFO_0004343	GCST007067	Genome-wide genotyping array
2019-02-08	30595370	Kichaev G	2018-12-27	Am J Hum Genet	www.ncbi.nlm.nih.gov/pubmed/30595370	Leveraging Polygenic Functional Enrichment to Improve GWAS Power.	Waist-hip ratio	approximately 458,000 European ancestry individuals	NA	4p16.2	4	4988571		RN7SKP113 - CYTL1	ENSG00000200761	ENSG00000170891		67507	26015	rs4450871-?	rs4450871	0	4450871	intergenic_variant	1	NR	1e-17	17				NR [~ 8900000] (imputed)	N	waist-hip ratio	http://www.ebi.ac.uk/efo/EFO_0004343	GCST007067	Genome-wide genotyping array
2019-02-08	30595370	Kichaev G	2018-12-27	Am J Hum Genet	www.ncbi.nlm.nih.gov/pubmed/30595370	Leveraging Polygenic Functional Enrichment to Improve GWAS Power.	Waist-hip ratio	approximately 458,000 European ancestry individuals	NA	4p15.33	4	13184258								rs1472721-?	rs1472721	0	1472721	intergenic_variant	1	NR	2e-08	7.69897				NR [~ 8900000] (imputed)	N	waist-hip ratio	http://www.ebi.ac.uk/efo/EFO_0004343	GCST007067	Genome-wide genotyping array
2019-02-08	30595370	Kichaev G	2018-12-27	Am J Hum Genet	www.ncbi.nlm.nih.gov/pubmed/30595370	Leveraging Polygenic Functional Enrichment to Improve GWAS Power.	Waist-hip ratio	approximately 458,000 European ancestry individuals	NA	4p15.32	4	15386753		C1QTNF7-AS1, C1QTNF7			ENSG00000249252, ENSG00000163145			rs13102822-?	rs13102822	0	13102822	intron_variant	0	NR	2e-10	9.69897				NR [~ 8900000] (imputed)	N	waist-hip ratio	http://www.ebi.ac.uk/efo/EFO_0004343	GCST007067	Genome-wide genotyping array
2019-02-08	30595370	Kichaev G	2018-12-27	Am J Hum Genet	www.ncbi.nlm.nih.gov/pubmed/30595370	Leveraging Polygenic Functional Enrichment to Improve GWAS Power.	Waist-hip ratio	approximately 458,000 European ancestry individuals	NA	4p15.2	4	26078927		LINC02357			ENSG00000283314			rs2137234-?	rs2137234	0	2137234	intron_variant	0	NR	3e-15	14.5229				NR [~ 8900000] (imputed)	N	waist-hip ratio	http://www.ebi.ac.uk/efo/EFO_0004343	GCST007067	Genome-wide genotyping array
2019-02-08	30595370	Kichaev G	2018-12-27	Am J Hum Genet	www.ncbi.nlm.nih.gov/pubmed/30595370	Leveraging Polygenic Functional Enrichment to Improve GWAS Power.	Waist-hip ratio	approximately 458,000 European ancestry individuals	NA	1q41	1	219121228		LYPLAL1-DT			ENSG00000228063			rs61823192-?	rs61823192	0	61823192	intron_variant	0	NR	1e-09	9				NR [~ 8900000] (imputed)	N	waist-hip ratio	http://www.ebi.ac.uk/efo/EFO_0004343	GCST007067	Genome-wide genotyping array
2019-02-08	30595370	Kichaev G	2018-12-27	Am J Hum Genet	www.ncbi.nlm.nih.gov/pubmed/30595370	Leveraging Polygenic Functional Enrichment to Improve GWAS Power.	Waist-hip ratio	approximately 458,000 European ancestry individuals	NA	1q41	1	219481050		LYPLAL1-AS1 - NA	ENSG00000228536			21681		rs2605110-?	rs2605110	0	2605110	intergenic_variant	1	NR	1e-67	67				NR [~ 8900000] (imputed)	N	waist-hip ratio	http://www.ebi.ac.uk/efo/EFO_0004343	GCST007067	Genome-wide genotyping array
2019-02-08	30595370	Kichaev G	2018-12-27	Am J Hum Genet	www.ncbi.nlm.nih.gov/pubmed/30595370	Leveraging Polygenic Functional Enrichment to Improve GWAS Power.	Waist-hip ratio	approximately 458,000 European ancestry individuals	NA	1q41	1	221143916								rs1935157-?	rs1935157	0	1935157	intergenic_variant	1	NR	9e-16	15.0458				NR [~ 8900000] (imputed)	N	waist-hip ratio	http://www.ebi.ac.uk/efo/EFO_0004343	GCST007067	Genome-wide genotyping array
2019-02-08	30595370	Kichaev G	2018-12-27	Am J Hum Genet	www.ncbi.nlm.nih.gov/pubmed/30595370	Leveraging Polygenic Functional Enrichment to Improve GWAS Power.	Waist-hip ratio	approximately 458,000 European ancestry individuals	NA	1q41	1	221953542		LINC02257			ENSG00000238042			rs2800847-?	rs2800847	0	2800847	intron_variant	0	NR	5e-09	8.30103				NR [~ 8900000] (imputed)	N	waist-hip ratio	http://www.ebi.ac.uk/efo/EFO_0004343	GCST007067	Genome-wide genotyping array
2019-02-08	30595370	Kichaev G	2018-12-27	Am J Hum Genet	www.ncbi.nlm.nih.gov/pubmed/30595370	Leveraging Polygenic Functional Enrichment to Improve GWAS Power.	Waist-hip ratio	approximately 458,000 European ancestry individuals	NA	1q42.13	1	227543361		TUBB8P9 - RNA5SP77	ENSG00000235827	ENSG00000202264		35069	17820	rs903691-?	rs903691	0	903691	regulatory_region_variant	1	NR	4e-08	7.39794				NR [~ 8900000] (imputed)	N	waist-hip ratio	http://www.ebi.ac.uk/efo/EFO_0004343	GCST007067	Genome-wide genotyping array
2019-02-08	30595370	Kichaev G	2018-12-27	Am J Hum Genet	www.ncbi.nlm.nih.gov/pubmed/30595370	Leveraging Polygenic Functional Enrichment to Improve GWAS Power.	Waist-hip ratio	approximately 458,000 European ancestry individuals	NA	1q42.3	1	236017804		NID1			ENSG00000116962			rs10927263-?	rs10927263	0	10927263	intron_variant	0	NR	5e-08	7.30103				NR [~ 8900000] (imputed)	N	waist-hip ratio	http://www.ebi.ac.uk/efo/EFO_0004343	GCST007067	Genome-wide genotyping array
2019-02-08	30595370	Kichaev G	2018-12-27	Am J Hum Genet	www.ncbi.nlm.nih.gov/pubmed/30595370	Leveraging Polygenic Functional Enrichment to Improve GWAS Power.	Waist-hip ratio	approximately 458,000 European ancestry individuals	NA	2p25.1	2	9558061		ADAM17 - YWHAQ	ENSG00000151694	ENSG00000134308		1329	25906	rs12692387-?	rs12692387	0	12692387	regulatory_region_variant	1	NR	4e-10	9.39794				NR [~ 8900000] (imputed)	N	waist-hip ratio	http://www.ebi.ac.uk/efo/EFO_0004343	GCST007067	Genome-wide genotyping array
2019-02-08	30595370	Kichaev G	2018-12-27	Am J Hum Genet	www.ncbi.nlm.nih.gov/pubmed/30595370	Leveraging Polygenic Functional Enrichment to Improve GWAS Power.	Waist-hip ratio	approximately 458,000 European ancestry individuals	NA	2p25.1	2	11168716		SLC66A3			ENSG00000162976			rs62120155-?	rs62120155	0	62120155	intron_variant	0	NR	1e-08	8				NR [~ 8900000] (imputed)	N	waist-hip ratio	http://www.ebi.ac.uk/efo/EFO_0004343	GCST007067	Genome-wide genotyping array
2019-02-08	30595370	Kichaev G	2018-12-27	Am J Hum Genet	www.ncbi.nlm.nih.gov/pubmed/30595370	Leveraging Polygenic Functional Enrichment to Improve GWAS Power.	Waist-hip ratio	approximately 458,000 European ancestry individuals	NA	2p24.3	2	12947937								rs779390-?	rs779390	0	779390	intron_variant	1	NR	3e-25	24.5229				NR [~ 8900000] (imputed)	N	waist-hip ratio	http://www.ebi.ac.uk/efo/EFO_0004343	GCST007067	Genome-wide genotyping array
2019-02-08	30595370	Kichaev G	2018-12-27	Am J Hum Genet	www.ncbi.nlm.nih.gov/pubmed/30595370	Leveraging Polygenic Functional Enrichment to Improve GWAS Power.	Waist-hip ratio	approximately 458,000 European ancestry individuals	NA	2p24.1	2	19944070		WDR35			ENSG00000118965			rs113386058-?	rs113386058	0	113386058	intron_variant	0	NR	1e-09	9				NR [~ 8900000] (imputed)	N	waist-hip ratio	http://www.ebi.ac.uk/efo/EFO_0004343	GCST007067	Genome-wide genotyping array
2019-02-08	30595370	Kichaev G	2018-12-27	Am J Hum Genet	www.ncbi.nlm.nih.gov/pubmed/30595370	Leveraging Polygenic Functional Enrichment to Improve GWAS Power.	Waist-hip ratio	approximately 458,000 European ancestry individuals	NA	2p24.1	2	23673031		KLHL29			ENSG00000119771			rs34668726-?	rs34668726	0	34668726	intron_variant	0	NR	1e-07	7				NR [~ 8900000] (imputed)	N	waist-hip ratio	http://www.ebi.ac.uk/efo/EFO_0004343	GCST007067	Genome-wide genotyping array
2019-02-08	30595370	Kichaev G	2018-12-27	Am J Hum Genet	www.ncbi.nlm.nih.gov/pubmed/30595370	Leveraging Polygenic Functional Enrichment to Improve GWAS Power.	Waist-hip ratio	approximately 458,000 European ancestry individuals	NA	2p23.3	2	24929931		ADCY3 - DNAJC27	ENSG00000138031	ENSG00000115137		9694	13705	rs7569646-?	rs7569646	0	7569646	regulatory_region_variant	1	NR	3e-08	7.52288				NR [~ 8900000] (imputed)	N	waist-hip ratio	http://www.ebi.ac.uk/efo/EFO_0004343	GCST007067	Genome-wide genotyping array
2019-02-08	30595370	Kichaev G	2018-12-27	Am J Hum Genet	www.ncbi.nlm.nih.gov/pubmed/30595370	Leveraging Polygenic Functional Enrichment to Improve GWAS Power.	Waist-hip ratio	approximately 458,000 European ancestry individuals	NA	2p23.3	2	25361293		DNMT3A - ARNILA	ENSG00000119772	ENSG00000235072		18703	7843	rs71439172-?	rs71439172	0	71439172	upstream_gene_variant	1	NR	5e-18	17.301				NR [~ 8900000] (imputed)	N	waist-hip ratio	http://www.ebi.ac.uk/efo/EFO_0004343	GCST007067	Genome-wide genotyping array
2019-02-08	30595370	Kichaev G	2018-12-27	Am J Hum Genet	www.ncbi.nlm.nih.gov/pubmed/30595370	Leveraging Polygenic Functional Enrichment to Improve GWAS Power.	Waist-hip ratio	approximately 458,000 European ancestry individuals	NA	2p22.3	2	32418460		BIRC6			ENSG00000115760			rs176411-?	rs176411	0	176411	intron_variant	0	NR	3e-08	7.52288				NR [~ 8900000] (imputed)	N	waist-hip ratio	http://www.ebi.ac.uk/efo/EFO_0004343	GCST007067	Genome-wide genotyping array
2019-02-08	30595370	Kichaev G	2018-12-27	Am J Hum Genet	www.ncbi.nlm.nih.gov/pubmed/30595370	Leveraging Polygenic Functional Enrichment to Improve GWAS Power.	Waist-hip ratio	approximately 458,000 European ancestry individuals	NA	2p22.2	2	37642351		CDC42EP3			ENSG00000163171			rs9742-?	rs9742	0	9742	3_prime_UTR_variant	0	NR	2e-08	7.69897				NR [~ 8900000] (imputed)	N	waist-hip ratio	http://www.ebi.ac.uk/efo/EFO_0004343	GCST007067	Genome-wide genotyping array
2019-02-08	30595370	Kichaev G	2018-12-27	Am J Hum Genet	www.ncbi.nlm.nih.gov/pubmed/30595370	Leveraging Polygenic Functional Enrichment to Improve GWAS Power.	Waist-hip ratio	approximately 458,000 European ancestry individuals	NA	2p21	2	43530154		THADA			ENSG00000115970			rs77881454-?	rs77881454	0	77881454	intron_variant	0	NR	4e-11	10.3979				NR [~ 8900000] (imputed)	N	waist-hip ratio	http://www.ebi.ac.uk/efo/EFO_0004343	GCST007067	Genome-wide genotyping array
2019-02-08	30595370	Kichaev G	2018-12-27	Am J Hum Genet	www.ncbi.nlm.nih.gov/pubmed/30595370	Leveraging Polygenic Functional Enrichment to Improve GWAS Power.	Waist-hip ratio	approximately 458,000 European ancestry individuals	NA	2p16.3	2	48735152		LHCGR, STON1-GTF2A1L			ENSG00000138039, ENSG00000068781			rs17326656-?	rs17326656	0	17326656	intron_variant	0	NR	9e-11	10.0458				NR [~ 8900000] (imputed)	N	waist-hip ratio	http://www.ebi.ac.uk/efo/EFO_0004343	GCST007067	Genome-wide genotyping array
2019-02-08	30595370	Kichaev G	2018-12-27	Am J Hum Genet	www.ncbi.nlm.nih.gov/pubmed/30595370	Leveraging Polygenic Functional Enrichment to Improve GWAS Power.	Waist-hip ratio	approximately 458,000 European ancestry individuals	NA	2p16.1	2	57983387		VRK2			ENSG00000028116			rs6717480-?	rs6717480	0	6717480	intron_variant	0	NR	1e-09	9				NR [~ 8900000] (imputed)	N	waist-hip ratio	http://www.ebi.ac.uk/efo/EFO_0004343	GCST007067	Genome-wide genotyping array
2019-02-08	30595370	Kichaev G	2018-12-27	Am J Hum Genet	www.ncbi.nlm.nih.gov/pubmed/30595370	Leveraging Polygenic Functional Enrichment to Improve GWAS Power.	Waist-hip ratio	approximately 458,000 European ancestry individuals	NA	2p16.1	2	59724330		RNA5SP94 - MIR4432HG	ENSG00000252726	ENSG00000228590		29461	612116	rs13028903-?	rs13028903	0	13028903	intron_variant	1	NR	6e-09	8.22185				NR [~ 8900000] (imputed)	N	waist-hip ratio	http://www.ebi.ac.uk/efo/EFO_0004343	GCST007067	Genome-wide genotyping array
2019-02-08	30595370	Kichaev G	2018-12-27	Am J Hum Genet	www.ncbi.nlm.nih.gov/pubmed/30595370	Leveraging Polygenic Functional Enrichment to Improve GWAS Power.	Waist-hip ratio	approximately 458,000 European ancestry individuals	NA	2p14	2	65594907		VTRNA2-2P - KRT18P33	ENSG00000251900	ENSG00000214533		39373	71788	rs6546164-?	rs6546164	0	6546164	intron_variant	1	NR	4e-08	7.39794				NR [~ 8900000] (imputed)	N	waist-hip ratio	http://www.ebi.ac.uk/efo/EFO_0004343	GCST007067	Genome-wide genotyping array
2019-02-08	30595370	Kichaev G	2018-12-27	Am J Hum Genet	www.ncbi.nlm.nih.gov/pubmed/30595370	Leveraging Polygenic Functional Enrichment to Improve GWAS Power.	Waist-hip ratio	approximately 458,000 European ancestry individuals	NA	2p14	2	66015391								rs10190249-?	rs10190249	0	10190249	intron_variant	1	NR	7e-23	22.1549				NR [~ 8900000] (imputed)	N	waist-hip ratio	http://www.ebi.ac.uk/efo/EFO_0004343	GCST007067	Genome-wide genotyping array
2019-02-08	30595370	Kichaev G	2018-12-27	Am J Hum Genet	www.ncbi.nlm.nih.gov/pubmed/30595370	Leveraging Polygenic Functional Enrichment to Improve GWAS Power.	Waist-hip ratio	approximately 458,000 European ancestry individuals	NA	2p14	2	66541130		MEIS1			ENSG00000143995			rs9798015-?	rs9798015	0	9798015	intron_variant	0	NR	2e-12	11.699				NR [~ 8900000] (imputed)	N	waist-hip ratio	http://www.ebi.ac.uk/efo/EFO_0004343	GCST007067	Genome-wide genotyping array
2019-02-08	30595370	Kichaev G	2018-12-27	Am J Hum Genet	www.ncbi.nlm.nih.gov/pubmed/30595370	Leveraging Polygenic Functional Enrichment to Improve GWAS Power.	Waist-hip ratio	approximately 458,000 European ancestry individuals	NA	2p14	2	67251817		LINC01829, LINC01828			ENSG00000236780, ENSG00000235885			rs4671789-?	rs4671789	0	4671789	intron_variant	0	NR	2e-14	13.699				NR [~ 8900000] (imputed)	N	waist-hip ratio	http://www.ebi.ac.uk/efo/EFO_0004343	GCST007067	Genome-wide genotyping array
2019-02-08	30595370	Kichaev G	2018-12-27	Am J Hum Genet	www.ncbi.nlm.nih.gov/pubmed/30595370	Leveraging Polygenic Functional Enrichment to Improve GWAS Power.	Waist-hip ratio	approximately 458,000 European ancestry individuals	NA	2p14	2	67519485		NA - LINC02831		ENSG00000224173			42582	rs62157933-?	rs62157933	0	62157933	intergenic_variant	1	NR	3e-15	14.5229				NR [~ 8900000] (imputed)	N	waist-hip ratio	http://www.ebi.ac.uk/efo/EFO_0004343	GCST007067	Genome-wide genotyping array
2019-02-08	30595370	Kichaev G	2018-12-27	Am J Hum Genet	www.ncbi.nlm.nih.gov/pubmed/30595370	Leveraging Polygenic Functional Enrichment to Improve GWAS Power.	Waist-hip ratio	approximately 458,000 European ancestry individuals	NA	2p14	2	67625704		LINC02831 - NA	ENSG00000224173			5159		rs6721459-?	rs6721459	0	6721459	intron_variant	1	NR	4e-21	20.3979				NR [~ 8900000] (imputed)	N	waist-hip ratio	http://www.ebi.ac.uk/efo/EFO_0004343	GCST007067	Genome-wide genotyping array
2019-02-08	30595370	Kichaev G	2018-12-27	Am J Hum Genet	www.ncbi.nlm.nih.gov/pubmed/30595370	Leveraging Polygenic Functional Enrichment to Improve GWAS Power.	Waist-hip ratio	approximately 458,000 European ancestry individuals	NA	11p15.2	11	14441255		RRAS2 - COPB1	ENSG00000133818	ENSG00000129083		76749	2185	rs148189116-?	rs148189116	0	148189116	intron_variant	1	NR	1e-08	8				NR [~ 8900000] (imputed)	N	waist-hip ratio	http://www.ebi.ac.uk/efo/EFO_0004343	GCST007067	Genome-wide genotyping array
2019-02-08	30595370	Kichaev G	2018-12-27	Am J Hum Genet	www.ncbi.nlm.nih.gov/pubmed/30595370	Leveraging Polygenic Functional Enrichment to Improve GWAS Power.	Waist-hip ratio	approximately 458,000 European ancestry individuals	NA	11p15.1	11	17396930		ABCC8			ENSG00000006071			rs757110-?	rs757110	0	757110	missense_variant	0	NR	7e-08	7.1549				NR [~ 8900000] (imputed)	N	waist-hip ratio	http://www.ebi.ac.uk/efo/EFO_0004343	GCST007067	Genome-wide genotyping array
2019-02-08	30595370	Kichaev G	2018-12-27	Am J Hum Genet	www.ncbi.nlm.nih.gov/pubmed/30595370	Leveraging Polygenic Functional Enrichment to Improve GWAS Power.	Waist-hip ratio	approximately 458,000 European ancestry individuals	NA	11p14.3	11	26152856		NA - ANO3		ENSG00000134343			35986	rs10501039-?	rs10501039	0	10501039	intergenic_variant	1	NR	1e-09	9				NR [~ 8900000] (imputed)	N	waist-hip ratio	http://www.ebi.ac.uk/efo/EFO_0004343	GCST007067	Genome-wide genotyping array
2019-02-08	30595370	Kichaev G	2018-12-27	Am J Hum Genet	www.ncbi.nlm.nih.gov/pubmed/30595370	Leveraging Polygenic Functional Enrichment to Improve GWAS Power.	Waist-hip ratio	approximately 458,000 European ancestry individuals	NA	11p13	11	32425801		WT1			ENSG00000184937			rs7110547-?	rs7110547	0	7110547	intron_variant	0	NR	2e-12	11.699				NR [~ 8900000] (imputed)	N	waist-hip ratio	http://www.ebi.ac.uk/efo/EFO_0004343	GCST007067	Genome-wide genotyping array
2019-02-08	30595370	Kichaev G	2018-12-27	Am J Hum Genet	www.ncbi.nlm.nih.gov/pubmed/30595370	Leveraging Polygenic Functional Enrichment to Improve GWAS Power.	Waist-hip ratio	approximately 458,000 European ancestry individuals	NA	11p13	11	36306244		PRR5L			ENSG00000135362			rs67184556-?	rs67184556	0	67184556	intron_variant	0	NR	3e-10	9.52288				NR [~ 8900000] (imputed)	N	waist-hip ratio	http://www.ebi.ac.uk/efo/EFO_0004343	GCST007067	Genome-wide genotyping array
2019-02-08	30595370	Kichaev G	2018-12-27	Am J Hum Genet	www.ncbi.nlm.nih.gov/pubmed/30595370	Leveraging Polygenic Functional Enrichment to Improve GWAS Power.	Waist-hip ratio	approximately 458,000 European ancestry individuals	NA	11p12	11	36437447		PRR5L			ENSG00000135362			rs62621409-?	rs62621409	0	62621409	missense_variant	0	NR	5e-10	9.30103				NR [~ 8900000] (imputed)	N	waist-hip ratio	http://www.ebi.ac.uk/efo/EFO_0004343	GCST007067	Genome-wide genotyping array
2019-02-08	30595370	Kichaev G	2018-12-27	Am J Hum Genet	www.ncbi.nlm.nih.gov/pubmed/30595370	Leveraging Polygenic Functional Enrichment to Improve GWAS Power.	Waist-hip ratio	approximately 458,000 European ancestry individuals	NA	11p11.2	11	47448793		RAPSN			ENSG00000165917			rs34312154-?	rs34312154	0	34312154	missense_variant	0	NR	5e-10	9.30103				NR [~ 8900000] (imputed)	N	waist-hip ratio	http://www.ebi.ac.uk/efo/EFO_0004343	GCST007067	Genome-wide genotyping array
2019-02-08	30595370	Kichaev G	2018-12-27	Am J Hum Genet	www.ncbi.nlm.nih.gov/pubmed/30595370	Leveraging Polygenic Functional Enrichment to Improve GWAS Power.	Waist-hip ratio	approximately 458,000 European ancestry individuals	NA	11q12.1	11	57495520		SLC43A1			ENSG00000149150			rs2729385-?	rs2729385	0	2729385	intron_variant	0	NR	6e-08	7.22185				NR [~ 8900000] (imputed)	N	waist-hip ratio	http://www.ebi.ac.uk/efo/EFO_0004343	GCST007067	Genome-wide genotyping array
2019-02-08	30595370	Kichaev G	2018-12-27	Am J Hum Genet	www.ncbi.nlm.nih.gov/pubmed/30595370	Leveraging Polygenic Functional Enrichment to Improve GWAS Power.	Waist-hip ratio	approximately 458,000 European ancestry individuals	NA	11q12.3	11	62425459		SCGB1A1 - AHNAK	ENSG00000149021	ENSG00000124942		2264	8083	rs2509963-?	rs2509963	0	2509963	intron_variant	1	NR	4e-17	16.3979				NR [~ 8900000] (imputed)	N	waist-hip ratio	http://www.ebi.ac.uk/efo/EFO_0004343	GCST007067	Genome-wide genotyping array
2019-02-08	30595370	Kichaev G	2018-12-27	Am J Hum Genet	www.ncbi.nlm.nih.gov/pubmed/30595370	Leveraging Polygenic Functional Enrichment to Improve GWAS Power.	Waist-hip ratio	approximately 458,000 European ancestry individuals	NA	11q12.3	11	62543990		AHNAK			ENSG00000124942			rs2428548-?	rs2428548	0	2428548	intron_variant	0	NR	4e-26	25.3979				NR [~ 8900000] (imputed)	N	waist-hip ratio	http://www.ebi.ac.uk/efo/EFO_0004343	GCST007067	Genome-wide genotyping array
2019-02-08	30595370	Kichaev G	2018-12-27	Am J Hum Genet	www.ncbi.nlm.nih.gov/pubmed/30595370	Leveraging Polygenic Functional Enrichment to Improve GWAS Power.	Waist-hip ratio	approximately 458,000 European ancestry individuals	NA	11q13.1	11	64237251		VEGFB			ENSG00000173511			rs56271783-?	rs56271783	0	56271783	intron_variant	0	NR	2e-37	36.699				NR [~ 8900000] (imputed)	N	waist-hip ratio	http://www.ebi.ac.uk/efo/EFO_0004343	GCST007067	Genome-wide genotyping array
2019-02-08	30595370	Kichaev G	2018-12-27	Am J Hum Genet	www.ncbi.nlm.nih.gov/pubmed/30595370	Leveraging Polygenic Functional Enrichment to Improve GWAS Power.	Waist-hip ratio	approximately 458,000 European ancestry individuals	NA	11q13.1	11	64459078		LINC02724 - SLC22A11	ENSG00000181908	ENSG00000168065		7421	96612	rs77874174-?	rs77874174	0	77874174	regulatory_region_variant	1	NR	5e-10	9.30103				NR [~ 8900000] (imputed)	N	waist-hip ratio	http://www.ebi.ac.uk/efo/EFO_0004343	GCST007067	Genome-wide genotyping array
2019-02-08	30595370	Kichaev G	2018-12-27	Am J Hum Genet	www.ncbi.nlm.nih.gov/pubmed/30595370	Leveraging Polygenic Functional Enrichment to Improve GWAS Power.	Waist-hip ratio	approximately 458,000 European ancestry individuals	NA	11q13.1	11	65639398		SIPA1			ENSG00000213445			rs3782086-?	rs3782086	0	3782086	intron_variant	0	NR	1e-18	18				NR [~ 8900000] (imputed)	N	waist-hip ratio	http://www.ebi.ac.uk/efo/EFO_0004343	GCST007067	Genome-wide genotyping array
2019-02-08	30595370	Kichaev G	2018-12-27	Am J Hum Genet	www.ncbi.nlm.nih.gov/pubmed/30595370	Leveraging Polygenic Functional Enrichment to Improve GWAS Power.	Waist-hip ratio	approximately 458,000 European ancestry individuals	NA	11q13.2	11	66357990		B4GAT1 - SLC29A2	ENSG00000174684	ENSG00000174669		10361	4531	rs68162171-?	rs68162171	0	68162171	intron_variant	1	NR	4e-11	10.3979				NR [~ 8900000] (imputed)	N	waist-hip ratio	http://www.ebi.ac.uk/efo/EFO_0004343	GCST007067	Genome-wide genotyping array
2019-02-08	30595370	Kichaev G	2018-12-27	Am J Hum Genet	www.ncbi.nlm.nih.gov/pubmed/30595370	Leveraging Polygenic Functional Enrichment to Improve GWAS Power.	Waist-hip ratio	approximately 458,000 European ancestry individuals	NA	11q13.2	11	67614958		DOC2GP			ENSG00000231793			rs35156880-?	rs35156880	0	35156880	non_coding_transcript_exon_variant	0	NR	7e-08	7.1549				NR [~ 8900000] (imputed)	N	waist-hip ratio	http://www.ebi.ac.uk/efo/EFO_0004343	GCST007067	Genome-wide genotyping array
2019-02-08	30595370	Kichaev G	2018-12-27	Am J Hum Genet	www.ncbi.nlm.nih.gov/pubmed/30595370	Leveraging Polygenic Functional Enrichment to Improve GWAS Power.	Waist-hip ratio	approximately 458,000 European ancestry individuals	NA	11q13.2	11	68261606		C11orf24			ENSG00000171067			rs61887762-?	rs61887762	0	61887762	3_prime_UTR_variant	0	NR	2e-08	7.69897				NR [~ 8900000] (imputed)	N	waist-hip ratio	http://www.ebi.ac.uk/efo/EFO_0004343	GCST007067	Genome-wide genotyping array
2019-02-08	30595370	Kichaev G	2018-12-27	Am J Hum Genet	www.ncbi.nlm.nih.gov/pubmed/30595370	Leveraging Polygenic Functional Enrichment to Improve GWAS Power.	Waist-hip ratio	approximately 458,000 European ancestry individuals	NA	11q13.3	11	69312277		MYEOV			ENSG00000172927			rs117737783-?	rs117737783	0	117737783	intron_variant	0	NR	6e-10	9.22185				NR [~ 8900000] (imputed)	N	waist-hip ratio	http://www.ebi.ac.uk/efo/EFO_0004343	GCST007067	Genome-wide genotyping array
2019-02-08	30595370	Kichaev G	2018-12-27	Am J Hum Genet	www.ncbi.nlm.nih.gov/pubmed/30595370	Leveraging Polygenic Functional Enrichment to Improve GWAS Power.	Waist-hip ratio	approximately 458,000 European ancestry individuals	NA	11q13.3	11	69448148		MYEOV - LINC02747	ENSG00000172927	ENSG00000255774		80422	27419	rs7395791-?	rs7395791	0	7395791	intergenic_variant	1	NR	7e-26	25.1549				NR [~ 8900000] (imputed)	N	waist-hip ratio	http://www.ebi.ac.uk/efo/EFO_0004343	GCST007067	Genome-wide genotyping array
2019-02-08	30595370	Kichaev G	2018-12-27	Am J Hum Genet	www.ncbi.nlm.nih.gov/pubmed/30595370	Leveraging Polygenic Functional Enrichment to Improve GWAS Power.	Waist-hip ratio	approximately 458,000 European ancestry individuals	NA	11q13.3	11	69642133		CCND1			ENSG00000110092			rs3017621-?	rs3017621	0	3017621	intron_variant	0	NR	1e-11	11				NR [~ 8900000] (imputed)	N	waist-hip ratio	http://www.ebi.ac.uk/efo/EFO_0004343	GCST007067	Genome-wide genotyping array
2019-02-08	30595370	Kichaev G	2018-12-27	Am J Hum Genet	www.ncbi.nlm.nih.gov/pubmed/30595370	Leveraging Polygenic Functional Enrichment to Improve GWAS Power.	Waist-hip ratio	approximately 458,000 European ancestry individuals	NA	11q13.4	11	74683324		POLD3 - RN7SKP297	ENSG00000077514	ENSG00000223202		14207	1900	rs11236213-?	rs11236213	0	11236213	intergenic_variant	1	NR	1e-08	8				NR [~ 8900000] (imputed)	N	waist-hip ratio	http://www.ebi.ac.uk/efo/EFO_0004343	GCST007067	Genome-wide genotyping array
2019-02-08	30595370	Kichaev G	2018-12-27	Am J Hum Genet	www.ncbi.nlm.nih.gov/pubmed/30595370	Leveraging Polygenic Functional Enrichment to Improve GWAS Power.	Waist-hip ratio	approximately 458,000 European ancestry individuals	NA	11q14.1	11	85725656		SYTL2			ENSG00000137501			rs598346-?	rs598346	0	598346	synonymous_variant	0	NR	1e-07	7				NR [~ 8900000] (imputed)	N	waist-hip ratio	http://www.ebi.ac.uk/efo/EFO_0004343	GCST007067	Genome-wide genotyping array
2019-02-08	30595370	Kichaev G	2018-12-27	Am J Hum Genet	www.ncbi.nlm.nih.gov/pubmed/30595370	Leveraging Polygenic Functional Enrichment to Improve GWAS Power.	Waist-hip ratio	approximately 458,000 European ancestry individuals	NA	11q23.1	11	111771395		PPP2R1B - ALG9	ENSG00000137713	ENSG00000086848		5006	10800	rs3829258-?	rs3829258	0	3829258	splice_region_variant	1	NR	2e-32	31.699				NR [~ 8900000] (imputed)	N	waist-hip ratio	http://www.ebi.ac.uk/efo/EFO_0004343	GCST007067	Genome-wide genotyping array
2019-02-08	30595370	Kichaev G	2018-12-27	Am J Hum Genet	www.ncbi.nlm.nih.gov/pubmed/30595370	Leveraging Polygenic Functional Enrichment to Improve GWAS Power.	Waist-hip ratio	approximately 458,000 European ancestry individuals	NA	11q23.2	11	112962896		NCAM1			ENSG00000149294			rs4533068-?	rs4533068	0	4533068	intron_variant	0	NR	1e-08	8				NR [~ 8900000] (imputed)	N	waist-hip ratio	http://www.ebi.ac.uk/efo/EFO_0004343	GCST007067	Genome-wide genotyping array
2019-02-08	30595370	Kichaev G	2018-12-27	Am J Hum Genet	www.ncbi.nlm.nih.gov/pubmed/30595370	Leveraging Polygenic Functional Enrichment to Improve GWAS Power.	Waist-hip ratio	approximately 458,000 European ancestry individuals	NA	12p13.33	12	2799164		ITFG2-AS1, FKBP4			ENSG00000256150, ENSG00000004478			rs56196860-?	rs56196860	0	56196860	missense_variant	0	NR	9e-12	11.0458				NR [~ 8900000] (imputed)	N	waist-hip ratio	http://www.ebi.ac.uk/efo/EFO_0004343	GCST007067	Genome-wide genotyping array
2019-02-08	30595370	Kichaev G	2018-12-27	Am J Hum Genet	www.ncbi.nlm.nih.gov/pubmed/30595370	Leveraging Polygenic Functional Enrichment to Improve GWAS Power.	Waist-hip ratio	approximately 458,000 European ancestry individuals	NA	12p13.32	12	3279766		TSPAN9			ENSG00000011105			rs12580347-?	rs12580347	0	12580347	intron_variant	0	NR	5e-08	7.30103				NR [~ 8900000] (imputed)	N	waist-hip ratio	http://www.ebi.ac.uk/efo/EFO_0004343	GCST007067	Genome-wide genotyping array
2019-02-08	30595370	Kichaev G	2018-12-27	Am J Hum Genet	www.ncbi.nlm.nih.gov/pubmed/30595370	Leveraging Polygenic Functional Enrichment to Improve GWAS Power.	Waist-hip ratio	approximately 458,000 European ancestry individuals	NA	12p11.23	12	26312579		SSPN - ITPR2	ENSG00000123096	ENSG00000123104		13289	22773	rs11534749-?	rs11534749	0	11534749	intron_variant	1	NR	7e-50	49.1549				NR [~ 8900000] (imputed)	N	waist-hip ratio	http://www.ebi.ac.uk/efo/EFO_0004343	GCST007067	Genome-wide genotyping array
2019-02-08	30595370	Kichaev G	2018-12-27	Am J Hum Genet	www.ncbi.nlm.nih.gov/pubmed/30595370	Leveraging Polygenic Functional Enrichment to Improve GWAS Power.	Waist-hip ratio	approximately 458,000 European ancestry individuals	NA	12p11.23	12	27369833		ARNTL2			ENSG00000029153			rs4964058-?	rs4964058	0	4964058	intron_variant	0	NR	8e-10	9.09691				NR [~ 8900000] (imputed)	N	waist-hip ratio	http://www.ebi.ac.uk/efo/EFO_0004343	GCST007067	Genome-wide genotyping array
2019-02-08	30595370	Kichaev G	2018-12-27	Am J Hum Genet	www.ncbi.nlm.nih.gov/pubmed/30595370	Leveraging Polygenic Functional Enrichment to Improve GWAS Power.	Waist-hip ratio	approximately 458,000 European ancestry individuals	NA	12p11.21	12	30742783		CAPRIN2			ENSG00000110888			rs11051048-?	rs11051048	0	11051048	intron_variant	0	NR	2e-11	10.699				NR [~ 8900000] (imputed)	N	waist-hip ratio	http://www.ebi.ac.uk/efo/EFO_0004343	GCST007067	Genome-wide genotyping array
2019-02-08	30595370	Kichaev G	2018-12-27	Am J Hum Genet	www.ncbi.nlm.nih.gov/pubmed/30595370	Leveraging Polygenic Functional Enrichment to Improve GWAS Power.	Waist-hip ratio	approximately 458,000 European ancestry individuals	NA	12p11.1	12	34458237								rs9668760-?	rs9668760	0	9668760	intergenic_variant	1	NR	2e-12	11.699				NR [~ 8900000] (imputed)	N	waist-hip ratio	http://www.ebi.ac.uk/efo/EFO_0004343	GCST007067	Genome-wide genotyping array
2019-02-08	30595370	Kichaev G	2018-12-27	Am J Hum Genet	www.ncbi.nlm.nih.gov/pubmed/30595370	Leveraging Polygenic Functional Enrichment to Improve GWAS Power.	Waist-hip ratio	approximately 458,000 European ancestry individuals	NA	12q12	12	45591489		U6 - ARID2	ENSG00000266784	ENSG00000189079		36830	138217	rs73108788-?	rs73108788	0	73108788	intron_variant	1	NR	2e-09	8.69897				NR [~ 8900000] (imputed)	N	waist-hip ratio	http://www.ebi.ac.uk/efo/EFO_0004343	GCST007067	Genome-wide genotyping array
2019-02-08	30595370	Kichaev G	2018-12-27	Am J Hum Genet	www.ncbi.nlm.nih.gov/pubmed/30595370	Leveraging Polygenic Functional Enrichment to Improve GWAS Power.	Waist-hip ratio	approximately 458,000 European ancestry individuals	NA	12q13.11	12	47749532		RAPGEF3			ENSG00000079337			rs145878042-?	rs145878042	0	145878042	missense_variant	0	NR	9e-20	19.0458				NR [~ 8900000] (imputed)	N	waist-hip ratio	http://www.ebi.ac.uk/efo/EFO_0004343	GCST007067	Genome-wide genotyping array
2019-02-08	30595370	Kichaev G	2018-12-27	Am J Hum Genet	www.ncbi.nlm.nih.gov/pubmed/30595370	Leveraging Polygenic Functional Enrichment to Improve GWAS Power.	Waist-hip ratio	approximately 458,000 European ancestry individuals	NA	12q13.13	12	53953085		HOXC13 - HOXC12	ENSG00000123364	ENSG00000123407		6541	1818	rs894739-?	rs894739	0	894739	upstream_gene_variant	1	NR	6e-45	44.2218				NR [~ 8900000] (imputed)	N	waist-hip ratio	http://www.ebi.ac.uk/efo/EFO_0004343	GCST007067	Genome-wide genotyping array
2019-02-08	30595370	Kichaev G	2018-12-27	Am J Hum Genet	www.ncbi.nlm.nih.gov/pubmed/30595370	Leveraging Polygenic Functional Enrichment to Improve GWAS Power.	Waist-hip ratio	approximately 458,000 European ancestry individuals	NA	12q13.13	12	54065146		FLJ12825			ENSG00000248265			rs1006705-?	rs1006705	0	1006705	intron_variant	0	NR	3e-08	7.52288				NR [~ 8900000] (imputed)	N	waist-hip ratio	http://www.ebi.ac.uk/efo/EFO_0004343	GCST007067	Genome-wide genotyping array
2019-02-08	30595370	Kichaev G	2018-12-27	Am J Hum Genet	www.ncbi.nlm.nih.gov/pubmed/30595370	Leveraging Polygenic Functional Enrichment to Improve GWAS Power.	Waist-hip ratio	approximately 458,000 European ancestry individuals	NA	12q13.2	12	55707297		ITGA7			ENSG00000135424			rs3844368-?	rs3844368	0	3844368	intron_variant	0	NR	7e-08	7.1549				NR [~ 8900000] (imputed)	N	waist-hip ratio	http://www.ebi.ac.uk/efo/EFO_0004343	GCST007067	Genome-wide genotyping array
2019-02-08	30595370	Kichaev G	2018-12-27	Am J Hum Genet	www.ncbi.nlm.nih.gov/pubmed/30595370	Leveraging Polygenic Functional Enrichment to Improve GWAS Power.	Waist-hip ratio	approximately 458,000 European ancestry individuals	NA	12q13.3	12	56752285		PRIM1, HSD17B6			ENSG00000198056, ENSG00000025423			rs2277339-?	rs2277339	0	2277339	missense_variant	0	NR	2e-11	10.699				NR [~ 8900000] (imputed)	N	waist-hip ratio	http://www.ebi.ac.uk/efo/EFO_0004343	GCST007067	Genome-wide genotyping array
2019-02-08	30595370	Kichaev G	2018-12-27	Am J Hum Genet	www.ncbi.nlm.nih.gov/pubmed/30595370	Leveraging Polygenic Functional Enrichment to Improve GWAS Power.	Waist-hip ratio	approximately 458,000 European ancestry individuals	NA	12q14.3	12	66031555		LINC02425 - RPL21P18	ENSG00000256259	ENSG00000213343		489	5680	rs11176010-?	rs11176010	0	11176010	intergenic_variant	1	NR	4e-19	18.3979				NR [~ 8900000] (imputed)	N	waist-hip ratio	http://www.ebi.ac.uk/efo/EFO_0004343	GCST007067	Genome-wide genotyping array
2019-02-08	30595370	Kichaev G	2018-12-27	Am J Hum Genet	www.ncbi.nlm.nih.gov/pubmed/30595370	Leveraging Polygenic Functional Enrichment to Improve GWAS Power.	Waist-hip ratio	approximately 458,000 European ancestry individuals	NA	12q21.2	12	77515935		NAV3			ENSG00000067798			rs771846-?	rs771846	0	771846	intron_variant	0	NR	9e-11	10.0458				NR [~ 8900000] (imputed)	N	waist-hip ratio	http://www.ebi.ac.uk/efo/EFO_0004343	GCST007067	Genome-wide genotyping array
2019-02-08	30595370	Kichaev G	2018-12-27	Am J Hum Genet	www.ncbi.nlm.nih.gov/pubmed/30595370	Leveraging Polygenic Functional Enrichment to Improve GWAS Power.	Waist-hip ratio	approximately 458,000 European ancestry individuals	NA	12q23.2	12	102569167		IGF1 - NA	ENSG00000017427			87423		rs140572498-?	rs140572498	0	140572498	regulatory_region_variant	1	NR	3e-08	7.52288				NR [~ 8900000] (imputed)	N	waist-hip ratio	http://www.ebi.ac.uk/efo/EFO_0004343	GCST007067	Genome-wide genotyping array
2019-02-08	30595370	Kichaev G	2018-12-27	Am J Hum Genet	www.ncbi.nlm.nih.gov/pubmed/30595370	Leveraging Polygenic Functional Enrichment to Improve GWAS Power.	Waist-hip ratio	approximately 458,000 European ancestry individuals	NA	12q23.3	12	106794002		RIC8B			ENSG00000111785			rs1216006-?	rs1216006	0	1216006	intron_variant	0	NR	1e-13	13				NR [~ 8900000] (imputed)	N	waist-hip ratio	http://www.ebi.ac.uk/efo/EFO_0004343	GCST007067	Genome-wide genotyping array
2019-02-08	30595370	Kichaev G	2018-12-27	Am J Hum Genet	www.ncbi.nlm.nih.gov/pubmed/30595370	Leveraging Polygenic Functional Enrichment to Improve GWAS Power.	Waist-hip ratio	approximately 458,000 European ancestry individuals	NA	12q23.3	12	108224853		WSCD2			ENSG00000075035			rs3764002-?	rs3764002	0	3764002	missense_variant	0	NR	1e-13	13				NR [~ 8900000] (imputed)	N	waist-hip ratio	http://www.ebi.ac.uk/efo/EFO_0004343	GCST007067	Genome-wide genotyping array
2019-02-08	30595370	Kichaev G	2018-12-27	Am J Hum Genet	www.ncbi.nlm.nih.gov/pubmed/30595370	Leveraging Polygenic Functional Enrichment to Improve GWAS Power.	Waist-hip ratio	approximately 458,000 European ancestry individuals	NA	12q24.12	12	111535554		ATXN2			ENSG00000204842			rs597808-?	rs597808	0	597808	intron_variant	0	NR	3e-09	8.52288				NR [~ 8900000] (imputed)	N	waist-hip ratio	http://www.ebi.ac.uk/efo/EFO_0004343	GCST007067	Genome-wide genotyping array
2019-02-08	30595370	Kichaev G	2018-12-27	Am J Hum Genet	www.ncbi.nlm.nih.gov/pubmed/30595370	Leveraging Polygenic Functional Enrichment to Improve GWAS Power.	Waist-hip ratio	approximately 458,000 European ancestry individuals	NA	12q24.13	12	113075140		DTX1			ENSG00000135144			rs10850127-?	rs10850127	0	10850127	intron_variant	0	NR	1e-12	12				NR [~ 8900000] (imputed)	N	waist-hip ratio	http://www.ebi.ac.uk/efo/EFO_0004343	GCST007067	Genome-wide genotyping array
2019-02-08	30595370	Kichaev G	2018-12-27	Am J Hum Genet	www.ncbi.nlm.nih.gov/pubmed/30595370	Leveraging Polygenic Functional Enrichment to Improve GWAS Power.	Waist-hip ratio	approximately 458,000 European ancestry individuals	NA	12q24.21	12	114957475								rs1896313-?	rs1896313	0	1896313	intergenic_variant	1	NR	3e-09	8.52288				NR [~ 8900000] (imputed)	N	waist-hip ratio	http://www.ebi.ac.uk/efo/EFO_0004343	GCST007067	Genome-wide genotyping array
2019-02-08	30595370	Kichaev G	2018-12-27	Am J Hum Genet	www.ncbi.nlm.nih.gov/pubmed/30595370	Leveraging Polygenic Functional Enrichment to Improve GWAS Power.	Waist-hip ratio	approximately 458,000 European ancestry individuals	NA	12q24.31	12	122708052		HCAR2 - HCAR3	ENSG00000182782	ENSG00000255398		4695	6704	rs11059476-?	rs11059476	0	11059476	intron_variant	1	NR	7e-25	24.1549				NR [~ 8900000] (imputed)	N	waist-hip ratio	http://www.ebi.ac.uk/efo/EFO_0004343	GCST007067	Genome-wide genotyping array
2019-02-08	30595370	Kichaev G	2018-12-27	Am J Hum Genet	www.ncbi.nlm.nih.gov/pubmed/30595370	Leveraging Polygenic Functional Enrichment to Improve GWAS Power.	Waist-hip ratio	approximately 458,000 European ancestry individuals	NA	12q24.31	12	122844554		HIP1R			ENSG00000130787			rs11060344-?	rs11060344	0	11060344	intron_variant	0	NR	3e-36	35.5229				NR [~ 8900000] (imputed)	N	waist-hip ratio	http://www.ebi.ac.uk/efo/EFO_0004343	GCST007067	Genome-wide genotyping array
2019-02-08	30595370	Kichaev G	2018-12-27	Am J Hum Genet	www.ncbi.nlm.nih.gov/pubmed/30595370	Leveraging Polygenic Functional Enrichment to Improve GWAS Power.	Waist-hip ratio	approximately 458,000 European ancestry individuals	NA	12q24.31	12	122966471		ABCB9			ENSG00000150967			rs61955196-?	rs61955196	0	61955196	5_prime_UTR_variant	0	NR	1e-11	11				NR [~ 8900000] (imputed)	N	waist-hip ratio	http://www.ebi.ac.uk/efo/EFO_0004343	GCST007067	Genome-wide genotyping array
2019-02-08	30595370	Kichaev G	2018-12-27	Am J Hum Genet	www.ncbi.nlm.nih.gov/pubmed/30595370	Leveraging Polygenic Functional Enrichment to Improve GWAS Power.	Waist-hip ratio	approximately 458,000 European ancestry individuals	NA	12q24.31	12	123924955		CCDC92, DNAH10			ENSG00000119242, ENSG00000197653			rs7133378-?	rs7133378	0	7133378	intron_variant	0	NR	7e-87	86.1549				NR [~ 8900000] (imputed)	N	waist-hip ratio	http://www.ebi.ac.uk/efo/EFO_0004343	GCST007067	Genome-wide genotyping array
2019-02-08	30595370	Kichaev G	2018-12-27	Am J Hum Genet	www.ncbi.nlm.nih.gov/pubmed/30595370	Leveraging Polygenic Functional Enrichment to Improve GWAS Power.	Waist-hip ratio	approximately 458,000 European ancestry individuals	NA	12q24.31	12	124100790		RFLNA			ENSG00000178882			rs11057450-?	rs11057450	0	11057450	intron_variant	0	NR	1e-45	45				NR [~ 8900000] (imputed)	N	waist-hip ratio	http://www.ebi.ac.uk/efo/EFO_0004343	GCST007067	Genome-wide genotyping array
2019-02-08	30595370	Kichaev G	2018-12-27	Am J Hum Genet	www.ncbi.nlm.nih.gov/pubmed/30595370	Leveraging Polygenic Functional Enrichment to Improve GWAS Power.	Waist-hip ratio	approximately 458,000 European ancestry individuals	NA	12q24.31	12	124267534		RFLNA			ENSG00000178882			rs11057553-?	rs11057553	0	11057553	intron_variant	0	NR	7e-13	12.1549				NR [~ 8900000] (imputed)	N	waist-hip ratio	http://www.ebi.ac.uk/efo/EFO_0004343	GCST007067	Genome-wide genotyping array
2019-02-08	30595370	Kichaev G	2018-12-27	Am J Hum Genet	www.ncbi.nlm.nih.gov/pubmed/30595370	Leveraging Polygenic Functional Enrichment to Improve GWAS Power.	Waist-hip ratio	approximately 458,000 European ancestry individuals	NA	12q24.33	12	133203723		ZNF268			ENSG00000090612			rs36127550-?	rs36127550	0	36127550	missense_variant	0	NR	1e-10	10				NR [~ 8900000] (imputed)	N	waist-hip ratio	http://www.ebi.ac.uk/efo/EFO_0004343	GCST007067	Genome-wide genotyping array
2019-02-08	30595370	Kichaev G	2018-12-27	Am J Hum Genet	www.ncbi.nlm.nih.gov/pubmed/30595370	Leveraging Polygenic Functional Enrichment to Improve GWAS Power.	Waist-hip ratio	approximately 458,000 European ancestry individuals	NA	10p11.23	10	30112733		JCAD			ENSG00000165757			rs7100631-?	rs7100631	0	7100631	intron_variant	0	NR	5e-08	7.30103				NR [~ 8900000] (imputed)	N	waist-hip ratio	http://www.ebi.ac.uk/efo/EFO_0004343	GCST007067	Genome-wide genotyping array
2019-02-08	30595370	Kichaev G	2018-12-27	Am J Hum Genet	www.ncbi.nlm.nih.gov/pubmed/30595370	Leveraging Polygenic Functional Enrichment to Improve GWAS Power.	Waist-hip ratio	approximately 458,000 European ancestry individuals	NA	10p11.22	10	32268664		EPC1			ENSG00000120616			rs3740237-?	rs3740237	0	3740237	3_prime_UTR_variant	0	NR	2e-14	13.699				NR [~ 8900000] (imputed)	N	waist-hip ratio	http://www.ebi.ac.uk/efo/EFO_0004343	GCST007067	Genome-wide genotyping array
2019-02-08	30595370	Kichaev G	2018-12-27	Am J Hum Genet	www.ncbi.nlm.nih.gov/pubmed/30595370	Leveraging Polygenic Functional Enrichment to Improve GWAS Power.	Waist-hip ratio	approximately 458,000 European ancestry individuals	NA	10p11.22	10	33270391		NRP1			ENSG00000099250			rs10827226-?	rs10827226	0	10827226	intron_variant	0	NR	9e-10	9.04576				NR [~ 8900000] (imputed)	N	waist-hip ratio	http://www.ebi.ac.uk/efo/EFO_0004343	GCST007067	Genome-wide genotyping array
2019-02-08	30595370	Kichaev G	2018-12-27	Am J Hum Genet	www.ncbi.nlm.nih.gov/pubmed/30595370	Leveraging Polygenic Functional Enrichment to Improve GWAS Power.	Waist-hip ratio	approximately 458,000 European ancestry individuals	NA	10p11.22	10	33877770		RPL23P11 - LINC02629	ENSG00000226407	ENSG00000223470		13047	31468	rs10763957-?	rs10763957	0	10763957	regulatory_region_variant	1	NR	2e-15	14.699				NR [~ 8900000] (imputed)	N	waist-hip ratio	http://www.ebi.ac.uk/efo/EFO_0004343	GCST007067	Genome-wide genotyping array
2019-02-08	30595370	Kichaev G	2018-12-27	Am J Hum Genet	www.ncbi.nlm.nih.gov/pubmed/30595370	Leveraging Polygenic Functional Enrichment to Improve GWAS Power.	Waist-hip ratio	approximately 458,000 European ancestry individuals	NA	10q21.2	10	62122923		ARID5B - RTKN2	ENSG00000150347	ENSG00000182010		25979	60112	rs7070749-?	rs7070749	0	7070749	intergenic_variant	1	NR	4e-11	10.3979				NR [~ 8900000] (imputed)	N	waist-hip ratio	http://www.ebi.ac.uk/efo/EFO_0004343	GCST007067	Genome-wide genotyping array
2019-02-08	30595370	Kichaev G	2018-12-27	Am J Hum Genet	www.ncbi.nlm.nih.gov/pubmed/30595370	Leveraging Polygenic Functional Enrichment to Improve GWAS Power.	Waist-hip ratio	approximately 458,000 European ancestry individuals	NA	10q22.1	10	70124080		AIFM2			ENSG00000042286			rs41277978-?	rs41277978	0	41277978	missense_variant	0	NR	4e-10	9.39794				NR [~ 8900000] (imputed)	N	waist-hip ratio	http://www.ebi.ac.uk/efo/EFO_0004343	GCST007067	Genome-wide genotyping array
2019-02-08	30595370	Kichaev G	2018-12-27	Am J Hum Genet	www.ncbi.nlm.nih.gov/pubmed/30595370	Leveraging Polygenic Functional Enrichment to Improve GWAS Power.	Waist-hip ratio	approximately 458,000 European ancestry individuals	NA	10q22.2	10	75536199		LRMDA			ENSG00000148655			rs9415106-?	rs9415106	0	9415106	intron_variant	0	NR	1e-10	10				NR [~ 8900000] (imputed)	N	waist-hip ratio	http://www.ebi.ac.uk/efo/EFO_0004343	GCST007067	Genome-wide genotyping array
2019-02-08	30595370	Kichaev G	2018-12-27	Am J Hum Genet	www.ncbi.nlm.nih.gov/pubmed/30595370	Leveraging Polygenic Functional Enrichment to Improve GWAS Power.	Waist-hip ratio	approximately 458,000 European ancestry individuals	NA	10q22.3	10	79012834		ZMIZ1-AS1			ENSG00000224596			rs6480914-?	rs6480914	0	6480914	intron_variant	0	NR	2e-10	9.69897				NR [~ 8900000] (imputed)	N	waist-hip ratio	http://www.ebi.ac.uk/efo/EFO_0004343	GCST007067	Genome-wide genotyping array
2019-02-08	30595370	Kichaev G	2018-12-27	Am J Hum Genet	www.ncbi.nlm.nih.gov/pubmed/30595370	Leveraging Polygenic Functional Enrichment to Improve GWAS Power.	Waist-hip ratio	approximately 458,000 European ancestry individuals	NA	10q22.3	10	79158760		ZMIZ1			ENSG00000108175			rs779933-?	rs779933	0	779933	intron_variant	0	NR	1e-18	18				NR [~ 8900000] (imputed)	N	waist-hip ratio	http://www.ebi.ac.uk/efo/EFO_0004343	GCST007067	Genome-wide genotyping array
2019-02-08	30595370	Kichaev G	2018-12-27	Am J Hum Genet	www.ncbi.nlm.nih.gov/pubmed/30595370	Leveraging Polygenic Functional Enrichment to Improve GWAS Power.	Waist-hip ratio	approximately 458,000 European ancestry individuals	NA	10q23.31	10	87849022		CFL1P1 - KLLN	ENSG00000223820	ENSG00000283059		3410	10136	rs11202585-?	rs11202585	0	11202585	regulatory_region_variant	1	NR	3e-09	8.52288				NR [~ 8900000] (imputed)	N	waist-hip ratio	http://www.ebi.ac.uk/efo/EFO_0004343	GCST007067	Genome-wide genotyping array
2019-02-08	30595370	Kichaev G	2018-12-27	Am J Hum Genet	www.ncbi.nlm.nih.gov/pubmed/30595370	Leveraging Polygenic Functional Enrichment to Improve GWAS Power.	Waist-hip ratio	approximately 458,000 European ancestry individuals	NA	10q23.33	10	92707153		HHEX - Y_RNA	ENSG00000152804	ENSG00000200769		11506	3346	rs11187140-?	rs11187140	0	11187140	downstream_gene_variant	1	NR	1e-09	9				NR [~ 8900000] (imputed)	N	waist-hip ratio	http://www.ebi.ac.uk/efo/EFO_0004343	GCST007067	Genome-wide genotyping array
2019-02-08	30595370	Kichaev G	2018-12-27	Am J Hum Genet	www.ncbi.nlm.nih.gov/pubmed/30595370	Leveraging Polygenic Functional Enrichment to Improve GWAS Power.	Waist-hip ratio	approximately 458,000 European ancestry individuals	NA	10q23.33	10	93586671		FFAR4			ENSG00000186188			rs12241416-?	rs12241416	0	12241416	intron_variant	0	NR	8e-11	10.0969				NR [~ 8900000] (imputed)	N	waist-hip ratio	http://www.ebi.ac.uk/efo/EFO_0004343	GCST007067	Genome-wide genotyping array
2019-02-08	30595370	Kichaev G	2018-12-27	Am J Hum Genet	www.ncbi.nlm.nih.gov/pubmed/30595370	Leveraging Polygenic Functional Enrichment to Improve GWAS Power.	Waist-hip ratio	approximately 458,000 European ancestry individuals	NA	10q23.33	10	93966124		PIPSL - PLCE1	ENSG00000180764	ENSG00000138193		4584	27807	rs11187742-?	rs11187742	0	11187742	intergenic_variant	1	NR	2e-08	7.69897				NR [~ 8900000] (imputed)	N	waist-hip ratio	http://www.ebi.ac.uk/efo/EFO_0004343	GCST007067	Genome-wide genotyping array
2019-02-08	30595370	Kichaev G	2018-12-27	Am J Hum Genet	www.ncbi.nlm.nih.gov/pubmed/30595370	Leveraging Polygenic Functional Enrichment to Improve GWAS Power.	Waist-hip ratio	approximately 458,000 European ancestry individuals	NA	10q24.32	10	102643553		SUFU - TRIM8	ENSG00000107882	ENSG00000171206		10018	926	rs28408682-?	rs28408682	0	28408682	non_coding_transcript_exon_variant	1	NR	3e-09	8.52288				NR [~ 8900000] (imputed)	N	waist-hip ratio	http://www.ebi.ac.uk/efo/EFO_0004343	GCST007067	Genome-wide genotyping array
2019-02-08	30595370	Kichaev G	2018-12-27	Am J Hum Genet	www.ncbi.nlm.nih.gov/pubmed/30595370	Leveraging Polygenic Functional Enrichment to Improve GWAS Power.	Waist-hip ratio	approximately 458,000 European ancestry individuals	NA	10q25.2	10	113009024		TCF7L2			ENSG00000148737			rs6585201-?	rs6585201	0	6585201	intron_variant	0	NR	3e-24	23.5229				NR [~ 8900000] (imputed)	N	waist-hip ratio	http://www.ebi.ac.uk/efo/EFO_0004343	GCST007067	Genome-wide genotyping array
2019-02-08	30595370	Kichaev G	2018-12-27	Am J Hum Genet	www.ncbi.nlm.nih.gov/pubmed/30595370	Leveraging Polygenic Functional Enrichment to Improve GWAS Power.	Waist-hip ratio	approximately 458,000 European ancestry individuals	NA	10q26.11	10	117432807		PDZD8 - EMX2OS	ENSG00000165650	ENSG00000229847		57367	40408	rs2532655-?	rs2532655	0	2532655	intron_variant	1	NR	2e-08	7.69897				NR [~ 8900000] (imputed)	N	waist-hip ratio	http://www.ebi.ac.uk/efo/EFO_0004343	GCST007067	Genome-wide genotyping array
2019-02-08	30595370	Kichaev G	2018-12-27	Am J Hum Genet	www.ncbi.nlm.nih.gov/pubmed/30595370	Leveraging Polygenic Functional Enrichment to Improve GWAS Power.	Waist-hip ratio	approximately 458,000 European ancestry individuals	NA	10q26.11	10	117558293		EMX2 - NA	ENSG00000170370			8747		rs4752078-?	rs4752078	0	4752078	intergenic_variant	1	NR	5e-14	13.301				NR [~ 8900000] (imputed)	N	waist-hip ratio	http://www.ebi.ac.uk/efo/EFO_0004343	GCST007067	Genome-wide genotyping array
2019-02-08	30595370	Kichaev G	2018-12-27	Am J Hum Genet	www.ncbi.nlm.nih.gov/pubmed/30595370	Leveraging Polygenic Functional Enrichment to Improve GWAS Power.	Waist-hip ratio	approximately 458,000 European ancestry individuals	NA	10q26.12	10	121116075		NA - RPL19P16		ENSG00000236762			17015	rs2254069-?	rs2254069	0	2254069	intergenic_variant	1	NR	6e-16	15.2218				NR [~ 8900000] (imputed)	N	waist-hip ratio	http://www.ebi.ac.uk/efo/EFO_0004343	GCST007067	Genome-wide genotyping array
2019-02-08	30595370	Kichaev G	2018-12-27	Am J Hum Genet	www.ncbi.nlm.nih.gov/pubmed/30595370	Leveraging Polygenic Functional Enrichment to Improve GWAS Power.	Waist-hip ratio	approximately 458,000 European ancestry individuals	NA	11p15.5	11	823586		PNPLA2			ENSG00000177666			rs140201358-?	rs140201358	0	140201358	missense_variant	0	NR	6e-25	24.2218				NR [~ 8900000] (imputed)	N	waist-hip ratio	http://www.ebi.ac.uk/efo/EFO_0004343	GCST007067	Genome-wide genotyping array
2019-02-08	30595370	Kichaev G	2018-12-27	Am J Hum Genet	www.ncbi.nlm.nih.gov/pubmed/30595370	Leveraging Polygenic Functional Enrichment to Improve GWAS Power.	Waist-hip ratio	approximately 458,000 European ancestry individuals	NA	11p15.5	11	2157974		INS-IGF2			ENSG00000129965			rs3842763-?	rs3842763	0	3842763	intron_variant	0	NR	2e-08	7.69897				NR [~ 8900000] (imputed)	N	waist-hip ratio	http://www.ebi.ac.uk/efo/EFO_0004343	GCST007067	Genome-wide genotyping array
2019-02-08	30595370	Kichaev G	2018-12-27	Am J Hum Genet	www.ncbi.nlm.nih.gov/pubmed/30595370	Leveraging Polygenic Functional Enrichment to Improve GWAS Power.	Waist-hip ratio	approximately 458,000 European ancestry individuals	NA	11p15.4	11	9038003		SCUBE2			ENSG00000175356			rs10743098-?	rs10743098	0	10743098	intron_variant	0	NR	3e-09	8.52288				NR [~ 8900000] (imputed)	N	waist-hip ratio	http://www.ebi.ac.uk/efo/EFO_0004343	GCST007067	Genome-wide genotyping array
2019-02-08	30595370	Kichaev G	2018-12-27	Am J Hum Genet	www.ncbi.nlm.nih.gov/pubmed/30595370	Leveraging Polygenic Functional Enrichment to Improve GWAS Power.	Waist-hip ratio	approximately 458,000 European ancestry individuals	NA	11p15.4	11	10299061		SBF2 - ADM	ENSG00000133812	ENSG00000148926		4842	6012	rs12419064-?	rs12419064	0	12419064	intergenic_variant	1	NR	2e-17	16.699				NR [~ 8900000] (imputed)	N	waist-hip ratio	http://www.ebi.ac.uk/efo/EFO_0004343	GCST007067	Genome-wide genotyping array
2019-02-08	30595370	Kichaev G	2018-12-27	Am J Hum Genet	www.ncbi.nlm.nih.gov/pubmed/30595370	Leveraging Polygenic Functional Enrichment to Improve GWAS Power.	Waist-hip ratio	approximately 458,000 European ancestry individuals	NA	11p15.4	11	10483662		AMPD3			ENSG00000133805			rs11042841-?	rs11042841	0	11042841	intron_variant	0	NR	2e-10	9.69897				NR [~ 8900000] (imputed)	N	waist-hip ratio	http://www.ebi.ac.uk/efo/EFO_0004343	GCST007067	Genome-wide genotyping array
2019-02-08	30595370	Kichaev G	2018-12-27	Am J Hum Genet	www.ncbi.nlm.nih.gov/pubmed/30595370	Leveraging Polygenic Functional Enrichment to Improve GWAS Power.	Waist-hip ratio	approximately 458,000 European ancestry individuals	NA	11p15.4	11	10899965		ZBED5-AS1			ENSG00000247271			rs7932891-?	rs7932891	0	7932891	intron_variant	0	NR	3e-11	10.5229				NR [~ 8900000] (imputed)	N	waist-hip ratio	http://www.ebi.ac.uk/efo/EFO_0004343	GCST007067	Genome-wide genotyping array
2019-02-08	30595370	Kichaev G	2018-12-27	Am J Hum Genet	www.ncbi.nlm.nih.gov/pubmed/30595370	Leveraging Polygenic Functional Enrichment to Improve GWAS Power.	Waist-hip ratio	approximately 458,000 European ancestry individuals	NA	11p15.2	11	14338889		RRAS2			ENSG00000133818			rs2970332-?	rs2970332	0	2970332	intron_variant	0	NR	4e-12	11.3979				NR [~ 8900000] (imputed)	N	waist-hip ratio	http://www.ebi.ac.uk/efo/EFO_0004343	GCST007067	Genome-wide genotyping array
2019-02-08	30595370	Kichaev G	2018-12-27	Am J Hum Genet	www.ncbi.nlm.nih.gov/pubmed/30595370	Leveraging Polygenic Functional Enrichment to Improve GWAS Power.	Waist-hip ratio	approximately 458,000 European ancestry individuals	NA	5q14.1	5	78150901		AP3B1			ENSG00000132842			rs72776445-?	rs72776445	0	72776445	intron_variant	0	NR	3e-09	8.52288				NR [~ 8900000] (imputed)	N	waist-hip ratio	http://www.ebi.ac.uk/efo/EFO_0004343	GCST007067	Genome-wide genotyping array
2019-02-08	30595370	Kichaev G	2018-12-27	Am J Hum Genet	www.ncbi.nlm.nih.gov/pubmed/30595370	Leveraging Polygenic Functional Enrichment to Improve GWAS Power.	Waist-hip ratio	approximately 458,000 European ancestry individuals	NA	5q21.1	5	102969361		PAM			ENSG00000145730			rs17154889-?	rs17154889	0	17154889	intron_variant	0	NR	7e-16	15.1549				NR [~ 8900000] (imputed)	N	waist-hip ratio	http://www.ebi.ac.uk/efo/EFO_0004343	GCST007067	Genome-wide genotyping array
2019-02-08	30595370	Kichaev G	2018-12-27	Am J Hum Genet	www.ncbi.nlm.nih.gov/pubmed/30595370	Leveraging Polygenic Functional Enrichment to Improve GWAS Power.	Waist-hip ratio	approximately 458,000 European ancestry individuals	NA	5q22.2	5	113584063		YTHDC2			ENSG00000047188			rs56206672-?	rs56206672	0	56206672	non_coding_transcript_exon_variant	0	NR	7e-08	7.1549				NR [~ 8900000] (imputed)	N	waist-hip ratio	http://www.ebi.ac.uk/efo/EFO_0004343	GCST007067	Genome-wide genotyping array
2019-02-08	30595370	Kichaev G	2018-12-27	Am J Hum Genet	www.ncbi.nlm.nih.gov/pubmed/30595370	Leveraging Polygenic Functional Enrichment to Improve GWAS Power.	Waist-hip ratio	approximately 458,000 European ancestry individuals	NA	5q23.1	5	119356523		TNFAIP8			ENSG00000145779			rs1509141-?	rs1509141	0	1509141	intron_variant	0	NR	4e-17	16.3979				NR [~ 8900000] (imputed)	N	waist-hip ratio	http://www.ebi.ac.uk/efo/EFO_0004343	GCST007067	Genome-wide genotyping array
2019-02-08	30595370	Kichaev G	2018-12-27	Am J Hum Genet	www.ncbi.nlm.nih.gov/pubmed/30595370	Leveraging Polygenic Functional Enrichment to Improve GWAS Power.	Waist-hip ratio	approximately 458,000 European ancestry individuals	NA	5q23.3	5	128021834		LINC01184			ENSG00000245937			rs17764730-?	rs17764730	0	17764730	non_coding_transcript_exon_variant	0	NR	2e-13	12.699				NR [~ 8900000] (imputed)	N	waist-hip ratio	http://www.ebi.ac.uk/efo/EFO_0004343	GCST007067	Genome-wide genotyping array
2019-02-08	30595370	Kichaev G	2018-12-27	Am J Hum Genet	www.ncbi.nlm.nih.gov/pubmed/30595370	Leveraging Polygenic Functional Enrichment to Improve GWAS Power.	Waist-hip ratio	approximately 458,000 European ancestry individuals	NA	5q31.1	5	133108436		HSPA4 - FSTL4	ENSG00000170606	ENSG00000053108		1987	88019	rs72801474-?	rs72801474	0	72801474	downstream_gene_variant	1	NR	9e-18	17.0458				NR [~ 8900000] (imputed)	N	waist-hip ratio	http://www.ebi.ac.uk/efo/EFO_0004343	GCST007067	Genome-wide genotyping array
2019-02-08	30595370	Kichaev G	2018-12-27	Am J Hum Genet	www.ncbi.nlm.nih.gov/pubmed/30595370	Leveraging Polygenic Functional Enrichment to Improve GWAS Power.	Waist-hip ratio	approximately 458,000 European ancestry individuals	NA	5q31.1	5	135068464		C5orf66						rs4976265-?	rs4976265	0	4976265	intron_variant	0	NR	2e-08	7.69897				NR [~ 8900000] (imputed)	N	waist-hip ratio	http://www.ebi.ac.uk/efo/EFO_0004343	GCST007067	Genome-wide genotyping array
2019-02-08	30595370	Kichaev G	2018-12-27	Am J Hum Genet	www.ncbi.nlm.nih.gov/pubmed/30595370	Leveraging Polygenic Functional Enrichment to Improve GWAS Power.	Waist-hip ratio	approximately 458,000 European ancestry individuals	NA	5q31.2	5	138439892		REEP2			ENSG00000132563			rs982085-?	rs982085	0	982085	intron_variant	0	NR	2e-10	9.69897				NR [~ 8900000] (imputed)	N	waist-hip ratio	http://www.ebi.ac.uk/efo/EFO_0004343	GCST007067	Genome-wide genotyping array
2019-02-08	30595370	Kichaev G	2018-12-27	Am J Hum Genet	www.ncbi.nlm.nih.gov/pubmed/30595370	Leveraging Polygenic Functional Enrichment to Improve GWAS Power.	Waist-hip ratio	approximately 458,000 European ancestry individuals	NA	5q31.3	5	142477850		SPRY4-AS1			ENSG00000231185			rs10065321-?	rs10065321	0	10065321	intron_variant	0	NR	9e-10	9.04576				NR [~ 8900000] (imputed)	N	waist-hip ratio	http://www.ebi.ac.uk/efo/EFO_0004343	GCST007067	Genome-wide genotyping array
2019-02-08	30595370	Kichaev G	2018-12-27	Am J Hum Genet	www.ncbi.nlm.nih.gov/pubmed/30595370	Leveraging Polygenic Functional Enrichment to Improve GWAS Power.	Waist-hip ratio	approximately 458,000 European ancestry individuals	NA	5q31.3	5	142593936		SPRY4-AS1, FGF1			ENSG00000231185, ENSG00000113578			rs34000-?	rs34000	0	34000	3_prime_UTR_variant	0	NR	5e-11	10.301				NR [~ 8900000] (imputed)	N	waist-hip ratio	http://www.ebi.ac.uk/efo/EFO_0004343	GCST007067	Genome-wide genotyping array
2019-02-08	30595370	Kichaev G	2018-12-27	Am J Hum Genet	www.ncbi.nlm.nih.gov/pubmed/30595370	Leveraging Polygenic Functional Enrichment to Improve GWAS Power.	Waist-hip ratio	approximately 458,000 European ancestry individuals	NA	5q31.3	5	142698150		FGF1 - LINC01844	ENSG00000113578	ENSG00000236714		80	18079	rs10477191-?	rs10477191	0	10477191	upstream_gene_variant	1	NR	2e-17	16.699				NR [~ 8900000] (imputed)	N	waist-hip ratio	http://www.ebi.ac.uk/efo/EFO_0004343	GCST007067	Genome-wide genotyping array
2019-02-08	30595370	Kichaev G	2018-12-27	Am J Hum Genet	www.ncbi.nlm.nih.gov/pubmed/30595370	Leveraging Polygenic Functional Enrichment to Improve GWAS Power.	Waist-hip ratio	approximately 458,000 European ancestry individuals	NA	5q32	5	149186041		ABLIM3			ENSG00000173210			rs6884531-?	rs6884531	0	6884531	intron_variant	0	NR	9e-10	9.04576				NR [~ 8900000] (imputed)	N	waist-hip ratio	http://www.ebi.ac.uk/efo/EFO_0004343	GCST007067	Genome-wide genotyping array
2019-02-08	30595370	Kichaev G	2018-12-27	Am J Hum Genet	www.ncbi.nlm.nih.gov/pubmed/30595370	Leveraging Polygenic Functional Enrichment to Improve GWAS Power.	Waist-hip ratio	approximately 458,000 European ancestry individuals	NA	5q33.1	5	150504862		NDST1			ENSG00000070614			rs17726577-?	rs17726577	0	17726577	intron_variant	0	NR	4e-09	8.39794				NR [~ 8900000] (imputed)	N	waist-hip ratio	http://www.ebi.ac.uk/efo/EFO_0004343	GCST007067	Genome-wide genotyping array
2019-02-08	30595370	Kichaev G	2018-12-27	Am J Hum Genet	www.ncbi.nlm.nih.gov/pubmed/30595370	Leveraging Polygenic Functional Enrichment to Improve GWAS Power.	Waist-hip ratio	approximately 458,000 European ancestry individuals	NA	5q33.3	5	158559349								rs17703354-?	rs17703354	0	17703354	intron_variant	1	NR	4e-11	10.3979				NR [~ 8900000] (imputed)	N	waist-hip ratio	http://www.ebi.ac.uk/efo/EFO_0004343	GCST007067	Genome-wide genotyping array
2019-02-08	30595370	Kichaev G	2018-12-27	Am J Hum Genet	www.ncbi.nlm.nih.gov/pubmed/30595370	Leveraging Polygenic Functional Enrichment to Improve GWAS Power.	Waist-hip ratio	approximately 458,000 European ancestry individuals	NA	5q35.1	5	172426154		SH3PXD2B			ENSG00000174705			rs6866204-?	rs6866204	0	6866204	intron_variant	0	NR	1e-09	9				NR [~ 8900000] (imputed)	N	waist-hip ratio	http://www.ebi.ac.uk/efo/EFO_0004343	GCST007067	Genome-wide genotyping array
2019-02-08	30595370	Kichaev G	2018-12-27	Am J Hum Genet	www.ncbi.nlm.nih.gov/pubmed/30595370	Leveraging Polygenic Functional Enrichment to Improve GWAS Power.	Waist-hip ratio	approximately 458,000 European ancestry individuals	NA	5q35.1	5	172733733		NEURL1B - DUSP1	ENSG00000214357	ENSG00000120129		42193	34363	rs322396-?	rs322396	0	322396	intergenic_variant	1	NR	1e-09	9				NR [~ 8900000] (imputed)	N	waist-hip ratio	http://www.ebi.ac.uk/efo/EFO_0004343	GCST007067	Genome-wide genotyping array
2019-02-08	30595370	Kichaev G	2018-12-27	Am J Hum Genet	www.ncbi.nlm.nih.gov/pubmed/30595370	Leveraging Polygenic Functional Enrichment to Improve GWAS Power.	Waist-hip ratio	approximately 458,000 European ancestry individuals	NA	5q35.2	5	173321676		STC2			ENSG00000113739			rs4868256-?	rs4868256	0	4868256	intron_variant	0	NR	8e-12	11.0969				NR [~ 8900000] (imputed)	N	waist-hip ratio	http://www.ebi.ac.uk/efo/EFO_0004343	GCST007067	Genome-wide genotyping array
2019-02-08	30595370	Kichaev G	2018-12-27	Am J Hum Genet	www.ncbi.nlm.nih.gov/pubmed/30595370	Leveraging Polygenic Functional Enrichment to Improve GWAS Power.	Waist-hip ratio	approximately 458,000 European ancestry individuals	NA	5q35.2	5	173709664		LINC01484			ENSG00000253686			rs755643-?	rs755643	0	755643	non_coding_transcript_exon_variant	0	NR	1e-08	8				NR [~ 8900000] (imputed)	N	waist-hip ratio	http://www.ebi.ac.uk/efo/EFO_0004343	GCST007067	Genome-wide genotyping array
2019-02-08	30595370	Kichaev G	2018-12-27	Am J Hum Genet	www.ncbi.nlm.nih.gov/pubmed/30595370	Leveraging Polygenic Functional Enrichment to Improve GWAS Power.	Waist-hip ratio	approximately 458,000 European ancestry individuals	NA	5q35.2	5	173874979		LINC01485 - CPEB4	ENSG00000254211	ENSG00000113742		65940	13370	rs6897617-?	rs6897617	0	6897617	intergenic_variant	1	NR	3e-43	42.5229				NR [~ 8900000] (imputed)	N	waist-hip ratio	http://www.ebi.ac.uk/efo/EFO_0004343	GCST007067	Genome-wide genotyping array
2019-02-08	30595370	Kichaev G	2018-12-27	Am J Hum Genet	www.ncbi.nlm.nih.gov/pubmed/30595370	Leveraging Polygenic Functional Enrichment to Improve GWAS Power.	Waist-hip ratio	approximately 458,000 European ancestry individuals	NA	5q35.3	5	177104994		FGFR4 - NSD1	ENSG00000160867	ENSG00000165671		6850	28031	rs7708822-?	rs7708822	0	7708822	intergenic_variant	1	NR	8e-30	29.0969				NR [~ 8900000] (imputed)	N	waist-hip ratio	http://www.ebi.ac.uk/efo/EFO_0004343	GCST007067	Genome-wide genotyping array
2019-02-08	30595370	Kichaev G	2018-12-27	Am J Hum Genet	www.ncbi.nlm.nih.gov/pubmed/30595370	Leveraging Polygenic Functional Enrichment to Improve GWAS Power.	Waist-hip ratio	approximately 458,000 European ancestry individuals	NA	5q35.3	5	179098778		ZNF354C - ADAMTS2	ENSG00000177932	ENSG00000087116		14801	12075	rs10464079-?	rs10464079	0	10464079	intergenic_variant	1	NR	5e-08	7.30103				NR [~ 8900000] (imputed)	N	waist-hip ratio	http://www.ebi.ac.uk/efo/EFO_0004343	GCST007067	Genome-wide genotyping array
2019-02-08	30595370	Kichaev G	2018-12-27	Am J Hum Genet	www.ncbi.nlm.nih.gov/pubmed/30595370	Leveraging Polygenic Functional Enrichment to Improve GWAS Power.	Waist-hip ratio	approximately 458,000 European ancestry individuals	NA	5q35.3	5	181218425		TRIM7 - TRIM41	ENSG00000146054	ENSG00000146063		13132	4074	rs11746028-?	rs11746028	0	11746028	TF_binding_site_variant	1	NR	6e-14	13.2218				NR [~ 8900000] (imputed)	N	waist-hip ratio	http://www.ebi.ac.uk/efo/EFO_0004343	GCST007067	Genome-wide genotyping array
2019-02-08	30595370	Kichaev G	2018-12-27	Am J Hum Genet	www.ncbi.nlm.nih.gov/pubmed/30595370	Leveraging Polygenic Functional Enrichment to Improve GWAS Power.	Waist-hip ratio	approximately 458,000 European ancestry individuals	NA	6p25.3	6	1613451		FOXC1			ENSG00000054598			rs2745599-?	rs2745599	0	2745599	3_prime_UTR_variant	0	NR	9e-10	9.04576				NR [~ 8900000] (imputed)	N	waist-hip ratio	http://www.ebi.ac.uk/efo/EFO_0004343	GCST007067	Genome-wide genotyping array
2019-02-08	30595370	Kichaev G	2018-12-27	Am J Hum Genet	www.ncbi.nlm.nih.gov/pubmed/30595370	Leveraging Polygenic Functional Enrichment to Improve GWAS Power.	Waist-hip ratio	approximately 458,000 European ancestry individuals	NA	6p25.1	6	6751826		LY86 - BTF3P7	ENSG00000112799	ENSG00000219986		96843	43089	rs1294438-?	rs1294438	0	1294438	intergenic_variant	1	NR	2e-52	51.699				NR [~ 8900000] (imputed)	N	waist-hip ratio	http://www.ebi.ac.uk/efo/EFO_0004343	GCST007067	Genome-wide genotyping array
2019-02-08	30595370	Kichaev G	2018-12-27	Am J Hum Genet	www.ncbi.nlm.nih.gov/pubmed/30595370	Leveraging Polygenic Functional Enrichment to Improve GWAS Power.	Waist-hip ratio	approximately 458,000 European ancestry individuals	NA	6p24.3	6	7109432		RREB1			ENSG00000124782			rs3904600-?	rs3904600	0	3904600	intron_variant	0	NR	6e-22	21.2218				NR [~ 8900000] (imputed)	N	waist-hip ratio	http://www.ebi.ac.uk/efo/EFO_0004343	GCST007067	Genome-wide genotyping array
2019-02-08	30595370	Kichaev G	2018-12-27	Am J Hum Genet	www.ncbi.nlm.nih.gov/pubmed/30595370	Leveraging Polygenic Functional Enrichment to Improve GWAS Power.	Waist-hip ratio	approximately 458,000 European ancestry individuals	NA	6q23.2	6	133250244		EYA4			ENSG00000112319			rs71574648-?	rs71574648	0	71574648	intron_variant	0	NR	7e-09	8.1549				NR [~ 8900000] (imputed)	N	waist-hip ratio	http://www.ebi.ac.uk/efo/EFO_0004343	GCST007067	Genome-wide genotyping array
2019-02-08	30595370	Kichaev G	2018-12-27	Am J Hum Genet	www.ncbi.nlm.nih.gov/pubmed/30595370	Leveraging Polygenic Functional Enrichment to Improve GWAS Power.	Waist-hip ratio	approximately 458,000 European ancestry individuals	NA	6q24.1	6	139510620		LINC01625 - ATP5PBP6	ENSG00000238099	ENSG00000219806		35962	103818	rs634869-?	rs634869	0	634869	intron_variant	1	NR	2e-32	31.699				NR [~ 8900000] (imputed)	N	waist-hip ratio	http://www.ebi.ac.uk/efo/EFO_0004343	GCST007067	Genome-wide genotyping array
2019-02-08	30595370	Kichaev G	2018-12-27	Am J Hum Genet	www.ncbi.nlm.nih.gov/pubmed/30595370	Leveraging Polygenic Functional Enrichment to Improve GWAS Power.	Waist-hip ratio	approximately 458,000 European ancestry individuals	NA	6q25.3	6	160348779		SLC22A3			ENSG00000146477			rs668871-?	rs668871	0	668871	synonymous_variant	0	NR	8e-30	29.0969				NR [~ 8900000] (imputed)	N	waist-hip ratio	http://www.ebi.ac.uk/efo/EFO_0004343	GCST007067	Genome-wide genotyping array
2019-02-08	30595370	Kichaev G	2018-12-27	Am J Hum Genet	www.ncbi.nlm.nih.gov/pubmed/30595370	Leveraging Polygenic Functional Enrichment to Improve GWAS Power.	Waist-hip ratio	approximately 458,000 European ancestry individuals	NA	7p21.2	7	14188819		DGKB			ENSG00000136267			rs35915890-?	rs35915890	0	35915890	intron_variant	0	NR	1e-08	8				NR [~ 8900000] (imputed)	N	waist-hip ratio	http://www.ebi.ac.uk/efo/EFO_0004343	GCST007067	Genome-wide genotyping array
2019-02-08	30595370	Kichaev G	2018-12-27	Am J Hum Genet	www.ncbi.nlm.nih.gov/pubmed/30595370	Leveraging Polygenic Functional Enrichment to Improve GWAS Power.	Waist-hip ratio	approximately 458,000 European ancestry individuals	NA	7p21.1	7	20404437		ITGB8			ENSG00000105855			rs6955431-?	rs6955431	0	6955431	intron_variant	0	NR	3e-12	11.5229				NR [~ 8900000] (imputed)	N	waist-hip ratio	http://www.ebi.ac.uk/efo/EFO_0004343	GCST007067	Genome-wide genotyping array
2019-02-08	30595370	Kichaev G	2018-12-27	Am J Hum Genet	www.ncbi.nlm.nih.gov/pubmed/30595370	Leveraging Polygenic Functional Enrichment to Improve GWAS Power.	Waist-hip ratio	approximately 458,000 European ancestry individuals	NA	7p15.2	7	25844482								rs4722530-?	rs4722530	0	4722530	intergenic_variant	1	NR	3e-32	31.5229				NR [~ 8900000] (imputed)	N	waist-hip ratio	http://www.ebi.ac.uk/efo/EFO_0004343	GCST007067	Genome-wide genotyping array
2019-02-08	30595370	Kichaev G	2018-12-27	Am J Hum Genet	www.ncbi.nlm.nih.gov/pubmed/30595370	Leveraging Polygenic Functional Enrichment to Improve GWAS Power.	Waist-hip ratio	approximately 458,000 European ancestry individuals	NA	7p15.2	7	26357619		SNX10			ENSG00000086300			rs1534696-?	rs1534696	0	1534696	intron_variant	0	NR	2e-41	40.699				NR [~ 8900000] (imputed)	N	waist-hip ratio	http://www.ebi.ac.uk/efo/EFO_0004343	GCST007067	Genome-wide genotyping array
2019-02-08	30595370	Kichaev G	2018-12-27	Am J Hum Genet	www.ncbi.nlm.nih.gov/pubmed/30595370	Leveraging Polygenic Functional Enrichment to Improve GWAS Power.	Waist-hip ratio	approximately 458,000 European ancestry individuals	NA	7p15.2	7	27187169		HOXA11-AS			ENSG00000240990			rs4722669-?	rs4722669	0	4722669	intron_variant	0	NR	2e-26	25.699				NR [~ 8900000] (imputed)	N	waist-hip ratio	http://www.ebi.ac.uk/efo/EFO_0004343	GCST007067	Genome-wide genotyping array
2019-02-08	30595370	Kichaev G	2018-12-27	Am J Hum Genet	www.ncbi.nlm.nih.gov/pubmed/30595370	Leveraging Polygenic Functional Enrichment to Improve GWAS Power.	Waist-hip ratio	approximately 458,000 European ancestry individuals	NA	7p15.2	7	27894856		JAZF1			ENSG00000153814			rs79589031-?	rs79589031	0	79589031	intron_variant	0	NR	4e-09	8.39794				NR [~ 8900000] (imputed)	N	waist-hip ratio	http://www.ebi.ac.uk/efo/EFO_0004343	GCST007067	Genome-wide genotyping array
2019-02-08	30595370	Kichaev G	2018-12-27	Am J Hum Genet	www.ncbi.nlm.nih.gov/pubmed/30595370	Leveraging Polygenic Functional Enrichment to Improve GWAS Power.	Waist-hip ratio	approximately 458,000 European ancestry individuals	NA	7p15.1	7	28160478		JAZF1			ENSG00000153814			rs1513272-?	rs1513272	0	1513272	intron_variant	0	NR	6e-23	22.2218				NR [~ 8900000] (imputed)	N	waist-hip ratio	http://www.ebi.ac.uk/efo/EFO_0004343	GCST007067	Genome-wide genotyping array
2019-02-08	30595370	Kichaev G	2018-12-27	Am J Hum Genet	www.ncbi.nlm.nih.gov/pubmed/30595370	Leveraging Polygenic Functional Enrichment to Improve GWAS Power.	Waist-hip ratio	approximately 458,000 European ancestry individuals	NA	7p14.3	7	30896285		MINDY4 - AQP1	ENSG00000106125	ENSG00000240583		3898	15568	rs12112380-?	rs12112380	0	12112380	intron_variant	1	NR	2e-08	7.69897				NR [~ 8900000] (imputed)	N	waist-hip ratio	http://www.ebi.ac.uk/efo/EFO_0004343	GCST007067	Genome-wide genotyping array
2019-02-08	30595370	Kichaev G	2018-12-27	Am J Hum Genet	www.ncbi.nlm.nih.gov/pubmed/30595370	Leveraging Polygenic Functional Enrichment to Improve GWAS Power.	Waist-hip ratio	approximately 458,000 European ancestry individuals	NA	7p14.3	7	32906170		KBTBD2 - RP9P	ENSG00000170852	ENSG00000205763		12039	10645	rs113931125-?	rs113931125	0	113931125	intergenic_variant	1	NR	1e-08	8				NR [~ 8900000] (imputed)	N	waist-hip ratio	http://www.ebi.ac.uk/efo/EFO_0004343	GCST007067	Genome-wide genotyping array
2019-02-08	30595370	Kichaev G	2018-12-27	Am J Hum Genet	www.ncbi.nlm.nih.gov/pubmed/30595370	Leveraging Polygenic Functional Enrichment to Improve GWAS Power.	Waist-hip ratio	approximately 458,000 European ancestry individuals	NA	7p14.1	7	42628277		NA - LINC01448		ENSG00000238284			33439	rs1568799-?	rs1568799	0	1568799	intergenic_variant	1	NR	1e-12	12				NR [~ 8900000] (imputed)	N	waist-hip ratio	http://www.ebi.ac.uk/efo/EFO_0004343	GCST007067	Genome-wide genotyping array
2019-02-08	30595370	Kichaev G	2018-12-27	Am J Hum Genet	www.ncbi.nlm.nih.gov/pubmed/30595370	Leveraging Polygenic Functional Enrichment to Improve GWAS Power.	Waist-hip ratio	approximately 458,000 European ancestry individuals	NA	7p12.3	7	45915430		IGFBP3			ENSG00000146674			rs3110697-?	rs3110697	0	3110697	intron_variant	0	NR	2e-09	8.69897				NR [~ 8900000] (imputed)	N	waist-hip ratio	http://www.ebi.ac.uk/efo/EFO_0004343	GCST007067	Genome-wide genotyping array
2019-02-08	30595370	Kichaev G	2018-12-27	Am J Hum Genet	www.ncbi.nlm.nih.gov/pubmed/30595370	Leveraging Polygenic Functional Enrichment to Improve GWAS Power.	Waist-hip ratio	approximately 458,000 European ancestry individuals	NA	7p12.3	7	46444910								rs76457207-?	rs76457207	0	76457207	intergenic_variant	1	NR	1e-09	9				NR [~ 8900000] (imputed)	N	waist-hip ratio	http://www.ebi.ac.uk/efo/EFO_0004343	GCST007067	Genome-wide genotyping array
2019-02-08	30595370	Kichaev G	2018-12-27	Am J Hum Genet	www.ncbi.nlm.nih.gov/pubmed/30595370	Leveraging Polygenic Functional Enrichment to Improve GWAS Power.	Waist-hip ratio	approximately 458,000 European ancestry individuals	NA	7p12.1	7	50670785		GRB10			ENSG00000106070			rs2529411-?	rs2529411	0	2529411	intron_variant	0	NR	2e-08	7.69897				NR [~ 8900000] (imputed)	N	waist-hip ratio	http://www.ebi.ac.uk/efo/EFO_0004343	GCST007067	Genome-wide genotyping array
2019-02-08	30595370	Kichaev G	2018-12-27	Am J Hum Genet	www.ncbi.nlm.nih.gov/pubmed/30595370	Leveraging Polygenic Functional Enrichment to Improve GWAS Power.	Waist-hip ratio	approximately 458,000 European ancestry individuals	NA	7q11.23	7	73623036		MLXIPL			ENSG00000009950			rs55747707-?	rs55747707	0	55747707	intron_variant	0	NR	3e-25	24.5229				NR [~ 8900000] (imputed)	N	waist-hip ratio	http://www.ebi.ac.uk/efo/EFO_0004343	GCST007067	Genome-wide genotyping array
2019-02-08	30595370	Kichaev G	2018-12-27	Am J Hum Genet	www.ncbi.nlm.nih.gov/pubmed/30595370	Leveraging Polygenic Functional Enrichment to Improve GWAS Power.	Waist-hip ratio	approximately 458,000 European ancestry individuals	NA	7q11.23	7	77257872		CCDC146			ENSG00000135205			rs3108430-?	rs3108430	0	3108430	intron_variant	0	NR	5e-09	8.30103				NR [~ 8900000] (imputed)	N	waist-hip ratio	http://www.ebi.ac.uk/efo/EFO_0004343	GCST007067	Genome-wide genotyping array
2019-02-08	30595370	Kichaev G	2018-12-27	Am J Hum Genet	www.ncbi.nlm.nih.gov/pubmed/30595370	Leveraging Polygenic Functional Enrichment to Improve GWAS Power.	Waist-hip ratio	approximately 458,000 European ancestry individuals	NA	7q11.23	7	77894452		PHTF2			ENSG00000006576			rs10270542-?	rs10270542	0	10270542	intron_variant	0	NR	3e-21	20.5229				NR [~ 8900000] (imputed)	N	waist-hip ratio	http://www.ebi.ac.uk/efo/EFO_0004343	GCST007067	Genome-wide genotyping array
2019-02-08	30595370	Kichaev G	2018-12-27	Am J Hum Genet	www.ncbi.nlm.nih.gov/pubmed/30595370	Leveraging Polygenic Functional Enrichment to Improve GWAS Power.	Waist-hip ratio	approximately 458,000 European ancestry individuals	NA	7q21.11	7	80941555		SEMA3C - EIF4EP4	ENSG00000075223	ENSG00000232968		19196	521481	rs917191-?	rs917191	0	917191	intergenic_variant	1	NR	1e-11	11				NR [~ 8900000] (imputed)	N	waist-hip ratio	http://www.ebi.ac.uk/efo/EFO_0004343	GCST007067	Genome-wide genotyping array
2019-02-08	30595370	Kichaev G	2018-12-27	Am J Hum Genet	www.ncbi.nlm.nih.gov/pubmed/30595370	Leveraging Polygenic Functional Enrichment to Improve GWAS Power.	Waist-hip ratio	approximately 458,000 European ancestry individuals	NA	7q21.11	7	84999673		SEMA3D			ENSG00000153993			rs7800072-?	rs7800072	0	7800072	missense_variant	0	NR	5e-12	11.301				NR [~ 8900000] (imputed)	N	waist-hip ratio	http://www.ebi.ac.uk/efo/EFO_0004343	GCST007067	Genome-wide genotyping array
2019-02-08	30595370	Kichaev G	2018-12-27	Am J Hum Genet	www.ncbi.nlm.nih.gov/pubmed/30595370	Leveraging Polygenic Functional Enrichment to Improve GWAS Power.	Waist-hip ratio	approximately 458,000 European ancestry individuals	NA	7q21.3	7	93455353		CALCR			ENSG00000004948			rs1978117-?	rs1978117	0	1978117	intron_variant	0	NR	8e-11	10.0969				NR [~ 8900000] (imputed)	N	waist-hip ratio	http://www.ebi.ac.uk/efo/EFO_0004343	GCST007067	Genome-wide genotyping array
2019-02-08	30595370	Kichaev G	2018-12-27	Am J Hum Genet	www.ncbi.nlm.nih.gov/pubmed/30595370	Leveraging Polygenic Functional Enrichment to Improve GWAS Power.	Waist-hip ratio	approximately 458,000 European ancestry individuals	NA	7q22.1	7	102085358		CUX1			ENSG00000257923			rs367026-?	rs367026	0	367026	intron_variant	0	NR	2e-12	11.699				NR [~ 8900000] (imputed)	N	waist-hip ratio	http://www.ebi.ac.uk/efo/EFO_0004343	GCST007067	Genome-wide genotyping array
2019-02-08	30595370	Kichaev G	2018-12-27	Am J Hum Genet	www.ncbi.nlm.nih.gov/pubmed/30595370	Leveraging Polygenic Functional Enrichment to Improve GWAS Power.	Waist-hip ratio	approximately 458,000 European ancestry individuals	NA	7q22.3	7	105215424		SRPK2			ENSG00000135250			rs4730073-?	rs4730073	0	4730073	intron_variant	0	NR	3e-14	13.5229				NR [~ 8900000] (imputed)	N	waist-hip ratio	http://www.ebi.ac.uk/efo/EFO_0004343	GCST007067	Genome-wide genotyping array
2019-02-08	30595370	Kichaev G	2018-12-27	Am J Hum Genet	www.ncbi.nlm.nih.gov/pubmed/30595370	Leveraging Polygenic Functional Enrichment to Improve GWAS Power.	Waist-hip ratio	approximately 458,000 European ancestry individuals	NA	7q22.3	7	105693996		ATXN7L1			ENSG00000146776			rs62487041-?	rs62487041	0	62487041	intron_variant	0	NR	5e-10	9.30103				NR [~ 8900000] (imputed)	N	waist-hip ratio	http://www.ebi.ac.uk/efo/EFO_0004343	GCST007067	Genome-wide genotyping array
2019-02-08	30595370	Kichaev G	2018-12-27	Am J Hum Genet	www.ncbi.nlm.nih.gov/pubmed/30595370	Leveraging Polygenic Functional Enrichment to Improve GWAS Power.	Waist-hip ratio	approximately 458,000 European ancestry individuals	NA	9p22.2	9	17363424		CNTLN			ENSG00000044459			rs55863214-?	rs55863214	0	55863214	intron_variant	0	NR	5e-09	8.30103				NR [~ 8900000] (imputed)	N	waist-hip ratio	http://www.ebi.ac.uk/efo/EFO_0004343	GCST007067	Genome-wide genotyping array
2019-02-08	30595370	Kichaev G	2018-12-27	Am J Hum Genet	www.ncbi.nlm.nih.gov/pubmed/30595370	Leveraging Polygenic Functional Enrichment to Improve GWAS Power.	Waist-hip ratio	approximately 458,000 European ancestry individuals	NA	9q21.13	9	75890776		PCSK5			ENSG00000099139			rs76937529-?	rs76937529	0	76937529	5_prime_UTR_variant	0	NR	5e-09	8.30103				NR [~ 8900000] (imputed)	N	waist-hip ratio	http://www.ebi.ac.uk/efo/EFO_0004343	GCST007067	Genome-wide genotyping array
2019-02-08	30595370	Kichaev G	2018-12-27	Am J Hum Genet	www.ncbi.nlm.nih.gov/pubmed/30595370	Leveraging Polygenic Functional Enrichment to Improve GWAS Power.	Waist-hip ratio	approximately 458,000 European ancestry individuals	NA	9q22.2	9	91180751		LINC00484			ENSG00000229694			rs73650963-?	rs73650963	0	73650963	intron_variant	0	NR	3e-14	13.5229				NR [~ 8900000] (imputed)	N	waist-hip ratio	http://www.ebi.ac.uk/efo/EFO_0004343	GCST007067	Genome-wide genotyping array
2019-02-08	30595370	Kichaev G	2018-12-27	Am J Hum Genet	www.ncbi.nlm.nih.gov/pubmed/30595370	Leveraging Polygenic Functional Enrichment to Improve GWAS Power.	Waist-hip ratio	approximately 458,000 European ancestry individuals	NA	9q22.31	9	92674850		IPPK - BICD2	ENSG00000127080	ENSG00000185963		4719	36513	rs10992396-?	rs10992396	0	10992396	intergenic_variant	1	NR	6e-20	19.2218				NR [~ 8900000] (imputed)	N	waist-hip ratio	http://www.ebi.ac.uk/efo/EFO_0004343	GCST007067	Genome-wide genotyping array
2019-02-08	30595370	Kichaev G	2018-12-27	Am J Hum Genet	www.ncbi.nlm.nih.gov/pubmed/30595370	Leveraging Polygenic Functional Enrichment to Improve GWAS Power.	Waist-hip ratio	approximately 458,000 European ancestry individuals	NA	9q22.32	9	93950030		NA - BARX1		ENSG00000131668			1597	rs56285369-?	rs56285369	0	56285369	intergenic_variant	1	NR	4e-11	10.3979				NR [~ 8900000] (imputed)	N	waist-hip ratio	http://www.ebi.ac.uk/efo/EFO_0004343	GCST007067	Genome-wide genotyping array
2019-02-08	30595370	Kichaev G	2018-12-27	Am J Hum Genet	www.ncbi.nlm.nih.gov/pubmed/30595370	Leveraging Polygenic Functional Enrichment to Improve GWAS Power.	Waist-hip ratio	approximately 458,000 European ancestry individuals	NA	9q22.33	9	98979687		COL15A1			ENSG00000204291			rs7027650-?	rs7027650	0	7027650	intron_variant	0	NR	3e-09	8.52288				NR [~ 8900000] (imputed)	N	waist-hip ratio	http://www.ebi.ac.uk/efo/EFO_0004343	GCST007067	Genome-wide genotyping array
2019-02-08	30595370	Kichaev G	2018-12-27	Am J Hum Genet	www.ncbi.nlm.nih.gov/pubmed/30595370	Leveraging Polygenic Functional Enrichment to Improve GWAS Power.	Waist-hip ratio	approximately 458,000 European ancestry individuals	NA	9q31.1	9	104902020		ABCA1			ENSG00000165029			rs1883025-?	rs1883025	0	1883025	intron_variant	0	NR	3e-12	11.5229				NR [~ 8900000] (imputed)	N	waist-hip ratio	http://www.ebi.ac.uk/efo/EFO_0004343	GCST007067	Genome-wide genotyping array
2019-02-08	30595370	Kichaev G	2018-12-27	Am J Hum Genet	www.ncbi.nlm.nih.gov/pubmed/30595370	Leveraging Polygenic Functional Enrichment to Improve GWAS Power.	Waist-hip ratio	approximately 458,000 European ancestry individuals	NA	9q31.1	9	104924542		ABCA1			ENSG00000165029			rs10820747-?	rs10820747	0	10820747	intron_variant	0	NR	6e-30	29.2218				NR [~ 8900000] (imputed)	N	waist-hip ratio	http://www.ebi.ac.uk/efo/EFO_0004343	GCST007067	Genome-wide genotyping array
2019-02-08	30595370	Kichaev G	2018-12-27	Am J Hum Genet	www.ncbi.nlm.nih.gov/pubmed/30595370	Leveraging Polygenic Functional Enrichment to Improve GWAS Power.	Waist-hip ratio	approximately 458,000 European ancestry individuals	NA	9q31.1	9	105125169		RN7SKP191 - NA	ENSG00000201583			28108		rs72607124-?	rs72607124	0	72607124	intron_variant	1	NR	2e-33	32.699				NR [~ 8900000] (imputed)	N	waist-hip ratio	http://www.ebi.ac.uk/efo/EFO_0004343	GCST007067	Genome-wide genotyping array
2019-02-08	30595370	Kichaev G	2018-12-27	Am J Hum Genet	www.ncbi.nlm.nih.gov/pubmed/30595370	Leveraging Polygenic Functional Enrichment to Improve GWAS Power.	Waist-hip ratio	approximately 458,000 European ancestry individuals	NA	9q31.2	9	106300721		LINC01505			ENSG00000234323			rs10125521-?	rs10125521	0	10125521	intron_variant	0	NR	6e-08	7.22185				NR [~ 8900000] (imputed)	N	waist-hip ratio	http://www.ebi.ac.uk/efo/EFO_0004343	GCST007067	Genome-wide genotyping array
2019-02-08	30595370	Kichaev G	2018-12-27	Am J Hum Genet	www.ncbi.nlm.nih.gov/pubmed/30595370	Leveraging Polygenic Functional Enrichment to Improve GWAS Power.	Waist-hip ratio	approximately 458,000 European ancestry individuals	NA	9q31.3	9	109201361		EPB41L4B			ENSG00000095203			rs7021721-?	rs7021721	0	7021721	intron_variant	0	NR	9e-11	10.0458				NR [~ 8900000] (imputed)	N	waist-hip ratio	http://www.ebi.ac.uk/efo/EFO_0004343	GCST007067	Genome-wide genotyping array
2019-02-08	30595370	Kichaev G	2018-12-27	Am J Hum Genet	www.ncbi.nlm.nih.gov/pubmed/30595370	Leveraging Polygenic Functional Enrichment to Improve GWAS Power.	Waist-hip ratio	approximately 458,000 European ancestry individuals	NA	9q31.3	9	109821274		PALM2AKAP2			ENSG00000157654			rs7020604-?	rs7020604	0	7020604	intron_variant	0	NR	2e-09	8.69897				NR [~ 8900000] (imputed)	N	waist-hip ratio	http://www.ebi.ac.uk/efo/EFO_0004343	GCST007067	Genome-wide genotyping array
2019-02-08	30595370	Kichaev G	2018-12-27	Am J Hum Genet	www.ncbi.nlm.nih.gov/pubmed/30595370	Leveraging Polygenic Functional Enrichment to Improve GWAS Power.	Waist-hip ratio	approximately 458,000 European ancestry individuals	NA	9q31.3	9	111150273		RNY4P18 - MIR7702	ENSG00000212409	ENSG00000274263		52860	120883	rs10980797-?	rs10980797	0	10980797	intron_variant	1	NR	2e-18	17.699				NR [~ 8900000] (imputed)	N	waist-hip ratio	http://www.ebi.ac.uk/efo/EFO_0004343	GCST007067	Genome-wide genotyping array
2019-02-08	30595370	Kichaev G	2018-12-27	Am J Hum Genet	www.ncbi.nlm.nih.gov/pubmed/30595370	Leveraging Polygenic Functional Enrichment to Improve GWAS Power.	Waist-hip ratio	approximately 458,000 European ancestry individuals	NA	9q33.1	9	116632085		ASTN2			ENSG00000148219			rs35910339-?	rs35910339	0	35910339	intron_variant	0	NR	6e-09	8.22185				NR [~ 8900000] (imputed)	N	waist-hip ratio	http://www.ebi.ac.uk/efo/EFO_0004343	GCST007067	Genome-wide genotyping array
2019-02-08	30595370	Kichaev G	2018-12-27	Am J Hum Genet	www.ncbi.nlm.nih.gov/pubmed/30595370	Leveraging Polygenic Functional Enrichment to Improve GWAS Power.	Waist-hip ratio	approximately 458,000 European ancestry individuals	NA	9q33.3	9	124829194		OLFML2A - WDR38	ENSG00000185585	ENSG00000136918		14309	24223	rs117595678-?	rs117595678	0	117595678	intergenic_variant	1	NR	1e-09	9				NR [~ 8900000] (imputed)	N	waist-hip ratio	http://www.ebi.ac.uk/efo/EFO_0004343	GCST007067	Genome-wide genotyping array
2019-02-08	30595370	Kichaev G	2018-12-27	Am J Hum Genet	www.ncbi.nlm.nih.gov/pubmed/30595370	Leveraging Polygenic Functional Enrichment to Improve GWAS Power.	Waist-hip ratio	approximately 458,000 European ancestry individuals	NA	9q33.3	9	125128761		SCAI			ENSG00000173611			rs11789472-?	rs11789472	0	11789472	intron_variant	0	NR	4e-07	6.39794				NR [~ 8900000] (imputed)	N	waist-hip ratio	http://www.ebi.ac.uk/efo/EFO_0004343	GCST007067	Genome-wide genotyping array
2019-02-08	30595370	Kichaev G	2018-12-27	Am J Hum Genet	www.ncbi.nlm.nih.gov/pubmed/30595370	Leveraging Polygenic Functional Enrichment to Improve GWAS Power.	Waist-hip ratio	approximately 458,000 European ancestry individuals	NA	9q34.11	9	128722247		ZDHHC12			ENSG00000160446			rs10988105-?	rs10988105	0	10988105	intron_variant	0	NR	2e-08	7.69897				NR [~ 8900000] (imputed)	N	waist-hip ratio	http://www.ebi.ac.uk/efo/EFO_0004343	GCST007067	Genome-wide genotyping array
2019-02-08	30595370	Kichaev G	2018-12-27	Am J Hum Genet	www.ncbi.nlm.nih.gov/pubmed/30595370	Leveraging Polygenic Functional Enrichment to Improve GWAS Power.	Waist-hip ratio	approximately 458,000 European ancestry individuals	NA	9q34.2	9	134158857		WDR5			ENSG00000196363			rs11556391-?	rs11556391	0	11556391	3_prime_UTR_variant	0	NR	1e-08	8				NR [~ 8900000] (imputed)	N	waist-hip ratio	http://www.ebi.ac.uk/efo/EFO_0004343	GCST007067	Genome-wide genotyping array
2019-02-08	30595370	Kichaev G	2018-12-27	Am J Hum Genet	www.ncbi.nlm.nih.gov/pubmed/30595370	Leveraging Polygenic Functional Enrichment to Improve GWAS Power.	Waist-hip ratio	approximately 458,000 European ancestry individuals	NA	9q34.3	9	134649567		COL5A1-AS1, COL5A1			ENSG00000204011, ENSG00000130635			rs12554943-?	rs12554943	0	12554943	non_coding_transcript_exon_variant	0	NR	1e-09	9				NR [~ 8900000] (imputed)	N	waist-hip ratio	http://www.ebi.ac.uk/efo/EFO_0004343	GCST007067	Genome-wide genotyping array
2019-02-08	30595370	Kichaev G	2018-12-27	Am J Hum Genet	www.ncbi.nlm.nih.gov/pubmed/30595370	Leveraging Polygenic Functional Enrichment to Improve GWAS Power.	Waist-hip ratio	approximately 458,000 European ancestry individuals	NA	9q34.3	9	137113669		DPP7			ENSG00000176978			rs192111487-?	rs192111487	0	192111487	missense_variant	0	NR	1e-09	9				NR [~ 8900000] (imputed)	N	waist-hip ratio	http://www.ebi.ac.uk/efo/EFO_0004343	GCST007067	Genome-wide genotyping array
2019-02-08	30595370	Kichaev G	2018-12-27	Am J Hum Genet	www.ncbi.nlm.nih.gov/pubmed/30595370	Leveraging Polygenic Functional Enrichment to Improve GWAS Power.	Waist-hip ratio	approximately 458,000 European ancestry individuals	NA	10p15.2	10	3539029		LINC02669 - PDZD8	ENSG00000233321	ENSG00000165650		36114	113738245	rs10795055-?	rs10795055	0	10795055	intron_variant	1	NR	6e-10	9.22185				NR [~ 8900000] (imputed)	N	waist-hip ratio	http://www.ebi.ac.uk/efo/EFO_0004343	GCST007067	Genome-wide genotyping array
2019-02-08	30595370	Kichaev G	2018-12-27	Am J Hum Genet	www.ncbi.nlm.nih.gov/pubmed/30595370	Leveraging Polygenic Functional Enrichment to Improve GWAS Power.	Waist-hip ratio	approximately 458,000 European ancestry individuals	NA	10p15.1	10	4921135		AKR1C6P - U8	ENSG00000151631	ENSG00000212581		29160	41301	rs12774134-?	rs12774134	0	12774134	intergenic_variant	1	NR	6e-13	12.2218				NR [~ 8900000] (imputed)	N	waist-hip ratio	http://www.ebi.ac.uk/efo/EFO_0004343	GCST007067	Genome-wide genotyping array
2019-02-08	30595370	Kichaev G	2018-12-27	Am J Hum Genet	www.ncbi.nlm.nih.gov/pubmed/30595370	Leveraging Polygenic Functional Enrichment to Improve GWAS Power.	Waist-hip ratio	approximately 458,000 European ancestry individuals	NA	10p15.1	10	5612779		LASTR			ENSG00000242147			rs7099771-?	rs7099771	0	7099771	intron_variant	0	NR	3e-09	8.52288				NR [~ 8900000] (imputed)	N	waist-hip ratio	http://www.ebi.ac.uk/efo/EFO_0004343	GCST007067	Genome-wide genotyping array
2019-02-08	30595370	Kichaev G	2018-12-27	Am J Hum Genet	www.ncbi.nlm.nih.gov/pubmed/30595370	Leveraging Polygenic Functional Enrichment to Improve GWAS Power.	Waist-hip ratio	approximately 458,000 European ancestry individuals	NA	10p12.1	10	24617214		ARHGAP21			ENSG00000107863			rs7913390-?	rs7913390	0	7913390	intron_variant	0	NR	6e-08	7.22185				NR [~ 8900000] (imputed)	N	waist-hip ratio	http://www.ebi.ac.uk/efo/EFO_0004343	GCST007067	Genome-wide genotyping array
2019-02-08	30595370	Kichaev G	2018-12-27	Am J Hum Genet	www.ncbi.nlm.nih.gov/pubmed/30595370	Leveraging Polygenic Functional Enrichment to Improve GWAS Power.	Waist-hip ratio	approximately 458,000 European ancestry individuals	NA	10p12.1	10	27615392		LINC02680 - MKX	ENSG00000285737	ENSG00000150051		20804	57482	rs1494204-?	rs1494204	0	1494204	regulatory_region_variant	1	NR	4e-12	11.3979				NR [~ 8900000] (imputed)	N	waist-hip ratio	http://www.ebi.ac.uk/efo/EFO_0004343	GCST007067	Genome-wide genotyping array
2019-02-08	30595370	Kichaev G	2018-12-27	Am J Hum Genet	www.ncbi.nlm.nih.gov/pubmed/30595370	Leveraging Polygenic Functional Enrichment to Improve GWAS Power.	Waist-hip ratio	approximately 458,000 European ancestry individuals	NA	6p23	6	14595642		NA - RNU6-793P		ENSG00000206960			50893	rs6932767-?	rs6932767	0	6932767	regulatory_region_variant	1	NR	3e-14	13.5229				NR [~ 8900000] (imputed)	N	waist-hip ratio	http://www.ebi.ac.uk/efo/EFO_0004343	GCST007067	Genome-wide genotyping array
2019-02-08	30595370	Kichaev G	2018-12-27	Am J Hum Genet	www.ncbi.nlm.nih.gov/pubmed/30595370	Leveraging Polygenic Functional Enrichment to Improve GWAS Power.	Waist-hip ratio	approximately 458,000 European ancestry individuals	NA	6p22.3	6	20589496		CDKAL1			ENSG00000145996			rs6908042-?	rs6908042	0	6908042	intron_variant	0	NR	2e-08	7.69897				NR [~ 8900000] (imputed)	N	waist-hip ratio	http://www.ebi.ac.uk/efo/EFO_0004343	GCST007067	Genome-wide genotyping array
2019-02-08	30595370	Kichaev G	2018-12-27	Am J Hum Genet	www.ncbi.nlm.nih.gov/pubmed/30595370	Leveraging Polygenic Functional Enrichment to Improve GWAS Power.	Waist-hip ratio	approximately 458,000 European ancestry individuals	NA	6p22.3	6	22591478		CASC15			ENSG00000272168			rs12525417-?	rs12525417	0	12525417	intron_variant	0	NR	4e-08	7.39794				NR [~ 8900000] (imputed)	N	waist-hip ratio	http://www.ebi.ac.uk/efo/EFO_0004343	GCST007067	Genome-wide genotyping array
2019-02-08	30595370	Kichaev G	2018-12-27	Am J Hum Genet	www.ncbi.nlm.nih.gov/pubmed/30595370	Leveraging Polygenic Functional Enrichment to Improve GWAS Power.	Waist-hip ratio	approximately 458,000 European ancestry individuals	NA	6p21.31	6	34224259		CYCSP55 - HMGA1	ENSG00000214810	ENSG00000137309		4193	12614	rs114760566-?	rs114760566	0	114760566	downstream_gene_variant	1	NR	1e-82	82				NR [~ 8900000] (imputed)	N	waist-hip ratio	http://www.ebi.ac.uk/efo/EFO_0004343	GCST007067	Genome-wide genotyping array
2019-02-08	30595370	Kichaev G	2018-12-27	Am J Hum Genet	www.ncbi.nlm.nih.gov/pubmed/30595370	Leveraging Polygenic Functional Enrichment to Improve GWAS Power.	Waist-hip ratio	approximately 458,000 European ancestry individuals	NA	6p21.31	6	34667176		ILRUN			ENSG00000196821			rs2744948-?	rs2744948	0	2744948	intron_variant	0	NR	5e-16	15.301				NR [~ 8900000] (imputed)	N	waist-hip ratio	http://www.ebi.ac.uk/efo/EFO_0004343	GCST007067	Genome-wide genotyping array
2019-02-08	30595370	Kichaev G	2018-12-27	Am J Hum Genet	www.ncbi.nlm.nih.gov/pubmed/30595370	Leveraging Polygenic Functional Enrichment to Improve GWAS Power.	Waist-hip ratio	approximately 458,000 European ancestry individuals	NA	6p21.2	6	39262531		KCNK5 - KCNK17	ENSG00000164626	ENSG00000124780		33056	36470	rs1182864-?	rs1182864	0	1182864	intergenic_variant	1	NR	4e-08	7.39794				NR [~ 8900000] (imputed)	N	waist-hip ratio	http://www.ebi.ac.uk/efo/EFO_0004343	GCST007067	Genome-wide genotyping array
2019-02-08	30595370	Kichaev G	2018-12-27	Am J Hum Genet	www.ncbi.nlm.nih.gov/pubmed/30595370	Leveraging Polygenic Functional Enrichment to Improve GWAS Power.	Waist-hip ratio	approximately 458,000 European ancestry individuals	NA	6p21.1	6	41740926		PGC			ENSG00000096088			rs1316979-?	rs1316979	0	1316979	3_prime_UTR_variant	0	NR	9e-14	13.0458				NR [~ 8900000] (imputed)	N	waist-hip ratio	http://www.ebi.ac.uk/efo/EFO_0004343	GCST007067	Genome-wide genotyping array
2019-02-08	30595370	Kichaev G	2018-12-27	Am J Hum Genet	www.ncbi.nlm.nih.gov/pubmed/30595370	Leveraging Polygenic Functional Enrichment to Improve GWAS Power.	Waist-hip ratio	approximately 458,000 European ancestry individuals	NA	6p21.1	6	43219788		CUL9			ENSG00000112659			rs73736735-?	rs73736735	0	73736735	intron_variant	0	NR	6e-09	8.22185				NR [~ 8900000] (imputed)	N	waist-hip ratio	http://www.ebi.ac.uk/efo/EFO_0004343	GCST007067	Genome-wide genotyping array
2019-02-08	30595370	Kichaev G	2018-12-27	Am J Hum Genet	www.ncbi.nlm.nih.gov/pubmed/30595370	Leveraging Polygenic Functional Enrichment to Improve GWAS Power.	Waist-hip ratio	approximately 458,000 European ancestry individuals	NA	6p21.1	6	43378724		ZNF318 - ABCC10	ENSG00000171467	ENSG00000124574		9077	48642	rs9369409-?	rs9369409	0	9369409	intron_variant	1	NR	8e-15	14.0969				NR [~ 8900000] (imputed)	N	waist-hip ratio	http://www.ebi.ac.uk/efo/EFO_0004343	GCST007067	Genome-wide genotyping array
2019-02-08	30595370	Kichaev G	2018-12-27	Am J Hum Genet	www.ncbi.nlm.nih.gov/pubmed/30595370	Leveraging Polygenic Functional Enrichment to Improve GWAS Power.	Waist-hip ratio	approximately 458,000 European ancestry individuals	NA	6p21.1	6	43790159		VEGFA - LINC02537	ENSG00000112715	ENSG00000283215		3672	54719	rs998584-?	rs998584	0	998584	downstream_gene_variant	1	NR	3e-145	144.523				NR [~ 8900000] (imputed)	N	waist-hip ratio	http://www.ebi.ac.uk/efo/EFO_0004343	GCST007067	Genome-wide genotyping array
2019-02-08	30595370	Kichaev G	2018-12-27	Am J Hum Genet	www.ncbi.nlm.nih.gov/pubmed/30595370	Leveraging Polygenic Functional Enrichment to Improve GWAS Power.	Waist-hip ratio	approximately 458,000 European ancestry individuals	NA	6q14.1	6	79929310		ELOVL4			ENSG00000118402			rs76567515-?	rs76567515	0	76567515	intron_variant	0	NR	3e-10	9.52288				NR [~ 8900000] (imputed)	N	waist-hip ratio	http://www.ebi.ac.uk/efo/EFO_0004343	GCST007067	Genome-wide genotyping array
2019-02-08	30595370	Kichaev G	2018-12-27	Am J Hum Genet	www.ncbi.nlm.nih.gov/pubmed/30595370	Leveraging Polygenic Functional Enrichment to Improve GWAS Power.	Waist-hip ratio	approximately 458,000 European ancestry individuals	NA	6q14.1	6	80213275		BCKDHB			ENSG00000083123			rs16891532-?	rs16891532	0	16891532	intron_variant	0	NR	2e-23	22.699				NR [~ 8900000] (imputed)	N	waist-hip ratio	http://www.ebi.ac.uk/efo/EFO_0004343	GCST007067	Genome-wide genotyping array
2019-02-08	30595370	Kichaev G	2018-12-27	Am J Hum Genet	www.ncbi.nlm.nih.gov/pubmed/30595370	Leveraging Polygenic Functional Enrichment to Improve GWAS Power.	Waist-hip ratio	approximately 458,000 European ancestry individuals	NA	6q14.1	6	80938728								rs534800-?	rs534800	0	534800	intergenic_variant	1	NR	6e-16	15.2218				NR [~ 8900000] (imputed)	N	waist-hip ratio	http://www.ebi.ac.uk/efo/EFO_0004343	GCST007067	Genome-wide genotyping array
2019-02-08	30595370	Kichaev G	2018-12-27	Am J Hum Genet	www.ncbi.nlm.nih.gov/pubmed/30595370	Leveraging Polygenic Functional Enrichment to Improve GWAS Power.	Waist-hip ratio	approximately 458,000 European ancestry individuals	NA	6q14.3	6	84718255		TBX18			ENSG00000112837			rs9344420-?	rs9344420	0	9344420	intron_variant	0	NR	1e-17	17				NR [~ 8900000] (imputed)	N	waist-hip ratio	http://www.ebi.ac.uk/efo/EFO_0004343	GCST007067	Genome-wide genotyping array
2019-02-08	30595370	Kichaev G	2018-12-27	Am J Hum Genet	www.ncbi.nlm.nih.gov/pubmed/30595370	Leveraging Polygenic Functional Enrichment to Improve GWAS Power.	Waist-hip ratio	approximately 458,000 European ancestry individuals	NA	6q14.3	6	84999770								rs112938313-?	rs112938313	0	112938313	intergenic_variant	1	NR	2e-08	7.69897				NR [~ 8900000] (imputed)	N	waist-hip ratio	http://www.ebi.ac.uk/efo/EFO_0004343	GCST007067	Genome-wide genotyping array
2019-02-08	30595370	Kichaev G	2018-12-27	Am J Hum Genet	www.ncbi.nlm.nih.gov/pubmed/30595370	Leveraging Polygenic Functional Enrichment to Improve GWAS Power.	Waist-hip ratio	approximately 458,000 European ancestry individuals	NA	6q16.3	6	100167776		PRDX2P4 - NA	ENSG00000213177			31113		rs2073267-?	rs2073267	0	2073267	TF_binding_site_variant	1	NR	4e-25	24.3979				NR [~ 8900000] (imputed)	N	waist-hip ratio	http://www.ebi.ac.uk/efo/EFO_0004343	GCST007067	Genome-wide genotyping array
2019-02-08	30595370	Kichaev G	2018-12-27	Am J Hum Genet	www.ncbi.nlm.nih.gov/pubmed/30595370	Leveraging Polygenic Functional Enrichment to Improve GWAS Power.	Waist-hip ratio	approximately 458,000 European ancestry individuals	NA	6q21	6	112179294		LAMA4			ENSG00000112769			rs6899453-?	rs6899453	0	6899453	non_coding_transcript_exon_variant	0	NR	9e-08	7.04576				NR [~ 8900000] (imputed)	N	waist-hip ratio	http://www.ebi.ac.uk/efo/EFO_0004343	GCST007067	Genome-wide genotyping array
2019-02-08	30595370	Kichaev G	2018-12-27	Am J Hum Genet	www.ncbi.nlm.nih.gov/pubmed/30595370	Leveraging Polygenic Functional Enrichment to Improve GWAS Power.	Waist-hip ratio	approximately 458,000 European ancestry individuals	NA	6q21	6	113187700		NA - SOCS5P5		ENSG00000216904			34466	rs9400598-?	rs9400598	0	9400598	intergenic_variant	1	NR	5e-08	7.30103				NR [~ 8900000] (imputed)	N	waist-hip ratio	http://www.ebi.ac.uk/efo/EFO_0004343	GCST007067	Genome-wide genotyping array
2019-02-08	30595370	Kichaev G	2018-12-27	Am J Hum Genet	www.ncbi.nlm.nih.gov/pubmed/30595370	Leveraging Polygenic Functional Enrichment to Improve GWAS Power.	Waist-hip ratio	approximately 458,000 European ancestry individuals	NA	6q22.32	6	126010842		TRMT11			ENSG00000066651			rs6920788-?	rs6920788	0	6920788	intron_variant	0	NR	5e-15	14.301				NR [~ 8900000] (imputed)	N	waist-hip ratio	http://www.ebi.ac.uk/efo/EFO_0004343	GCST007067	Genome-wide genotyping array
2019-02-08	30595370	Kichaev G	2018-12-27	Am J Hum Genet	www.ncbi.nlm.nih.gov/pubmed/30595370	Leveraging Polygenic Functional Enrichment to Improve GWAS Power.	Waist-hip ratio	approximately 458,000 European ancestry individuals	NA	6q22.33	6	126939352		RPS4XP9 - RSPO3	ENSG00000217404	ENSG00000146374		255505	179319	rs1930955-?	rs1930955	0	1930955	intron_variant	1	NR	8e-30	29.0969				NR [~ 8900000] (imputed)	N	waist-hip ratio	http://www.ebi.ac.uk/efo/EFO_0004343	GCST007067	Genome-wide genotyping array
2019-02-08	30595370	Kichaev G	2018-12-27	Am J Hum Genet	www.ncbi.nlm.nih.gov/pubmed/30595370	Leveraging Polygenic Functional Enrichment to Improve GWAS Power.	Waist-hip ratio	approximately 458,000 European ancestry individuals	NA	6q22.33	6	127118902		RSPO3			ENSG00000146374			rs577721086-?	rs577721086	0	577721086	splice_region_variant	0	NR	1e-274	274				NR [~ 8900000] (imputed)	N	waist-hip ratio	http://www.ebi.ac.uk/efo/EFO_0004343	GCST007067	Genome-wide genotyping array
2019-02-08	30595370	Kichaev G	2018-12-27	Am J Hum Genet	www.ncbi.nlm.nih.gov/pubmed/30595370	Leveraging Polygenic Functional Enrichment to Improve GWAS Power.	Waist-hip ratio	approximately 458,000 European ancestry individuals	NA	6q22.33	6	127221808		RSPO3 - RNF146	ENSG00000146374	ENSG00000118518		22327	44918	rs9791192-?	rs9791192	0	9791192	intergenic_variant	1	NR	3e-08	7.52288				NR [~ 8900000] (imputed)	N	waist-hip ratio	http://www.ebi.ac.uk/efo/EFO_0004343	GCST007067	Genome-wide genotyping array
2019-02-08	30595370	Kichaev G	2018-12-27	Am J Hum Genet	www.ncbi.nlm.nih.gov/pubmed/30595370	Leveraging Polygenic Functional Enrichment to Improve GWAS Power.	Waist-hip ratio	approximately 458,000 European ancestry individuals	NA	6q22.33	6	127562979		C6orf58			ENSG00000184530			rs9401974-?	rs9401974	0	9401974	intron_variant	0	NR	9e-08	7.04576				NR [~ 8900000] (imputed)	N	waist-hip ratio	http://www.ebi.ac.uk/efo/EFO_0004343	GCST007067	Genome-wide genotyping array
2019-02-08	30595370	Kichaev G	2018-12-27	Am J Hum Genet	www.ncbi.nlm.nih.gov/pubmed/30595370	Leveraging Polygenic Functional Enrichment to Improve GWAS Power.	Waist-hip ratio	approximately 458,000 European ancestry individuals	NA	6q23.1	6	130032467		L3MBTL3			ENSG00000198945			rs9402211-?	rs9402211	0	9402211	intron_variant	0	NR	2e-19	18.699				NR [~ 8900000] (imputed)	N	waist-hip ratio	http://www.ebi.ac.uk/efo/EFO_0004343	GCST007067	Genome-wide genotyping array
2019-02-08	30595370	Kichaev G	2018-12-27	Am J Hum Genet	www.ncbi.nlm.nih.gov/pubmed/30595370	Leveraging Polygenic Functional Enrichment to Improve GWAS Power.	Waist-hip ratio	approximately 458,000 European ancestry individuals	NA	6q23.2	6	132458363		STX7			ENSG00000079950			rs11154680-?	rs11154680	0	11154680	3_prime_UTR_variant	0	NR	2e-12	11.699				NR [~ 8900000] (imputed)	N	waist-hip ratio	http://www.ebi.ac.uk/efo/EFO_0004343	GCST007067	Genome-wide genotyping array
2019-02-08	30595370	Kichaev G	2018-12-27	Am J Hum Genet	www.ncbi.nlm.nih.gov/pubmed/30595370	Leveraging Polygenic Functional Enrichment to Improve GWAS Power.	Waist-hip ratio	approximately 458,000 European ancestry individuals	NA	7q22.3	7	106659346		CCDC71L			ENSG00000253276			rs2286149-?	rs2286149	0	2286149	3_prime_UTR_variant	0	NR	2e-08	7.69897				NR [~ 8900000] (imputed)	N	waist-hip ratio	http://www.ebi.ac.uk/efo/EFO_0004343	GCST007067	Genome-wide genotyping array
2019-02-08	30595370	Kichaev G	2018-12-27	Am J Hum Genet	www.ncbi.nlm.nih.gov/pubmed/30595370	Leveraging Polygenic Functional Enrichment to Improve GWAS Power.	Waist-hip ratio	approximately 458,000 European ancestry individuals	NA	7q31.1	7	107969061		LAMB1			ENSG00000091136			rs76335902-?	rs76335902	0	76335902	intron_variant	0	NR	1e-16	16				NR [~ 8900000] (imputed)	N	waist-hip ratio	http://www.ebi.ac.uk/efo/EFO_0004343	GCST007067	Genome-wide genotyping array
2019-02-08	30595370	Kichaev G	2018-12-27	Am J Hum Genet	www.ncbi.nlm.nih.gov/pubmed/30595370	Leveraging Polygenic Functional Enrichment to Improve GWAS Power.	Waist-hip ratio	approximately 458,000 European ancestry individuals	NA	7q31.2	7	117401015		ASZ1, CFTR			ENSG00000154438, ENSG00000001626			rs7805063-?	rs7805063	0	7805063	intron_variant	0	NR	2e-15	14.699				NR [~ 8900000] (imputed)	N	waist-hip ratio	http://www.ebi.ac.uk/efo/EFO_0004343	GCST007067	Genome-wide genotyping array
2019-02-08	30595370	Kichaev G	2018-12-27	Am J Hum Genet	www.ncbi.nlm.nih.gov/pubmed/30595370	Leveraging Polygenic Functional Enrichment to Improve GWAS Power.	Waist-hip ratio	approximately 458,000 European ancestry individuals	NA	7q31.31	7	121264763		CPED1			ENSG00000106034			rs4731009-?	rs4731009	0	4731009	intron_variant	0	NR	2e-14	13.699				NR [~ 8900000] (imputed)	N	waist-hip ratio	http://www.ebi.ac.uk/efo/EFO_0004343	GCST007067	Genome-wide genotyping array
2019-02-08	30595370	Kichaev G	2018-12-27	Am J Hum Genet	www.ncbi.nlm.nih.gov/pubmed/30595370	Leveraging Polygenic Functional Enrichment to Improve GWAS Power.	Waist-hip ratio	approximately 458,000 European ancestry individuals	NA	7q32.2	7	130387196		CPA1			ENSG00000091704			rs2268382-?	rs2268382	0	2268382	intron_variant	0	NR	8e-10	9.09691				NR [~ 8900000] (imputed)	N	waist-hip ratio	http://www.ebi.ac.uk/efo/EFO_0004343	GCST007067	Genome-wide genotyping array
2019-02-08	30595370	Kichaev G	2018-12-27	Am J Hum Genet	www.ncbi.nlm.nih.gov/pubmed/30595370	Leveraging Polygenic Functional Enrichment to Improve GWAS Power.	Waist-hip ratio	approximately 458,000 European ancestry individuals	NA	7q32.2	7	130746210		KLF14 - H4P1	ENSG00000266265	ENSG00000240680		12003	76995	rs10260148-?	rs10260148	0	10260148	intergenic_variant	1	NR	1e-13	13				NR [~ 8900000] (imputed)	N	waist-hip ratio	http://www.ebi.ac.uk/efo/EFO_0004343	GCST007067	Genome-wide genotyping array
2019-02-08	30595370	Kichaev G	2018-12-27	Am J Hum Genet	www.ncbi.nlm.nih.gov/pubmed/30595370	Leveraging Polygenic Functional Enrichment to Improve GWAS Power.	Waist-hip ratio	approximately 458,000 European ancestry individuals	NA	7q33	7	135565522		NUP205			ENSG00000155561			rs4728358-?	rs4728358	0	4728358	intron_variant	0	NR	4e-08	7.39794				NR [~ 8900000] (imputed)	N	waist-hip ratio	http://www.ebi.ac.uk/efo/EFO_0004343	GCST007067	Genome-wide genotyping array
2019-02-08	30595370	Kichaev G	2018-12-27	Am J Hum Genet	www.ncbi.nlm.nih.gov/pubmed/30595370	Leveraging Polygenic Functional Enrichment to Improve GWAS Power.	Waist-hip ratio	approximately 458,000 European ancestry individuals	NA	7q33	7	138338543		NA - PTMAP10		ENSG00000213237			65652	rs357438-?	rs357438	0	357438	intergenic_variant	1	NR	7e-10	9.1549				NR [~ 8900000] (imputed)	N	waist-hip ratio	http://www.ebi.ac.uk/efo/EFO_0004343	GCST007067	Genome-wide genotyping array
2019-02-08	30595370	Kichaev G	2018-12-27	Am J Hum Genet	www.ncbi.nlm.nih.gov/pubmed/30595370	Leveraging Polygenic Functional Enrichment to Improve GWAS Power.	Waist-hip ratio	approximately 458,000 European ancestry individuals	NA	8p21.3	8	20002028		LPL - RPL30P9	ENSG00000175445	ENSG00000242709		34769	111315	rs2119690-?	rs2119690	0	2119690	intergenic_variant	1	NR	3e-09	8.52288				NR [~ 8900000] (imputed)	N	waist-hip ratio	http://www.ebi.ac.uk/efo/EFO_0004343	GCST007067	Genome-wide genotyping array
2019-02-08	30595370	Kichaev G	2018-12-27	Am J Hum Genet	www.ncbi.nlm.nih.gov/pubmed/30595370	Leveraging Polygenic Functional Enrichment to Improve GWAS Power.	Waist-hip ratio	approximately 458,000 European ancestry individuals	NA	8p21.3	8	22107291		NUDT18			ENSG00000275074			rs1552286-?	rs1552286	0	1552286	3_prime_UTR_variant	0	NR	2e-08	7.69897				NR [~ 8900000] (imputed)	N	waist-hip ratio	http://www.ebi.ac.uk/efo/EFO_0004343	GCST007067	Genome-wide genotyping array
2019-02-08	30595370	Kichaev G	2018-12-27	Am J Hum Genet	www.ncbi.nlm.nih.gov/pubmed/30595370	Leveraging Polygenic Functional Enrichment to Improve GWAS Power.	Waist-hip ratio	approximately 458,000 European ancestry individuals	NA	8p21.2	8	23753286		NKX2-6 - STC1	ENSG00000180053	ENSG00000159167		46530	88643	rs1561105-?	rs1561105	0	1561105	intron_variant	1	NR	2e-19	18.699				NR [~ 8900000] (imputed)	N	waist-hip ratio	http://www.ebi.ac.uk/efo/EFO_0004343	GCST007067	Genome-wide genotyping array
2019-02-08	30595370	Kichaev G	2018-12-27	Am J Hum Genet	www.ncbi.nlm.nih.gov/pubmed/30595370	Leveraging Polygenic Functional Enrichment to Improve GWAS Power.	Waist-hip ratio	approximately 458,000 European ancestry individuals	NA	8p21.2	8	24022423		NA - RNU1-148P		ENSG00000207201			54574	rs4872210-?	rs4872210	0	4872210	intergenic_variant	1	NR	6e-09	8.22185				NR [~ 8900000] (imputed)	N	waist-hip ratio	http://www.ebi.ac.uk/efo/EFO_0004343	GCST007067	Genome-wide genotyping array
2019-02-08	30595370	Kichaev G	2018-12-27	Am J Hum Genet	www.ncbi.nlm.nih.gov/pubmed/30595370	Leveraging Polygenic Functional Enrichment to Improve GWAS Power.	Waist-hip ratio	approximately 458,000 European ancestry individuals	NA	8p21.2	8	25607174		CDCA2 - EBF2	ENSG00000184661	ENSG00000221818		99263	234551	rs11992444-?	rs11992444	0	11992444	intron_variant	1	NR	2e-31	30.699				NR [~ 8900000] (imputed)	N	waist-hip ratio	http://www.ebi.ac.uk/efo/EFO_0004343	GCST007067	Genome-wide genotyping array
2019-02-08	30595370	Kichaev G	2018-12-27	Am J Hum Genet	www.ncbi.nlm.nih.gov/pubmed/30595370	Leveraging Polygenic Functional Enrichment to Improve GWAS Power.	Waist-hip ratio	approximately 458,000 European ancestry individuals	NA	8p21.2	8	25784248		NA - EBF2		ENSG00000221818			57477	rs7823561-?	rs7823561	0	7823561	intergenic_variant	1	NR	6e-14	13.2218				NR [~ 8900000] (imputed)	N	waist-hip ratio	http://www.ebi.ac.uk/efo/EFO_0004343	GCST007067	Genome-wide genotyping array
2019-02-08	30595370	Kichaev G	2018-12-27	Am J Hum Genet	www.ncbi.nlm.nih.gov/pubmed/30595370	Leveraging Polygenic Functional Enrichment to Improve GWAS Power.	Waist-hip ratio	approximately 458,000 European ancestry individuals	NA	8p21.2	8	26060195		EBF2 - RNA5SP258	ENSG00000221818	ENSG00000199620		14782	76685	rs4872393-?	rs4872393	0	4872393	intergenic_variant	1	NR	2e-09	8.69897				NR [~ 8900000] (imputed)	N	waist-hip ratio	http://www.ebi.ac.uk/efo/EFO_0004343	GCST007067	Genome-wide genotyping array
2019-02-08	30595370	Kichaev G	2018-12-27	Am J Hum Genet	www.ncbi.nlm.nih.gov/pubmed/30595370	Leveraging Polygenic Functional Enrichment to Improve GWAS Power.	Waist-hip ratio	approximately 458,000 European ancestry individuals	NA	8q11.21	8	48523313		NA - LINC02599		ENSG00000233858			67088	rs71511927-?	rs71511927	0	71511927	regulatory_region_variant	1	NR	1e-07	7				NR [~ 8900000] (imputed)	N	waist-hip ratio	http://www.ebi.ac.uk/efo/EFO_0004343	GCST007067	Genome-wide genotyping array
2019-02-08	30595370	Kichaev G	2018-12-27	Am J Hum Genet	www.ncbi.nlm.nih.gov/pubmed/30595370	Leveraging Polygenic Functional Enrichment to Improve GWAS Power.	Waist-hip ratio	approximately 458,000 European ancestry individuals	NA	8q13.2	8	68649779		C8orf34			ENSG00000165084			rs12543555-?	rs12543555	0	12543555	intron_variant	0	NR	1e-09	9				NR [~ 8900000] (imputed)	N	waist-hip ratio	http://www.ebi.ac.uk/efo/EFO_0004343	GCST007067	Genome-wide genotyping array
2019-02-08	30595370	Kichaev G	2018-12-27	Am J Hum Genet	www.ncbi.nlm.nih.gov/pubmed/30595370	Leveraging Polygenic Functional Enrichment to Improve GWAS Power.	Waist-hip ratio	approximately 458,000 European ancestry individuals	NA	8q13.3	8	71077484								rs1481801-?	rs1481801	0	1481801	intron_variant	1	NR	3e-11	10.5229				NR [~ 8900000] (imputed)	N	waist-hip ratio	http://www.ebi.ac.uk/efo/EFO_0004343	GCST007067	Genome-wide genotyping array
2019-02-08	30595370	Kichaev G	2018-12-27	Am J Hum Genet	www.ncbi.nlm.nih.gov/pubmed/30595370	Leveraging Polygenic Functional Enrichment to Improve GWAS Power.	Waist-hip ratio	approximately 458,000 European ancestry individuals	NA	8q13.3	8	71580950		EYA1			ENSG00000104313			rs6994124-?	rs6994124	0	6994124	intron_variant	0	NR	4e-37	36.3979				NR [~ 8900000] (imputed)	N	waist-hip ratio	http://www.ebi.ac.uk/efo/EFO_0004343	GCST007067	Genome-wide genotyping array
2019-02-08	30595370	Kichaev G	2018-12-27	Am J Hum Genet	www.ncbi.nlm.nih.gov/pubmed/30595370	Leveraging Polygenic Functional Enrichment to Improve GWAS Power.	Waist-hip ratio	approximately 458,000 European ancestry individuals	NA	8q21.3	8	88323418		MMP16			ENSG00000156103			rs7014590-?	rs7014590	0	7014590	intron_variant	0	NR	3e-15	14.5229				NR [~ 8900000] (imputed)	N	waist-hip ratio	http://www.ebi.ac.uk/efo/EFO_0004343	GCST007067	Genome-wide genotyping array
2019-02-08	30595370	Kichaev G	2018-12-27	Am J Hum Genet	www.ncbi.nlm.nih.gov/pubmed/30595370	Leveraging Polygenic Functional Enrichment to Improve GWAS Power.	Waist-hip ratio	approximately 458,000 European ancestry individuals	NA	8q24.12	8	120341177		COL14A1			ENSG00000187955			rs1563390-?	rs1563390	0	1563390	intron_variant	0	NR	4e-11	10.3979				NR [~ 8900000] (imputed)	N	waist-hip ratio	http://www.ebi.ac.uk/efo/EFO_0004343	GCST007067	Genome-wide genotyping array
2019-02-08	30595370	Kichaev G	2018-12-27	Am J Hum Genet	www.ncbi.nlm.nih.gov/pubmed/30595370	Leveraging Polygenic Functional Enrichment to Improve GWAS Power.	Waist-hip ratio	approximately 458,000 European ancestry individuals	NA	8q24.13	8	125494452		TRIB1 - LINC00861	ENSG00000173334	ENSG00000245164		56049	365269	rs112875651-?	rs112875651	0	112875651	intron_variant	1	NR	2e-19	18.699				NR [~ 8900000] (imputed)	N	waist-hip ratio	http://www.ebi.ac.uk/efo/EFO_0004343	GCST007067	Genome-wide genotyping array
2019-02-08	30595370	Kichaev G	2018-12-27	Am J Hum Genet	www.ncbi.nlm.nih.gov/pubmed/30595370	Leveraging Polygenic Functional Enrichment to Improve GWAS Power.	Waist-hip ratio	approximately 458,000 European ancestry individuals	NA	8q24.21	8	127171626		PCAT1, CASC19			ENSG00000253438, ENSG00000254166			rs191785584-?	rs191785584	0	191785584	intron_variant	0	NR	2e-09	8.69897				NR [~ 8900000] (imputed)	N	waist-hip ratio	http://www.ebi.ac.uk/efo/EFO_0004343	GCST007067	Genome-wide genotyping array
2019-02-08	30595370	Kichaev G	2018-12-27	Am J Hum Genet	www.ncbi.nlm.nih.gov/pubmed/30595370	Leveraging Polygenic Functional Enrichment to Improve GWAS Power.	Waist-hip ratio	approximately 458,000 European ancestry individuals	NA	8q24.21	8	127323428		PCAT1, POU5F1B, CASC8			ENSG00000253438, ENSG00000212993, ENSG00000246228			rs620861-?	rs620861	0	620861	intron_variant	0	NR	6e-17	16.2218				NR [~ 8900000] (imputed)	N	waist-hip ratio	http://www.ebi.ac.uk/efo/EFO_0004343	GCST007067	Genome-wide genotyping array
2019-02-08	30595370	Kichaev G	2018-12-27	Am J Hum Genet	www.ncbi.nlm.nih.gov/pubmed/30595370	Leveraging Polygenic Functional Enrichment to Improve GWAS Power.	Waist-hip ratio	approximately 458,000 European ancestry individuals	NA	8q24.22	8	134698105		ZFAT			ENSG00000066827			rs7821292-?	rs7821292	0	7821292	intron_variant	0	NR	2e-10	9.69897				NR [~ 8900000] (imputed)	N	waist-hip ratio	http://www.ebi.ac.uk/efo/EFO_0004343	GCST007067	Genome-wide genotyping array
2019-02-08	30595370	Kichaev G	2018-12-27	Am J Hum Genet	www.ncbi.nlm.nih.gov/pubmed/30595370	Leveraging Polygenic Functional Enrichment to Improve GWAS Power.	Waist-hip ratio	approximately 458,000 European ancestry individuals	NA	4p15.2	4	26363777		RBPJ			ENSG00000168214			rs2725308-?	rs2725308	0	2725308	intron_variant	0	NR	1e-21	21				NR [~ 8900000] (imputed)	N	waist-hip ratio	http://www.ebi.ac.uk/efo/EFO_0004343	GCST007067	Genome-wide genotyping array
2019-02-08	30595370	Kichaev G	2018-12-27	Am J Hum Genet	www.ncbi.nlm.nih.gov/pubmed/30595370	Leveraging Polygenic Functional Enrichment to Improve GWAS Power.	Waist-hip ratio	approximately 458,000 European ancestry individuals	NA	4q12	4	55432133		CLOCK, TMEM165			ENSG00000134852, ENSG00000134851			rs10462028-?	rs10462028	0	10462028	3_prime_UTR_variant	0	NR	1e-21	21				NR [~ 8900000] (imputed)	N	waist-hip ratio	http://www.ebi.ac.uk/efo/EFO_0004343	GCST007067	Genome-wide genotyping array
2019-02-08	30595370	Kichaev G	2018-12-27	Am J Hum Genet	www.ncbi.nlm.nih.gov/pubmed/30595370	Leveraging Polygenic Functional Enrichment to Improve GWAS Power.	Waist-hip ratio	approximately 458,000 European ancestry individuals	NA	4q22.1	4	88808923		FAM13A			ENSG00000138640			rs2167750-?	rs2167750	0	2167750	intron_variant	0	NR	1e-41	41				NR [~ 8900000] (imputed)	N	waist-hip ratio	http://www.ebi.ac.uk/efo/EFO_0004343	GCST007067	Genome-wide genotyping array
2019-02-08	30595370	Kichaev G	2018-12-27	Am J Hum Genet	www.ncbi.nlm.nih.gov/pubmed/30595370	Leveraging Polygenic Functional Enrichment to Improve GWAS Power.	Waist-hip ratio	approximately 458,000 European ancestry individuals	NA	4q24	4	102267552		SLC39A8			ENSG00000138821			rs13107325-?	rs13107325	0	13107325	missense_variant	0	NR	1e-20	20				NR [~ 8900000] (imputed)	N	waist-hip ratio	http://www.ebi.ac.uk/efo/EFO_0004343	GCST007067	Genome-wide genotyping array
2019-02-08	30595370	Kichaev G	2018-12-27	Am J Hum Genet	www.ncbi.nlm.nih.gov/pubmed/30595370	Leveraging Polygenic Functional Enrichment to Improve GWAS Power.	Waist-hip ratio	approximately 458,000 European ancestry individuals	NA	4q24	4	105238976		TET2			ENSG00000168769			rs56185013-?	rs56185013	0	56185013	3_prime_UTR_variant	0	NR	2e-15	14.699				NR [~ 8900000] (imputed)	N	waist-hip ratio	http://www.ebi.ac.uk/efo/EFO_0004343	GCST007067	Genome-wide genotyping array
2019-02-08	30595370	Kichaev G	2018-12-27	Am J Hum Genet	www.ncbi.nlm.nih.gov/pubmed/30595370	Leveraging Polygenic Functional Enrichment to Improve GWAS Power.	Waist-hip ratio	approximately 458,000 European ancestry individuals	NA	4q26	4	119185193		MYOZ2			ENSG00000172399			rs7655064-?	rs7655064	0	7655064	intron_variant	0	NR	2e-09	8.69897				NR [~ 8900000] (imputed)	N	waist-hip ratio	http://www.ebi.ac.uk/efo/EFO_0004343	GCST007067	Genome-wide genotyping array
2019-02-08	30595370	Kichaev G	2018-12-27	Am J Hum Genet	www.ncbi.nlm.nih.gov/pubmed/30595370	Leveraging Polygenic Functional Enrichment to Improve GWAS Power.	Waist-hip ratio	approximately 458,000 European ancestry individuals	NA	4q27	4	121705035		ANXA5 - SMIM43	ENSG00000164111	ENSG00000164112		8040	53846	rs10024899-?	rs10024899	0	10024899	intergenic_variant	1	NR	9e-12	11.0458				NR [~ 8900000] (imputed)	N	waist-hip ratio	http://www.ebi.ac.uk/efo/EFO_0004343	GCST007067	Genome-wide genotyping array
2019-02-08	30595370	Kichaev G	2018-12-27	Am J Hum Genet	www.ncbi.nlm.nih.gov/pubmed/30595370	Leveraging Polygenic Functional Enrichment to Improve GWAS Power.	Waist-hip ratio	approximately 458,000 European ancestry individuals	NA	4q28.1	4	122836593		FGF2			ENSG00000138685			rs308403-?	rs308403	0	308403	intron_variant	0	NR	4e-17	16.3979				NR [~ 8900000] (imputed)	N	waist-hip ratio	http://www.ebi.ac.uk/efo/EFO_0004343	GCST007067	Genome-wide genotyping array
2019-02-08	30595370	Kichaev G	2018-12-27	Am J Hum Genet	www.ncbi.nlm.nih.gov/pubmed/30595370	Leveraging Polygenic Functional Enrichment to Improve GWAS Power.	Waist-hip ratio	approximately 458,000 European ancestry individuals	NA	4q28.1	4	123166618		SPATA5			ENSG00000145375			rs216101-?	rs216101	0	216101	intron_variant	0	NR	2e-10	9.69897				NR [~ 8900000] (imputed)	N	waist-hip ratio	http://www.ebi.ac.uk/efo/EFO_0004343	GCST007067	Genome-wide genotyping array
2019-02-08	30595370	Kichaev G	2018-12-27	Am J Hum Genet	www.ncbi.nlm.nih.gov/pubmed/30595370	Leveraging Polygenic Functional Enrichment to Improve GWAS Power.	Waist-hip ratio	approximately 458,000 European ancestry individuals	NA	4q28.1	4	124299553								rs11726981-?	rs11726981	0	11726981	intergenic_variant	1	NR	8e-12	11.0969				NR [~ 8900000] (imputed)	N	waist-hip ratio	http://www.ebi.ac.uk/efo/EFO_0004343	GCST007067	Genome-wide genotyping array
2019-02-08	30595370	Kichaev G	2018-12-27	Am J Hum Genet	www.ncbi.nlm.nih.gov/pubmed/30595370	Leveraging Polygenic Functional Enrichment to Improve GWAS Power.	Waist-hip ratio	approximately 458,000 European ancestry individuals	NA	4q31.21	4	144918112		ANAPC10			ENSG00000164162			rs4240326-?	rs4240326	0	4240326	intron_variant	0	NR	6e-23	22.2218				NR [~ 8900000] (imputed)	N	waist-hip ratio	http://www.ebi.ac.uk/efo/EFO_0004343	GCST007067	Genome-wide genotyping array
2019-02-08	30595370	Kichaev G	2018-12-27	Am J Hum Genet	www.ncbi.nlm.nih.gov/pubmed/30595370	Leveraging Polygenic Functional Enrichment to Improve GWAS Power.	Waist-hip ratio	approximately 458,000 European ancestry individuals	NA	4q32.1	4	156761446		PDGFC			ENSG00000145431			rs11100083-?	rs11100083	0	11100083	3_prime_UTR_variant	0	NR	4e-09	8.39794				NR [~ 8900000] (imputed)	N	waist-hip ratio	http://www.ebi.ac.uk/efo/EFO_0004343	GCST007067	Genome-wide genotyping array
2019-02-08	30595370	Kichaev G	2018-12-27	Am J Hum Genet	www.ncbi.nlm.nih.gov/pubmed/30595370	Leveraging Polygenic Functional Enrichment to Improve GWAS Power.	Waist-hip ratio	approximately 458,000 European ancestry individuals	NA	4q34.3	4	179450300								rs62341872-?	rs62341872	0	62341872	intron_variant	1	NR	6e-09	8.22185				NR [~ 8900000] (imputed)	N	waist-hip ratio	http://www.ebi.ac.uk/efo/EFO_0004343	GCST007067	Genome-wide genotyping array
2019-02-08	30595370	Kichaev G	2018-12-27	Am J Hum Genet	www.ncbi.nlm.nih.gov/pubmed/30595370	Leveraging Polygenic Functional Enrichment to Improve GWAS Power.	Waist-hip ratio	approximately 458,000 European ancestry individuals	NA	5p15.33	5	3597716		IRX1			ENSG00000170549			rs2166365-?	rs2166365	0	2166365	intron_variant	0	NR	4e-08	7.39794				NR [~ 8900000] (imputed)	N	waist-hip ratio	http://www.ebi.ac.uk/efo/EFO_0004343	GCST007067	Genome-wide genotyping array
2019-02-08	30595370	Kichaev G	2018-12-27	Am J Hum Genet	www.ncbi.nlm.nih.gov/pubmed/30595370	Leveraging Polygenic Functional Enrichment to Improve GWAS Power.	Waist-hip ratio	approximately 458,000 European ancestry individuals	NA	5p15.33	5	4018648								rs4702334-?	rs4702334	0	4702334	intergenic_variant	1	NR	1e-13	13				NR [~ 8900000] (imputed)	N	waist-hip ratio	http://www.ebi.ac.uk/efo/EFO_0004343	GCST007067	Genome-wide genotyping array
2019-02-08	30595370	Kichaev G	2018-12-27	Am J Hum Genet	www.ncbi.nlm.nih.gov/pubmed/30595370	Leveraging Polygenic Functional Enrichment to Improve GWAS Power.	Waist-hip ratio	approximately 458,000 European ancestry individuals	NA	5p15.32	5	4577855								rs1864216-?	rs1864216	0	1864216	intron_variant	1	NR	1e-08	8				NR [~ 8900000] (imputed)	N	waist-hip ratio	http://www.ebi.ac.uk/efo/EFO_0004343	GCST007067	Genome-wide genotyping array
2019-02-08	30595370	Kichaev G	2018-12-27	Am J Hum Genet	www.ncbi.nlm.nih.gov/pubmed/30595370	Leveraging Polygenic Functional Enrichment to Improve GWAS Power.	Waist-hip ratio	approximately 458,000 European ancestry individuals	NA	5p13.3	5	32773208		NPR3			ENSG00000113389			rs3792751-?	rs3792751	0	3792751	intron_variant	0	NR	2e-12	11.699				NR [~ 8900000] (imputed)	N	waist-hip ratio	http://www.ebi.ac.uk/efo/EFO_0004343	GCST007067	Genome-wide genotyping array
2019-02-08	30595370	Kichaev G	2018-12-27	Am J Hum Genet	www.ncbi.nlm.nih.gov/pubmed/30595370	Leveraging Polygenic Functional Enrichment to Improve GWAS Power.	Waist-hip ratio	approximately 458,000 European ancestry individuals	NA	5p13.2	5	34041992		C1QTNF3, C1QTNF3-AMACR			ENSG00000082196, ENSG00000273294			rs299615-?	rs299615	0	299615	intron_variant	0	NR	9e-10	9.04576				NR [~ 8900000] (imputed)	N	waist-hip ratio	http://www.ebi.ac.uk/efo/EFO_0004343	GCST007067	Genome-wide genotyping array
2019-02-08	30595370	Kichaev G	2018-12-27	Am J Hum Genet	www.ncbi.nlm.nih.gov/pubmed/30595370	Leveraging Polygenic Functional Enrichment to Improve GWAS Power.	Waist-hip ratio	approximately 458,000 European ancestry individuals	NA	5p13.1	5	38794294		OSMR-AS1						rs62353354-?	rs62353354	0	62353354	intron_variant	0	NR	8e-09	8.09691				NR [~ 8900000] (imputed)	N	waist-hip ratio	http://www.ebi.ac.uk/efo/EFO_0004343	GCST007067	Genome-wide genotyping array
2019-02-08	30595370	Kichaev G	2018-12-27	Am J Hum Genet	www.ncbi.nlm.nih.gov/pubmed/30595370	Leveraging Polygenic Functional Enrichment to Improve GWAS Power.	Waist-hip ratio	approximately 458,000 European ancestry individuals	NA	5q11.2	5	54047699		ARL15			ENSG00000185305			rs6874524-?	rs6874524	0	6874524	intron_variant	0	NR	9e-10	9.04576				NR [~ 8900000] (imputed)	N	waist-hip ratio	http://www.ebi.ac.uk/efo/EFO_0004343	GCST007067	Genome-wide genotyping array
2019-02-08	30595370	Kichaev G	2018-12-27	Am J Hum Genet	www.ncbi.nlm.nih.gov/pubmed/30595370	Leveraging Polygenic Functional Enrichment to Improve GWAS Power.	Waist-hip ratio	approximately 458,000 European ancestry individuals	NA	5q11.2	5	55594974		AK4P2 - SLC38A9	ENSG00000249410	ENSG00000177058		42420	30871	rs7721054-?	rs7721054	0	7721054	regulatory_region_variant	1	NR	4e-14	13.3979				NR [~ 8900000] (imputed)	N	waist-hip ratio	http://www.ebi.ac.uk/efo/EFO_0004343	GCST007067	Genome-wide genotyping array
2019-02-08	30595370	Kichaev G	2018-12-27	Am J Hum Genet	www.ncbi.nlm.nih.gov/pubmed/30595370	Leveraging Polygenic Functional Enrichment to Improve GWAS Power.	Waist-hip ratio	approximately 458,000 European ancestry individuals	NA	5q11.2	5	56516303		C5orf67			ENSG00000225940			rs465983-?	rs465983	0	465983	intron_variant	0	NR	3e-50	49.5229				NR [~ 8900000] (imputed)	N	waist-hip ratio	http://www.ebi.ac.uk/efo/EFO_0004343	GCST007067	Genome-wide genotyping array
2019-02-08	30595370	Kichaev G	2018-12-27	Am J Hum Genet	www.ncbi.nlm.nih.gov/pubmed/30595370	Leveraging Polygenic Functional Enrichment to Improve GWAS Power.	Waist-hip ratio	approximately 458,000 European ancestry individuals	NA	5q12.3	5	65383456		ADAMTS6			ENSG00000049192			rs6867518-?	rs6867518	0	6867518	intron_variant	0	NR	3e-11	10.5229				NR [~ 8900000] (imputed)	N	waist-hip ratio	http://www.ebi.ac.uk/efo/EFO_0004343	GCST007067	Genome-wide genotyping array
2019-02-08	30595370	Kichaev G	2018-12-27	Am J Hum Genet	www.ncbi.nlm.nih.gov/pubmed/30595370	Leveraging Polygenic Functional Enrichment to Improve GWAS Power.	Waist-hip ratio	approximately 458,000 European ancestry individuals	NA	5q13.3	5	76751114		F2R - F2RL1	ENSG00000181104	ENSG00000164251		15344	67819	rs17568628-?	rs17568628	0	17568628	intergenic_variant	1	NR	7e-10	9.1549				NR [~ 8900000] (imputed)	N	waist-hip ratio	http://www.ebi.ac.uk/efo/EFO_0004343	GCST007067	Genome-wide genotyping array
2019-02-08	30595370	Kichaev G	2018-12-27	Am J Hum Genet	www.ncbi.nlm.nih.gov/pubmed/30595370	Leveraging Polygenic Functional Enrichment to Improve GWAS Power.	Waist-hip ratio	approximately 458,000 European ancestry individuals	NA	5q13.3	5	77157940		ZBED3-AS1			ENSG00000250802			rs6453287-?	rs6453287	0	6453287	intron_variant	0	NR	2e-10	9.69897				NR [~ 8900000] (imputed)	N	waist-hip ratio	http://www.ebi.ac.uk/efo/EFO_0004343	GCST007067	Genome-wide genotyping array
2019-02-08	30595370	Kichaev G	2018-12-27	Am J Hum Genet	www.ncbi.nlm.nih.gov/pubmed/30595370	Leveraging Polygenic Functional Enrichment to Improve GWAS Power.	Waist-hip ratio	approximately 458,000 European ancestry individuals	NA	20q13.2	20	52346704		LINC01524			ENSG00000234948			rs2904155-?	rs2904155	0	2904155	non_coding_transcript_exon_variant	0	NR	3e-16	15.5229				NR [~ 8900000] (imputed)	N	waist-hip ratio	http://www.ebi.ac.uk/efo/EFO_0004343	GCST007067	Genome-wide genotyping array
2019-02-08	30595370	Kichaev G	2018-12-27	Am J Hum Genet	www.ncbi.nlm.nih.gov/pubmed/30595370	Leveraging Polygenic Functional Enrichment to Improve GWAS Power.	Waist-hip ratio	approximately 458,000 European ancestry individuals	NA	20q13.2	20	53079557		TSHZ2			ENSG00000182463			rs1892203-?	rs1892203	0	1892203	intron_variant	0	NR	8e-25	24.0969				NR [~ 8900000] (imputed)	N	waist-hip ratio	http://www.ebi.ac.uk/efo/EFO_0004343	GCST007067	Genome-wide genotyping array
2019-02-08	30595370	Kichaev G	2018-12-27	Am J Hum Genet	www.ncbi.nlm.nih.gov/pubmed/30595370	Leveraging Polygenic Functional Enrichment to Improve GWAS Power.	Waist-hip ratio	approximately 458,000 European ancestry individuals	NA	20q13.31	20	57560143		CTCFL - PCK1	ENSG00000124092	ENSG00000124253		34491	937	rs1328757-?	rs1328757	0	1328757	intergenic_variant	1	NR	2e-11	10.699				NR [~ 8900000] (imputed)	N	waist-hip ratio	http://www.ebi.ac.uk/efo/EFO_0004343	GCST007067	Genome-wide genotyping array
2019-02-08	30595370	Kichaev G	2018-12-27	Am J Hum Genet	www.ncbi.nlm.nih.gov/pubmed/30595370	Leveraging Polygenic Functional Enrichment to Improve GWAS Power.	Waist-hip ratio	approximately 458,000 European ancestry individuals	NA	20q13.33	20	62819980		COL9A3			ENSG00000092758			rs61734651-?	rs61734651	0	61734651	missense_variant	0	NR	5e-09	8.30103				NR [~ 8900000] (imputed)	N	waist-hip ratio	http://www.ebi.ac.uk/efo/EFO_0004343	GCST007067	Genome-wide genotyping array
2019-02-08	30595370	Kichaev G	2018-12-27	Am J Hum Genet	www.ncbi.nlm.nih.gov/pubmed/30595370	Leveraging Polygenic Functional Enrichment to Improve GWAS Power.	Waist-hip ratio	approximately 458,000 European ancestry individuals	NA	20q13.33	20	64080106		OPRL1			ENSG00000125510			rs8126001-?	rs8126001	0	8126001	5_prime_UTR_variant	0	NR	2e-16	15.699				NR [~ 8900000] (imputed)	N	waist-hip ratio	http://www.ebi.ac.uk/efo/EFO_0004343	GCST007067	Genome-wide genotyping array
2019-02-08	30595370	Kichaev G	2018-12-27	Am J Hum Genet	www.ncbi.nlm.nih.gov/pubmed/30595370	Leveraging Polygenic Functional Enrichment to Improve GWAS Power.	Waist-hip ratio	approximately 458,000 European ancestry individuals	NA	21q21.1	21	15149761		NRIP1 - CYCSP42	ENSG00000180530	ENSG00000224524		83825	340769	rs2823096-?	rs2823096	0	2823096	intergenic_variant	1	NR	4e-10	9.39794				NR [~ 8900000] (imputed)	N	waist-hip ratio	http://www.ebi.ac.uk/efo/EFO_0004343	GCST007067	Genome-wide genotyping array
2019-02-08	30595370	Kichaev G	2018-12-27	Am J Hum Genet	www.ncbi.nlm.nih.gov/pubmed/30595370	Leveraging Polygenic Functional Enrichment to Improve GWAS Power.	Waist-hip ratio	approximately 458,000 European ancestry individuals	NA	21q22.11	21	34221526		LINC00310 - KCNE2	ENSG00000227456	ENSG00000159197		31282	142480	rs28451064-?	rs28451064	0	28451064	intron_variant	1	NR	3e-12	11.5229				NR [~ 8900000] (imputed)	N	waist-hip ratio	http://www.ebi.ac.uk/efo/EFO_0004343	GCST007067	Genome-wide genotyping array
2019-02-08	30595370	Kichaev G	2018-12-27	Am J Hum Genet	www.ncbi.nlm.nih.gov/pubmed/30595370	Leveraging Polygenic Functional Enrichment to Improve GWAS Power.	Waist-hip ratio	approximately 458,000 European ancestry individuals	NA	21q22.12	21	35397891		RUNX1			ENSG00000159216			rs73197346-?	rs73197346	0	73197346	intron_variant	0	NR	2e-09	8.69897				NR [~ 8900000] (imputed)	N	waist-hip ratio	http://www.ebi.ac.uk/efo/EFO_0004343	GCST007067	Genome-wide genotyping array
2019-02-08	30595370	Kichaev G	2018-12-27	Am J Hum Genet	www.ncbi.nlm.nih.gov/pubmed/30595370	Leveraging Polygenic Functional Enrichment to Improve GWAS Power.	Waist-hip ratio	approximately 458,000 European ancestry individuals	NA	21q22.13	21	38154315		DSCR8			ENSG00000198054			rs2836171-?	rs2836171	0	2836171	intron_variant	0	NR	5e-18	17.301				NR [~ 8900000] (imputed)	N	waist-hip ratio	http://www.ebi.ac.uk/efo/EFO_0004343	GCST007067	Genome-wide genotyping array
2019-02-08	30595370	Kichaev G	2018-12-27	Am J Hum Genet	www.ncbi.nlm.nih.gov/pubmed/30595370	Leveraging Polygenic Functional Enrichment to Improve GWAS Power.	Waist-hip ratio	approximately 458,000 European ancestry individuals	NA	21q22.3	21	45386341		MTCO1P3 - COL18A1	ENSG00000228930	ENSG00000182871		9959	18824	rs4819084-?	rs4819084	0	4819084	intergenic_variant	1	NR	1e-10	10				NR [~ 8900000] (imputed)	N	waist-hip ratio	http://www.ebi.ac.uk/efo/EFO_0004343	GCST007067	Genome-wide genotyping array
2019-02-08	30595370	Kichaev G	2018-12-27	Am J Hum Genet	www.ncbi.nlm.nih.gov/pubmed/30595370	Leveraging Polygenic Functional Enrichment to Improve GWAS Power.	Waist-hip ratio	approximately 458,000 European ancestry individuals	NA	21q22.3	21	46122306		COL6A2			ENSG00000142173			rs2070578-?	rs2070578	0	2070578	intron_variant	0	NR	1e-10	10				NR [~ 8900000] (imputed)	N	waist-hip ratio	http://www.ebi.ac.uk/efo/EFO_0004343	GCST007067	Genome-wide genotyping array
2019-02-08	30595370	Kichaev G	2018-12-27	Am J Hum Genet	www.ncbi.nlm.nih.gov/pubmed/30595370	Leveraging Polygenic Functional Enrichment to Improve GWAS Power.	Waist-hip ratio	approximately 458,000 European ancestry individuals	NA	22q12.1	22	27253617		LINC01638 - LINC02554	ENSG00000233521	ENSG00000226741		28483	54160	rs56837868-?	rs56837868	0	56837868	intergenic_variant	1	NR	7e-10	9.1549				NR [~ 8900000] (imputed)	N	waist-hip ratio	http://www.ebi.ac.uk/efo/EFO_0004343	GCST007067	Genome-wide genotyping array
2019-02-08	30595370	Kichaev G	2018-12-27	Am J Hum Genet	www.ncbi.nlm.nih.gov/pubmed/30595370	Leveraging Polygenic Functional Enrichment to Improve GWAS Power.	Waist-hip ratio	approximately 458,000 European ancestry individuals	NA	22q12.1	22	28059096		TTC28			ENSG00000100154			rs116845987-?	rs116845987	0	116845987	intron_variant	0	NR	1e-09	9				NR [~ 8900000] (imputed)	N	waist-hip ratio	http://www.ebi.ac.uk/efo/EFO_0004343	GCST007067	Genome-wide genotyping array
2019-02-08	30595370	Kichaev G	2018-12-27	Am J Hum Genet	www.ncbi.nlm.nih.gov/pubmed/30595370	Leveraging Polygenic Functional Enrichment to Improve GWAS Power.	Waist-hip ratio	approximately 458,000 European ancestry individuals	NA	22q12.1	22	28860678		XBP1 - ZNRF3	ENSG00000100219	ENSG00000183579		60081	22894	rs115770674-?	rs115770674	0	115770674	intergenic_variant	1	NR	1e-10	10				NR [~ 8900000] (imputed)	N	waist-hip ratio	http://www.ebi.ac.uk/efo/EFO_0004343	GCST007067	Genome-wide genotyping array
2019-02-08	30595370	Kichaev G	2018-12-27	Am J Hum Genet	www.ncbi.nlm.nih.gov/pubmed/30595370	Leveraging Polygenic Functional Enrichment to Improve GWAS Power.	Waist-hip ratio	approximately 458,000 European ancestry individuals	NA	22q12.1	22	29053489		ZNRF3			ENSG00000183579			rs2294239-?	rs2294239	0	2294239	intron_variant	0	NR	4e-33	32.3979				NR [~ 8900000] (imputed)	N	waist-hip ratio	http://www.ebi.ac.uk/efo/EFO_0004343	GCST007067	Genome-wide genotyping array
2019-02-08	30595370	Kichaev G	2018-12-27	Am J Hum Genet	www.ncbi.nlm.nih.gov/pubmed/30595370	Leveraging Polygenic Functional Enrichment to Improve GWAS Power.	Waist-hip ratio	approximately 458,000 European ancestry individuals	NA	22q12.2	22	30281733		OSM - CASTOR1	ENSG00000099985	ENSG00000239282		14882	3384	rs13056562-?	rs13056562	0	13056562	intergenic_variant	1	NR	1e-16	16				NR [~ 8900000] (imputed)	N	waist-hip ratio	http://www.ebi.ac.uk/efo/EFO_0004343	GCST007067	Genome-wide genotyping array
2019-02-08	30595370	Kichaev G	2018-12-27	Am J Hum Genet	www.ncbi.nlm.nih.gov/pubmed/30595370	Leveraging Polygenic Functional Enrichment to Improve GWAS Power.	Waist-hip ratio	approximately 458,000 European ancestry individuals	NA	22q12.2	22	31197449		RNF185			ENSG00000138942			rs2027982-?	rs2027982	0	2027982	intron_variant	0	NR	2e-09	8.69897				NR [~ 8900000] (imputed)	N	waist-hip ratio	http://www.ebi.ac.uk/efo/EFO_0004343	GCST007067	Genome-wide genotyping array
2019-02-08	30595370	Kichaev G	2018-12-27	Am J Hum Genet	www.ncbi.nlm.nih.gov/pubmed/30595370	Leveraging Polygenic Functional Enrichment to Improve GWAS Power.	Waist-hip ratio	approximately 458,000 European ancestry individuals	NA	22q12.3	22	35264882		HMGXB4			ENSG00000100281			rs1053593-?	rs1053593	0	1053593	missense_variant	0	NR	9e-11	10.0458				NR [~ 8900000] (imputed)	N	waist-hip ratio	http://www.ebi.ac.uk/efo/EFO_0004343	GCST007067	Genome-wide genotyping array
2019-02-08	30595370	Kichaev G	2018-12-27	Am J Hum Genet	www.ncbi.nlm.nih.gov/pubmed/30595370	Leveraging Polygenic Functional Enrichment to Improve GWAS Power.	Waist-hip ratio	approximately 458,000 European ancestry individuals	NA	22q13.1	22	39439078		TAB1 - MGAT3	ENSG00000100324	ENSG00000128268		2018	17934	rs5750828-?	rs5750828	0	5750828	intergenic_variant	1	NR	3e-08	7.52288				NR [~ 8900000] (imputed)	N	waist-hip ratio	http://www.ebi.ac.uk/efo/EFO_0004343	GCST007067	Genome-wide genotyping array
2019-02-08	30595370	Kichaev G	2018-12-27	Am J Hum Genet	www.ncbi.nlm.nih.gov/pubmed/30595370	Leveraging Polygenic Functional Enrichment to Improve GWAS Power.	Waist-hip ratio	approximately 458,000 European ancestry individuals	NA	22q13.31	22	46802158		TBC1D22A			ENSG00000054611			rs710122-?	rs710122	0	710122	intron_variant	0	NR	2e-08	7.69897				NR [~ 8900000] (imputed)	N	waist-hip ratio	http://www.ebi.ac.uk/efo/EFO_0004343	GCST007067	Genome-wide genotyping array
2019-02-08	30595370	Kichaev G	2018-12-27	Am J Hum Genet	www.ncbi.nlm.nih.gov/pubmed/30595370	Leveraging Polygenic Functional Enrichment to Improve GWAS Power.	Waist-hip ratio	approximately 458,000 European ancestry individuals	NA	17p13.3	17	1709483		TLCD2			ENSG00000185561			rs11078594-?	rs11078594	0	11078594	intron_variant	0	NR	4e-09	8.39794				NR [~ 8900000] (imputed)	N	waist-hip ratio	http://www.ebi.ac.uk/efo/EFO_0004343	GCST007067	Genome-wide genotyping array
2019-02-08	30595370	Kichaev G	2018-12-27	Am J Hum Genet	www.ncbi.nlm.nih.gov/pubmed/30595370	Leveraging Polygenic Functional Enrichment to Improve GWAS Power.	Waist-hip ratio	approximately 458,000 European ancestry individuals	NA	17p13.2	17	4282329		UBE2G1			ENSG00000132388			rs9893691-?	rs9893691	0	9893691	intron_variant	0	NR	2e-08	7.69897				NR [~ 8900000] (imputed)	N	waist-hip ratio	http://www.ebi.ac.uk/efo/EFO_0004343	GCST007067	Genome-wide genotyping array
2019-02-08	30595370	Kichaev G	2018-12-27	Am J Hum Genet	www.ncbi.nlm.nih.gov/pubmed/30595370	Leveraging Polygenic Functional Enrichment to Improve GWAS Power.	Waist-hip ratio	approximately 458,000 European ancestry individuals	NA	17p13.1	17	7263341		CLDN7			ENSG00000181885			rs77549883-?	rs77549883	0	77549883	intron_variant	0	NR	5e-08	7.30103				NR [~ 8900000] (imputed)	N	waist-hip ratio	http://www.ebi.ac.uk/efo/EFO_0004343	GCST007067	Genome-wide genotyping array
2019-02-08	30595370	Kichaev G	2018-12-27	Am J Hum Genet	www.ncbi.nlm.nih.gov/pubmed/30595370	Leveraging Polygenic Functional Enrichment to Improve GWAS Power.	Waist-hip ratio	approximately 458,000 European ancestry individuals	NA	17p13.1	17	7628647		SHBG			ENSG00000129214			rs858519-?	rs858519	0	858519	intron_variant	0	NR	5e-18	17.301				NR [~ 8900000] (imputed)	N	waist-hip ratio	http://www.ebi.ac.uk/efo/EFO_0004343	GCST007067	Genome-wide genotyping array
2019-02-08	30595370	Kichaev G	2018-12-27	Am J Hum Genet	www.ncbi.nlm.nih.gov/pubmed/30595370	Leveraging Polygenic Functional Enrichment to Improve GWAS Power.	Waist-hip ratio	approximately 458,000 European ancestry individuals	NA	17p12	17	15964977		ADORA2B			ENSG00000170425			rs2324082-?	rs2324082	0	2324082	intron_variant	0	NR	1e-07	7				NR [~ 8900000] (imputed)	N	waist-hip ratio	http://www.ebi.ac.uk/efo/EFO_0004343	GCST007067	Genome-wide genotyping array
2019-02-08	30595370	Kichaev G	2018-12-27	Am J Hum Genet	www.ncbi.nlm.nih.gov/pubmed/30595370	Leveraging Polygenic Functional Enrichment to Improve GWAS Power.	Waist-hip ratio	approximately 458,000 European ancestry individuals	NA	17p11.2	17	17071094		MPRIP			ENSG00000133030			rs7208929-?	rs7208929	0	7208929	intron_variant	0	NR	6e-08	7.22185				NR [~ 8900000] (imputed)	N	waist-hip ratio	http://www.ebi.ac.uk/efo/EFO_0004343	GCST007067	Genome-wide genotyping array
2019-02-08	30595370	Kichaev G	2018-12-27	Am J Hum Genet	www.ncbi.nlm.nih.gov/pubmed/30595370	Leveraging Polygenic Functional Enrichment to Improve GWAS Power.	Waist-hip ratio	approximately 458,000 European ancestry individuals	NA	17p11.2	17	17640408		PEMT - SMCR2	ENSG00000133027	ENSG00000223979		48700	33618	rs12936587-?	rs12936587	0	12936587	regulatory_region_variant	1	NR	6e-24	23.2218				NR [~ 8900000] (imputed)	N	waist-hip ratio	http://www.ebi.ac.uk/efo/EFO_0004343	GCST007067	Genome-wide genotyping array
2019-02-08	30595370	Kichaev G	2018-12-27	Am J Hum Genet	www.ncbi.nlm.nih.gov/pubmed/30595370	Leveraging Polygenic Functional Enrichment to Improve GWAS Power.	Waist-hip ratio	approximately 458,000 European ancestry individuals	NA	17p11.2	17	18344048		SHMT1, SHMT1			ENSG00000284320, ENSG00000176974			rs7207306-?	rs7207306	0	7207306	intron_variant	0	NR	1e-14	14				NR [~ 8900000] (imputed)	N	waist-hip ratio	http://www.ebi.ac.uk/efo/EFO_0004343	GCST007067	Genome-wide genotyping array
2019-02-08	30595370	Kichaev G	2018-12-27	Am J Hum Genet	www.ncbi.nlm.nih.gov/pubmed/30595370	Leveraging Polygenic Functional Enrichment to Improve GWAS Power.	Waist-hip ratio	approximately 458,000 European ancestry individuals	NA	17q12	17	38768086		PIP4K2B, PIP4K2B			ENSG00000277292, ENSG00000276293			rs3744070-?	rs3744070	0	3744070	3_prime_UTR_variant	0	NR	5e-08	7.30103				NR [~ 8900000] (imputed)	N	waist-hip ratio	http://www.ebi.ac.uk/efo/EFO_0004343	GCST007067	Genome-wide genotyping array
2019-02-08	30595370	Kichaev G	2018-12-27	Am J Hum Genet	www.ncbi.nlm.nih.gov/pubmed/30595370	Leveraging Polygenic Functional Enrichment to Improve GWAS Power.	Waist-hip ratio	approximately 458,000 European ancestry individuals	NA	17q21.2	17	42262061		STAT5B			ENSG00000173757			rs11079041-?	rs11079041	0	11079041	intron_variant	0	NR	4e-14	13.3979				NR [~ 8900000] (imputed)	N	waist-hip ratio	http://www.ebi.ac.uk/efo/EFO_0004343	GCST007067	Genome-wide genotyping array
2019-02-08	30595370	Kichaev G	2018-12-27	Am J Hum Genet	www.ncbi.nlm.nih.gov/pubmed/30595370	Leveraging Polygenic Functional Enrichment to Improve GWAS Power.	Waist-hip ratio	approximately 458,000 European ancestry individuals	NA	17q21.2	17	42711674		EZH1			ENSG00000108799			rs1542924-?	rs1542924	0	1542924	intron_variant	0	NR	4e-09	8.39794				NR [~ 8900000] (imputed)	N	waist-hip ratio	http://www.ebi.ac.uk/efo/EFO_0004343	GCST007067	Genome-wide genotyping array
2019-02-08	30595370	Kichaev G	2018-12-27	Am J Hum Genet	www.ncbi.nlm.nih.gov/pubmed/30595370	Leveraging Polygenic Functional Enrichment to Improve GWAS Power.	Waist-hip ratio	approximately 458,000 European ancestry individuals	NA	17q21.31	17	42833631		PSME3			ENSG00000131467			rs139945697-?	rs139945697	0	139945697	5_prime_UTR_variant	0	NR	4e-08	7.39794				NR [~ 8900000] (imputed)	N	waist-hip ratio	http://www.ebi.ac.uk/efo/EFO_0004343	GCST007067	Genome-wide genotyping array
2019-02-08	30595370	Kichaev G	2018-12-27	Am J Hum Genet	www.ncbi.nlm.nih.gov/pubmed/30595370	Leveraging Polygenic Functional Enrichment to Improve GWAS Power.	Waist-hip ratio	approximately 458,000 European ancestry individuals	NA	17q21.31	17	45325639		MAP3K14 - RNA5SP443	ENSG00000006062	ENSG00000199953		8610	1727	rs4792814-?	rs4792814	0	4792814	intergenic_variant	1	NR	1e-07	7				NR [~ 8900000] (imputed)	N	waist-hip ratio	http://www.ebi.ac.uk/efo/EFO_0004343	GCST007067	Genome-wide genotyping array
2019-02-08	30595370	Kichaev G	2018-12-27	Am J Hum Genet	www.ncbi.nlm.nih.gov/pubmed/30595370	Leveraging Polygenic Functional Enrichment to Improve GWAS Power.	Waist-hip ratio	approximately 458,000 European ancestry individuals	NA											rs7221167-?	rs7221167	0	7221167		1	NR	3e-25	24.5229				NR [~ 8900000] (imputed)	N	waist-hip ratio	http://www.ebi.ac.uk/efo/EFO_0004343	GCST007067	Genome-wide genotyping array
2019-02-08	30595370	Kichaev G	2018-12-27	Am J Hum Genet	www.ncbi.nlm.nih.gov/pubmed/30595370	Leveraging Polygenic Functional Enrichment to Improve GWAS Power.	Waist-hip ratio	approximately 458,000 European ancestry individuals	NA	17q21.32	17	47236179		MYL4 - ITGB3	ENSG00000198336	ENSG00000259207		12500	17648	rs74792869-?	rs74792869	0	74792869	intergenic_variant	1	NR	1e-08	8				NR [~ 8900000] (imputed)	N	waist-hip ratio	http://www.ebi.ac.uk/efo/EFO_0004343	GCST007067	Genome-wide genotyping array
2019-02-08	30595370	Kichaev G	2018-12-27	Am J Hum Genet	www.ncbi.nlm.nih.gov/pubmed/30595370	Leveraging Polygenic Functional Enrichment to Improve GWAS Power.	Waist-hip ratio	approximately 458,000 European ancestry individuals	NA	17q21.32	17	49281119		FLJ40194			ENSG00000177369			rs4794033-?	rs4794033	0	4794033	intron_variant	0	NR	7e-10	9.1549				NR [~ 8900000] (imputed)	N	waist-hip ratio	http://www.ebi.ac.uk/efo/EFO_0004343	GCST007067	Genome-wide genotyping array
2019-02-08	30595370	Kichaev G	2018-12-27	Am J Hum Genet	www.ncbi.nlm.nih.gov/pubmed/30595370	Leveraging Polygenic Functional Enrichment to Improve GWAS Power.	Waist-hip ratio	approximately 458,000 European ancestry individuals	NA	17q21.33	17	51306298		UTP18 - LINC02071	ENSG00000011260	ENSG00000249383		8362	6311	rs4794222-?	rs4794222	0	4794222	intergenic_variant	1	NR	9e-08	7.04576				NR [~ 8900000] (imputed)	N	waist-hip ratio	http://www.ebi.ac.uk/efo/EFO_0004343	GCST007067	Genome-wide genotyping array
2019-02-08	30595370	Kichaev G	2018-12-27	Am J Hum Genet	www.ncbi.nlm.nih.gov/pubmed/30595370	Leveraging Polygenic Functional Enrichment to Improve GWAS Power.	Waist-hip ratio	approximately 458,000 European ancestry individuals	NA	17q22	17	55638089		RNU6-1249P - TMEM100	ENSG00000200107	ENSG00000166292		86169	81538	rs9907033-?	rs9907033	0	9907033	intergenic_variant	1	NR	2e-10	9.69897				NR [~ 8900000] (imputed)	N	waist-hip ratio	http://www.ebi.ac.uk/efo/EFO_0004343	GCST007067	Genome-wide genotyping array
2019-02-08	30595370	Kichaev G	2018-12-27	Am J Hum Genet	www.ncbi.nlm.nih.gov/pubmed/30595370	Leveraging Polygenic Functional Enrichment to Improve GWAS Power.	Waist-hip ratio	approximately 458,000 European ancestry individuals	NA	17q22	17	56691813		NOG - C17orf67	ENSG00000183691	ENSG00000214226		96202	100100	rs227733-?	rs227733	0	227733	intergenic_variant	1	NR	8e-10	9.09691				NR [~ 8900000] (imputed)	N	waist-hip ratio	http://www.ebi.ac.uk/efo/EFO_0004343	GCST007067	Genome-wide genotyping array
2019-02-08	30595370	Kichaev G	2018-12-27	Am J Hum Genet	www.ncbi.nlm.nih.gov/pubmed/30595370	Leveraging Polygenic Functional Enrichment to Improve GWAS Power.	Waist-hip ratio	approximately 458,000 European ancestry individuals	NA	17q22	17	57904861		CUEDC1			ENSG00000180891			rs11652228-?	rs11652228	0	11652228	intron_variant	0	NR	2e-08	7.69897				NR [~ 8900000] (imputed)	N	waist-hip ratio	http://www.ebi.ac.uk/efo/EFO_0004343	GCST007067	Genome-wide genotyping array
2019-02-08	30595370	Kichaev G	2018-12-27	Am J Hum Genet	www.ncbi.nlm.nih.gov/pubmed/30595370	Leveraging Polygenic Functional Enrichment to Improve GWAS Power.	Waist-hip ratio	approximately 458,000 European ancestry individuals	NA	17q23.2	17	61414907		LINC02875 - TBX4	ENSG00000187013	ENSG00000121075		1627	37497	rs758599-?	rs758599	0	758599	intergenic_variant	1	NR	3e-24	23.5229				NR [~ 8900000] (imputed)	N	waist-hip ratio	http://www.ebi.ac.uk/efo/EFO_0004343	GCST007067	Genome-wide genotyping array
2019-02-08	30595370	Kichaev G	2018-12-27	Am J Hum Genet	www.ncbi.nlm.nih.gov/pubmed/30595370	Leveraging Polygenic Functional Enrichment to Improve GWAS Power.	Waist-hip ratio	approximately 458,000 European ancestry individuals	NA	17q23.3	17	63940061		SCN4A			ENSG00000007314			rs2532111-?	rs2532111	0	2532111	3_prime_UTR_variant	0	NR	6e-10	9.22185				NR [~ 8900000] (imputed)	N	waist-hip ratio	http://www.ebi.ac.uk/efo/EFO_0004343	GCST007067	Genome-wide genotyping array
2019-02-08	30595370	Kichaev G	2018-12-27	Am J Hum Genet	www.ncbi.nlm.nih.gov/pubmed/30595370	Leveraging Polygenic Functional Enrichment to Improve GWAS Power.	Waist-hip ratio	approximately 458,000 European ancestry individuals	NA	17q24.2	17	67372783		PSMD12 - PITPNC1	ENSG00000197170	ENSG00000154217		6178	4498	rs12450700-?	rs12450700	0	12450700	intergenic_variant	1	NR	8e-12	11.0969				NR [~ 8900000] (imputed)	N	waist-hip ratio	http://www.ebi.ac.uk/efo/EFO_0004343	GCST007067	Genome-wide genotyping array
2019-02-08	30595370	Kichaev G	2018-12-27	Am J Hum Genet	www.ncbi.nlm.nih.gov/pubmed/30595370	Leveraging Polygenic Functional Enrichment to Improve GWAS Power.	Waist-hip ratio	approximately 458,000 European ancestry individuals	NA	17q24.3	17	70450720								rs11654387-?	rs11654387	0	11654387	intergenic_variant	1	NR	1e-30	30				NR [~ 8900000] (imputed)	N	waist-hip ratio	http://www.ebi.ac.uk/efo/EFO_0004343	GCST007067	Genome-wide genotyping array
2019-02-08	30595370	Kichaev G	2018-12-27	Am J Hum Genet	www.ncbi.nlm.nih.gov/pubmed/30595370	Leveraging Polygenic Functional Enrichment to Improve GWAS Power.	Waist-hip ratio	approximately 458,000 European ancestry individuals	NA	17q24.3	17	71315812		RNU7-155P - NA	ENSG00000238759			17594		rs7223448-?	rs7223448	0	7223448	intergenic_variant	1	NR	8e-09	8.09691				NR [~ 8900000] (imputed)	N	waist-hip ratio	http://www.ebi.ac.uk/efo/EFO_0004343	GCST007067	Genome-wide genotyping array
2019-02-08	30595370	Kichaev G	2018-12-27	Am J Hum Genet	www.ncbi.nlm.nih.gov/pubmed/30595370	Leveraging Polygenic Functional Enrichment to Improve GWAS Power.	Waist-hip ratio	approximately 458,000 European ancestry individuals	NA	19p13.12	19	13839392		MIR23AHG			ENSG00000267519			rs62122064-?	rs62122064	0	62122064	non_coding_transcript_exon_variant	0	NR	5e-08	7.30103				NR [~ 8900000] (imputed)	N	waist-hip ratio	http://www.ebi.ac.uk/efo/EFO_0004343	GCST007067	Genome-wide genotyping array
2019-02-08	30595370	Kichaev G	2018-12-27	Am J Hum Genet	www.ncbi.nlm.nih.gov/pubmed/30595370	Leveraging Polygenic Functional Enrichment to Improve GWAS Power.	Waist-hip ratio	approximately 458,000 European ancestry individuals	NA	19p13.11	19	17108295		MYO9B			ENSG00000099331			rs7246865-?	rs7246865	0	7246865	intron_variant	0	NR	2e-13	12.699				NR [~ 8900000] (imputed)	N	waist-hip ratio	http://www.ebi.ac.uk/efo/EFO_0004343	GCST007067	Genome-wide genotyping array
2019-02-08	30595370	Kichaev G	2018-12-27	Am J Hum Genet	www.ncbi.nlm.nih.gov/pubmed/30595370	Leveraging Polygenic Functional Enrichment to Improve GWAS Power.	Waist-hip ratio	approximately 458,000 European ancestry individuals	NA	19p13.11	19	18283951		MIR3188 - RPL39P38	ENSG00000267959	ENSG00000241464		1790	1392	rs7256111-?	rs7256111	0	7256111	regulatory_region_variant	1	NR	2e-37	36.699				NR [~ 8900000] (imputed)	N	waist-hip ratio	http://www.ebi.ac.uk/efo/EFO_0004343	GCST007067	Genome-wide genotyping array
2019-02-08	30595370	Kichaev G	2018-12-27	Am J Hum Genet	www.ncbi.nlm.nih.gov/pubmed/30595370	Leveraging Polygenic Functional Enrichment to Improve GWAS Power.	Waist-hip ratio	approximately 458,000 European ancestry individuals	NA	19p13.11	19	18524579		ELL - FKBP8	ENSG00000105656	ENSG00000105701		2463	7172	rs12162221-?	rs12162221	0	12162221	intergenic_variant	1	NR	2e-10	9.69897				NR [~ 8900000] (imputed)	N	waist-hip ratio	http://www.ebi.ac.uk/efo/EFO_0004343	GCST007067	Genome-wide genotyping array
2019-02-08	30595370	Kichaev G	2018-12-27	Am J Hum Genet	www.ncbi.nlm.nih.gov/pubmed/30595370	Leveraging Polygenic Functional Enrichment to Improve GWAS Power.	Waist-hip ratio	approximately 458,000 European ancestry individuals	NA	19p13.11	19	19743487		ZNF14 - LINC00663	ENSG00000105708	ENSG00000266904		10375	13879	rs16996277-?	rs16996277	0	16996277	intron_variant	1	NR	4e-09	8.39794				NR [~ 8900000] (imputed)	N	waist-hip ratio	http://www.ebi.ac.uk/efo/EFO_0004343	GCST007067	Genome-wide genotyping array
2019-02-08	30595370	Kichaev G	2018-12-27	Am J Hum Genet	www.ncbi.nlm.nih.gov/pubmed/30595370	Leveraging Polygenic Functional Enrichment to Improve GWAS Power.	Waist-hip ratio	approximately 458,000 European ancestry individuals	NA	19q13.11	19	33324784		CEBPA-DT - RPS3AP50	ENSG00000267296	ENSG00000243864		19730	15902	rs142183293-?	rs142183293	0	142183293	intergenic_variant	1	NR	2e-09	8.69897				NR [~ 8900000] (imputed)	N	waist-hip ratio	http://www.ebi.ac.uk/efo/EFO_0004343	GCST007067	Genome-wide genotyping array
2019-02-08	30595370	Kichaev G	2018-12-27	Am J Hum Genet	www.ncbi.nlm.nih.gov/pubmed/30595370	Leveraging Polygenic Functional Enrichment to Improve GWAS Power.	Waist-hip ratio	approximately 458,000 European ancestry individuals	NA	19q13.11	19	33403137		PEPD			ENSG00000124299			rs3786898-?	rs3786898	0	3786898	intron_variant	0	NR	9e-60	59.0458				NR [~ 8900000] (imputed)	N	waist-hip ratio	http://www.ebi.ac.uk/efo/EFO_0004343	GCST007067	Genome-wide genotyping array
2019-02-08	30595370	Kichaev G	2018-12-27	Am J Hum Genet	www.ncbi.nlm.nih.gov/pubmed/30595370	Leveraging Polygenic Functional Enrichment to Improve GWAS Power.	Waist-hip ratio	approximately 458,000 European ancestry individuals	NA	19q13.2	19	42353245		MEGF8			ENSG00000105429			rs76757277-?	rs76757277	0	76757277	intron_variant	0	NR	4e-07	6.39794				NR [~ 8900000] (imputed)	N	waist-hip ratio	http://www.ebi.ac.uk/efo/EFO_0004343	GCST007067	Genome-wide genotyping array
2019-02-08	30595370	Kichaev G	2018-12-27	Am J Hum Genet	www.ncbi.nlm.nih.gov/pubmed/30595370	Leveraging Polygenic Functional Enrichment to Improve GWAS Power.	Waist-hip ratio	approximately 458,000 European ancestry individuals	NA	19q13.32	19	44908684		APOE			ENSG00000130203			rs429358-?	rs429358	0	429358	missense_variant	0	NR	4e-18	17.3979				NR [~ 8900000] (imputed)	N	waist-hip ratio	http://www.ebi.ac.uk/efo/EFO_0004343	GCST007067	Genome-wide genotyping array
2019-02-08	30595370	Kichaev G	2018-12-27	Am J Hum Genet	www.ncbi.nlm.nih.gov/pubmed/30595370	Leveraging Polygenic Functional Enrichment to Improve GWAS Power.	Waist-hip ratio	approximately 458,000 European ancestry individuals	NA	19q13.32	19	45870256		FOXA3			ENSG00000170608			rs11672110-?	rs11672110	0	11672110	intron_variant	0	NR	1e-08	8				NR [~ 8900000] (imputed)	N	waist-hip ratio	http://www.ebi.ac.uk/efo/EFO_0004343	GCST007067	Genome-wide genotyping array
2019-02-08	30595370	Kichaev G	2018-12-27	Am J Hum Genet	www.ncbi.nlm.nih.gov/pubmed/30595370	Leveraging Polygenic Functional Enrichment to Improve GWAS Power.	Waist-hip ratio	approximately 458,000 European ancestry individuals	NA	19q13.33	19	48728969		RASIP1			ENSG00000105538			rs2287922-?	rs2287922	0	2287922	missense_variant	0	NR	1e-08	8				NR [~ 8900000] (imputed)	N	waist-hip ratio	http://www.ebi.ac.uk/efo/EFO_0004343	GCST007067	Genome-wide genotyping array
2019-02-08	30595370	Kichaev G	2018-12-27	Am J Hum Genet	www.ncbi.nlm.nih.gov/pubmed/30595370	Leveraging Polygenic Functional Enrichment to Improve GWAS Power.	Waist-hip ratio	approximately 458,000 European ancestry individuals	NA	19q13.42	19	55487775		NAT14 - SSC5D	ENSG00000090971	ENSG00000179954		207	629	rs8103017-?	rs8103017	0	8103017	upstream_gene_variant	1	NR	1e-16	16				NR [~ 8900000] (imputed)	N	waist-hip ratio	http://www.ebi.ac.uk/efo/EFO_0004343	GCST007067	Genome-wide genotyping array
2019-02-08	30595370	Kichaev G	2018-12-27	Am J Hum Genet	www.ncbi.nlm.nih.gov/pubmed/30595370	Leveraging Polygenic Functional Enrichment to Improve GWAS Power.	Waist-hip ratio	approximately 458,000 European ancestry individuals	NA	20p13	20	590823		CSNK2A1 - TCF15	ENSG00000101266	ENSG00000125878		46988	13434	rs144033177-?	rs144033177	0	144033177	intergenic_variant	1	NR	2e-09	8.69897				NR [~ 8900000] (imputed)	N	waist-hip ratio	http://www.ebi.ac.uk/efo/EFO_0004343	GCST007067	Genome-wide genotyping array
2019-02-08	30595370	Kichaev G	2018-12-27	Am J Hum Genet	www.ncbi.nlm.nih.gov/pubmed/30595370	Leveraging Polygenic Functional Enrichment to Improve GWAS Power.	Waist-hip ratio	approximately 458,000 European ancestry individuals	NA	20p12.3	20	5688068		GPCPD1 - SHLD1	ENSG00000125772	ENSG00000171984		77062	62325	rs805770-?	rs805770	0	805770	intergenic_variant	1	NR	6e-33	32.2218				NR [~ 8900000] (imputed)	N	waist-hip ratio	http://www.ebi.ac.uk/efo/EFO_0004343	GCST007067	Genome-wide genotyping array
2019-02-08	30595370	Kichaev G	2018-12-27	Am J Hum Genet	www.ncbi.nlm.nih.gov/pubmed/30595370	Leveraging Polygenic Functional Enrichment to Improve GWAS Power.	Waist-hip ratio	approximately 458,000 European ancestry individuals	NA	20p12.3	20	6645493		CASC20 - LINC01713	ENSG00000229876	ENSG00000228482		117034	85587	rs2145271-?	rs2145271	0	2145271	regulatory_region_variant	1	NR	5e-35	34.301				NR [~ 8900000] (imputed)	N	waist-hip ratio	http://www.ebi.ac.uk/efo/EFO_0004343	GCST007067	Genome-wide genotyping array
2019-02-08	30595370	Kichaev G	2018-12-27	Am J Hum Genet	www.ncbi.nlm.nih.gov/pubmed/30595370	Leveraging Polygenic Functional Enrichment to Improve GWAS Power.	Waist-hip ratio	approximately 458,000 European ancestry individuals	NA	20p12.3	20	6779784		BMP2			ENSG00000125845			rs170986-?	rs170986	0	170986	3_prime_UTR_variant	0	NR	2e-08	7.69897				NR [~ 8900000] (imputed)	N	waist-hip ratio	http://www.ebi.ac.uk/efo/EFO_0004343	GCST007067	Genome-wide genotyping array
2019-02-08	30595370	Kichaev G	2018-12-27	Am J Hum Genet	www.ncbi.nlm.nih.gov/pubmed/30595370	Leveraging Polygenic Functional Enrichment to Improve GWAS Power.	Waist-hip ratio	approximately 458,000 European ancestry individuals	NA	20p12.2	20	10902837		FAT1P1 - LINC02871	ENSG00000217809	ENSG00000125899		13749	93456	rs6074197-?	rs6074197	0	6074197	intron_variant	1	NR	1e-09	9				NR [~ 8900000] (imputed)	N	waist-hip ratio	http://www.ebi.ac.uk/efo/EFO_0004343	GCST007067	Genome-wide genotyping array
2019-02-08	30595370	Kichaev G	2018-12-27	Am J Hum Genet	www.ncbi.nlm.nih.gov/pubmed/30595370	Leveraging Polygenic Functional Enrichment to Improve GWAS Power.	Waist-hip ratio	approximately 458,000 European ancestry individuals	NA	20q11.21	20	31820777		MYLK2			ENSG00000101306			rs4911532-?	rs4911532	0	4911532	intron_variant	0	NR	8e-08	7.09691				NR [~ 8900000] (imputed)	N	waist-hip ratio	http://www.ebi.ac.uk/efo/EFO_0004343	GCST007067	Genome-wide genotyping array
2019-02-08	30595370	Kichaev G	2018-12-27	Am J Hum Genet	www.ncbi.nlm.nih.gov/pubmed/30595370	Leveraging Polygenic Functional Enrichment to Improve GWAS Power.	Waist-hip ratio	approximately 458,000 European ancestry individuals	NA	20q11.22	20	35437976		GDF5			ENSG00000125965			rs143384-?	rs143384	0	143384	5_prime_UTR_variant	0	NR	3e-21	20.5229				NR [~ 8900000] (imputed)	N	waist-hip ratio	http://www.ebi.ac.uk/efo/EFO_0004343	GCST007067	Genome-wide genotyping array
2019-02-08	30595370	Kichaev G	2018-12-27	Am J Hum Genet	www.ncbi.nlm.nih.gov/pubmed/30595370	Leveraging Polygenic Functional Enrichment to Improve GWAS Power.	Waist-hip ratio	approximately 458,000 European ancestry individuals	NA	20q12	20	40575142								rs2865505-?	rs2865505	0	2865505	intergenic_variant	1	NR	3e-19	18.5229				NR [~ 8900000] (imputed)	N	waist-hip ratio	http://www.ebi.ac.uk/efo/EFO_0004343	GCST007067	Genome-wide genotyping array
2019-02-08	30595370	Kichaev G	2018-12-27	Am J Hum Genet	www.ncbi.nlm.nih.gov/pubmed/30595370	Leveraging Polygenic Functional Enrichment to Improve GWAS Power.	Waist-hip ratio	approximately 458,000 European ancestry individuals	NA	20q12	20	41309482		ZHX3			ENSG00000174306			rs4812492-?	rs4812492	0	4812492	intron_variant	0	NR	2e-13	12.699				NR [~ 8900000] (imputed)	N	waist-hip ratio	http://www.ebi.ac.uk/efo/EFO_0004343	GCST007067	Genome-wide genotyping array
2019-02-08	30595370	Kichaev G	2018-12-27	Am J Hum Genet	www.ncbi.nlm.nih.gov/pubmed/30595370	Leveraging Polygenic Functional Enrichment to Improve GWAS Power.	Waist-hip ratio	approximately 458,000 European ancestry individuals	NA	20q13.12	20	46647024		SLC13A3			ENSG00000158296			rs2757524-?	rs2757524	0	2757524	intron_variant	0	NR	1e-08	8				NR [~ 8900000] (imputed)	N	waist-hip ratio	http://www.ebi.ac.uk/efo/EFO_0004343	GCST007067	Genome-wide genotyping array
2019-02-08	30595370	Kichaev G	2018-12-27	Am J Hum Genet	www.ncbi.nlm.nih.gov/pubmed/30595370	Leveraging Polygenic Functional Enrichment to Improve GWAS Power.	Waist-hip ratio	approximately 458,000 European ancestry individuals	NA	20q13.12	20	46923095		EYA2			ENSG00000064655			rs12481664-?	rs12481664	0	12481664	intron_variant	0	NR	2e-50	49.699				NR [~ 8900000] (imputed)	N	waist-hip ratio	http://www.ebi.ac.uk/efo/EFO_0004343	GCST007067	Genome-wide genotyping array
2019-02-08	30595370	Kichaev G	2018-12-27	Am J Hum Genet	www.ncbi.nlm.nih.gov/pubmed/30595370	Leveraging Polygenic Functional Enrichment to Improve GWAS Power.	Waist-hip ratio	approximately 458,000 European ancestry individuals	NA	20q13.12	20	47129619		EYA2			ENSG00000064655			rs1206825-?	rs1206825	0	1206825	intron_variant	0	NR	1e-12	12				NR [~ 8900000] (imputed)	N	waist-hip ratio	http://www.ebi.ac.uk/efo/EFO_0004343	GCST007067	Genome-wide genotyping array
2019-02-08	30595370	Kichaev G	2018-12-27	Am J Hum Genet	www.ncbi.nlm.nih.gov/pubmed/30595370	Leveraging Polygenic Functional Enrichment to Improve GWAS Power.	Waist-hip ratio	approximately 458,000 European ancestry individuals	NA	20q13.13	20	50223168		CEBPB - PELATON	ENSG00000172216	ENSG00000224397		30500	24475	rs17789520-?	rs17789520	0	17789520	intergenic_variant	1	NR	4e-08	7.39794				NR [~ 8900000] (imputed)	N	waist-hip ratio	http://www.ebi.ac.uk/efo/EFO_0004343	GCST007067	Genome-wide genotyping array
2019-02-08	30595370	Kichaev G	2018-12-27	Am J Hum Genet	www.ncbi.nlm.nih.gov/pubmed/30595370	Leveraging Polygenic Functional Enrichment to Improve GWAS Power.	Waist-hip ratio	approximately 458,000 European ancestry individuals	NA	17q24.3	17	72299587		LINC00511			ENSG00000227036			rs7211132-?	rs7211132	0	7211132	intron_variant	0	NR	3e-11	10.5229				NR [~ 8900000] (imputed)	N	waist-hip ratio	http://www.ebi.ac.uk/efo/EFO_0004343	GCST007067	Genome-wide genotyping array
2019-02-08	30595370	Kichaev G	2018-12-27	Am J Hum Genet	www.ncbi.nlm.nih.gov/pubmed/30595370	Leveraging Polygenic Functional Enrichment to Improve GWAS Power.	Waist-hip ratio	approximately 458,000 European ancestry individuals	NA	17q25.1	17	75325036		GRB2			ENSG00000177885			rs2385263-?	rs2385263	0	2385263	intron_variant	0	NR	1e-11	11				NR [~ 8900000] (imputed)	N	waist-hip ratio	http://www.ebi.ac.uk/efo/EFO_0004343	GCST007067	Genome-wide genotyping array
2019-02-08	30595370	Kichaev G	2018-12-27	Am J Hum Genet	www.ncbi.nlm.nih.gov/pubmed/30595370	Leveraging Polygenic Functional Enrichment to Improve GWAS Power.	Waist-hip ratio	approximately 458,000 European ancestry individuals	NA	17q25.1	17	76218195		RNF157			ENSG00000141576			rs7214563-?	rs7214563	0	7214563	intron_variant	0	NR	2e-16	15.699				NR [~ 8900000] (imputed)	N	waist-hip ratio	http://www.ebi.ac.uk/efo/EFO_0004343	GCST007067	Genome-wide genotyping array
2019-02-08	30595370	Kichaev G	2018-12-27	Am J Hum Genet	www.ncbi.nlm.nih.gov/pubmed/30595370	Leveraging Polygenic Functional Enrichment to Improve GWAS Power.	Waist-hip ratio	approximately 458,000 European ancestry individuals	NA	17q25.3	17	78427016		DNAH17			ENSG00000187775			rs2271613-?	rs2271613	0	2271613	synonymous_variant	0	NR	4e-11	10.3979				NR [~ 8900000] (imputed)	N	waist-hip ratio	http://www.ebi.ac.uk/efo/EFO_0004343	GCST007067	Genome-wide genotyping array
2019-02-08	30595370	Kichaev G	2018-12-27	Am J Hum Genet	www.ncbi.nlm.nih.gov/pubmed/30595370	Leveraging Polygenic Functional Enrichment to Improve GWAS Power.	Waist-hip ratio	approximately 458,000 European ancestry individuals	NA	17q25.3	17	78906167		TIMP2			ENSG00000035862			rs9905388-?	rs9905388	0	9905388	intron_variant	0	NR	3e-10	9.52288				NR [~ 8900000] (imputed)	N	waist-hip ratio	http://www.ebi.ac.uk/efo/EFO_0004343	GCST007067	Genome-wide genotyping array
2019-02-08	30595370	Kichaev G	2018-12-27	Am J Hum Genet	www.ncbi.nlm.nih.gov/pubmed/30595370	Leveraging Polygenic Functional Enrichment to Improve GWAS Power.	Waist-hip ratio	approximately 458,000 European ancestry individuals	NA	17q25.3	17	81976318		NOTUM - ASPSCR1	ENSG00000185269	ENSG00000169696		14478	489	rs35344256-?	rs35344256	0	35344256	intergenic_variant	1	NR	4e-12	11.3979				NR [~ 8900000] (imputed)	N	waist-hip ratio	http://www.ebi.ac.uk/efo/EFO_0004343	GCST007067	Genome-wide genotyping array
2019-02-08	30595370	Kichaev G	2018-12-27	Am J Hum Genet	www.ncbi.nlm.nih.gov/pubmed/30595370	Leveraging Polygenic Functional Enrichment to Improve GWAS Power.	Waist-hip ratio	approximately 458,000 European ancestry individuals	NA	17q25.3	17	82571950		FOXK2			ENSG00000141568			rs3751909-?	rs3751909	0	3751909	non_coding_transcript_exon_variant	0	NR	2e-08	7.69897				NR [~ 8900000] (imputed)	N	waist-hip ratio	http://www.ebi.ac.uk/efo/EFO_0004343	GCST007067	Genome-wide genotyping array
2019-02-08	30595370	Kichaev G	2018-12-27	Am J Hum Genet	www.ncbi.nlm.nih.gov/pubmed/30595370	Leveraging Polygenic Functional Enrichment to Improve GWAS Power.	Waist-hip ratio	approximately 458,000 European ancestry individuals	NA	18p11.32	18	2846814		SMCHD1 - EMILIN2	ENSG00000101596	ENSG00000132205		41797	192	rs11664106-?	rs11664106	0	11664106	non_coding_transcript_exon_variant	1	NR	4e-37	36.3979				NR [~ 8900000] (imputed)	N	waist-hip ratio	http://www.ebi.ac.uk/efo/EFO_0004343	GCST007067	Genome-wide genotyping array
2019-02-08	30595370	Kichaev G	2018-12-27	Am J Hum Genet	www.ncbi.nlm.nih.gov/pubmed/30595370	Leveraging Polygenic Functional Enrichment to Improve GWAS Power.	Waist-hip ratio	approximately 458,000 European ancestry individuals	NA	18q11.2	18	23167910		CABLES1			ENSG00000134508			rs7244739-?	rs7244739	0	7244739	intron_variant	0	NR	1e-16	16				NR [~ 8900000] (imputed)	N	waist-hip ratio	http://www.ebi.ac.uk/efo/EFO_0004343	GCST007067	Genome-wide genotyping array
2019-02-08	30595370	Kichaev G	2018-12-27	Am J Hum Genet	www.ncbi.nlm.nih.gov/pubmed/30595370	Leveraging Polygenic Functional Enrichment to Improve GWAS Power.	Waist-hip ratio	approximately 458,000 European ancestry individuals	NA	18q12.3	18	44776250		SETBP1			ENSG00000152217			rs16978162-?	rs16978162	0	16978162	intron_variant	0	NR	4e-10	9.39794				NR [~ 8900000] (imputed)	N	waist-hip ratio	http://www.ebi.ac.uk/efo/EFO_0004343	GCST007067	Genome-wide genotyping array
2019-02-08	30595370	Kichaev G	2018-12-27	Am J Hum Genet	www.ncbi.nlm.nih.gov/pubmed/30595370	Leveraging Polygenic Functional Enrichment to Improve GWAS Power.	Waist-hip ratio	approximately 458,000 European ancestry individuals	NA	18q12.3	18	45169491		NA - SLC14A2		ENSG00000132874			43504	rs17739187-?	rs17739187	0	17739187	non_coding_transcript_exon_variant	1	NR	2e-09	8.69897				NR [~ 8900000] (imputed)	N	waist-hip ratio	http://www.ebi.ac.uk/efo/EFO_0004343	GCST007067	Genome-wide genotyping array
2019-02-08	30595370	Kichaev G	2018-12-27	Am J Hum Genet	www.ncbi.nlm.nih.gov/pubmed/30595370	Leveraging Polygenic Functional Enrichment to Improve GWAS Power.	Waist-hip ratio	approximately 458,000 European ancestry individuals	NA	18q21.1	18	47941435		SMAD2 - ZBTB7C	ENSG00000175387	ENSG00000184828		10289	85237	rs1539871-?	rs1539871	0	1539871	intergenic_variant	1	NR	7e-08	7.1549				NR [~ 8900000] (imputed)	N	waist-hip ratio	http://www.ebi.ac.uk/efo/EFO_0004343	GCST007067	Genome-wide genotyping array
2019-02-08	30595370	Kichaev G	2018-12-27	Am J Hum Genet	www.ncbi.nlm.nih.gov/pubmed/30595370	Leveraging Polygenic Functional Enrichment to Improve GWAS Power.	Waist-hip ratio	approximately 458,000 European ancestry individuals	NA	18q21.1	18	49041414		DYM			ENSG00000141627			rs2282546-?	rs2282546	0	2282546	3_prime_UTR_variant	0	NR	4e-12	11.3979				NR [~ 8900000] (imputed)	N	waist-hip ratio	http://www.ebi.ac.uk/efo/EFO_0004343	GCST007067	Genome-wide genotyping array
2019-02-08	30595370	Kichaev G	2018-12-27	Am J Hum Genet	www.ncbi.nlm.nih.gov/pubmed/30595370	Leveraging Polygenic Functional Enrichment to Improve GWAS Power.	Waist-hip ratio	approximately 458,000 European ancestry individuals	NA	18q21.2	18	55778699		LINC01415			ENSG00000267325			rs6566233-?	rs6566233	0	6566233	non_coding_transcript_exon_variant	0	NR	3e-10	9.52288				NR [~ 8900000] (imputed)	N	waist-hip ratio	http://www.ebi.ac.uk/efo/EFO_0004343	GCST007067	Genome-wide genotyping array
2019-02-08	30595370	Kichaev G	2018-12-27	Am J Hum Genet	www.ncbi.nlm.nih.gov/pubmed/30595370	Leveraging Polygenic Functional Enrichment to Improve GWAS Power.	Waist-hip ratio	approximately 458,000 European ancestry individuals	NA	18q21.33	18	63178651		BCL2			ENSG00000171791			rs12454712-?	rs12454712	0	12454712	intron_variant	0	NR	2e-16	15.699				NR [~ 8900000] (imputed)	N	waist-hip ratio	http://www.ebi.ac.uk/efo/EFO_0004343	GCST007067	Genome-wide genotyping array
2019-02-08	30595370	Kichaev G	2018-12-27	Am J Hum Genet	www.ncbi.nlm.nih.gov/pubmed/30595370	Leveraging Polygenic Functional Enrichment to Improve GWAS Power.	Waist-hip ratio	approximately 458,000 European ancestry individuals	NA	19p13.3	19	2173837		DOT1L			ENSG00000104885			rs11882273-?	rs11882273	0	11882273	intron_variant	0	NR	4e-14	13.3979				NR [~ 8900000] (imputed)	N	waist-hip ratio	http://www.ebi.ac.uk/efo/EFO_0004343	GCST007067	Genome-wide genotyping array
2019-02-08	30595370	Kichaev G	2018-12-27	Am J Hum Genet	www.ncbi.nlm.nih.gov/pubmed/30595370	Leveraging Polygenic Functional Enrichment to Improve GWAS Power.	Waist-hip ratio	approximately 458,000 European ancestry individuals	NA	19p13.3	19	4020529		PIAS4			ENSG00000105229			rs72976945-?	rs72976945	0	72976945	intron_variant	0	NR	1e-09	9				NR [~ 8900000] (imputed)	N	waist-hip ratio	http://www.ebi.ac.uk/efo/EFO_0004343	GCST007067	Genome-wide genotyping array
2019-02-08	30595370	Kichaev G	2018-12-27	Am J Hum Genet	www.ncbi.nlm.nih.gov/pubmed/30595370	Leveraging Polygenic Functional Enrichment to Improve GWAS Power.	Waist-hip ratio	approximately 458,000 European ancestry individuals	NA	19p13.3	19	4502270		PLIN4			ENSG00000167676			rs13041-?	rs13041	0	13041	3_prime_UTR_variant	0	NR	2e-08	7.69897				NR [~ 8900000] (imputed)	N	waist-hip ratio	http://www.ebi.ac.uk/efo/EFO_0004343	GCST007067	Genome-wide genotyping array
2019-02-08	30595370	Kichaev G	2018-12-27	Am J Hum Genet	www.ncbi.nlm.nih.gov/pubmed/30595370	Leveraging Polygenic Functional Enrichment to Improve GWAS Power.	Waist-hip ratio	approximately 458,000 European ancestry individuals	NA	19p13.2	19	7183540		INSR			ENSG00000171105			rs3786680-?	rs3786680	0	3786680	intron_variant	0	NR	3e-10	9.52288				NR [~ 8900000] (imputed)	N	waist-hip ratio	http://www.ebi.ac.uk/efo/EFO_0004343	GCST007067	Genome-wide genotyping array
2019-02-08	30595370	Kichaev G	2018-12-27	Am J Hum Genet	www.ncbi.nlm.nih.gov/pubmed/30595370	Leveraging Polygenic Functional Enrichment to Improve GWAS Power.	Waist-hip ratio	approximately 458,000 European ancestry individuals	NA	19p13.2	19	8403601		RAB11B			ENSG00000185236			rs2241588-?	rs2241588	0	2241588	3_prime_UTR_variant	0	NR	5e-08	7.30103				NR [~ 8900000] (imputed)	N	waist-hip ratio	http://www.ebi.ac.uk/efo/EFO_0004343	GCST007067	Genome-wide genotyping array
2019-02-08	30595370	Kichaev G	2018-12-27	Am J Hum Genet	www.ncbi.nlm.nih.gov/pubmed/30595370	Leveraging Polygenic Functional Enrichment to Improve GWAS Power.	Waist-hip ratio	approximately 458,000 European ancestry individuals	NA	19p13.2	19	8605262		ADAMTS10			ENSG00000142303			rs62621197-?	rs62621197	0	62621197	missense_variant	0	NR	4e-12	11.3979				NR [~ 8900000] (imputed)	N	waist-hip ratio	http://www.ebi.ac.uk/efo/EFO_0004343	GCST007067	Genome-wide genotyping array
2019-02-08	30595370	Kichaev G	2018-12-27	Am J Hum Genet	www.ncbi.nlm.nih.gov/pubmed/30595370	Leveraging Polygenic Functional Enrichment to Improve GWAS Power.	Waist-hip ratio	approximately 458,000 European ancestry individuals	NA	19p13.2	19	9945644		OLFM2 - COL5A3	ENSG00000105088	ENSG00000080573		9129	13917	rs80076900-?	rs80076900	0	80076900	regulatory_region_variant	1	NR	4e-10	9.39794				NR [~ 8900000] (imputed)	N	waist-hip ratio	http://www.ebi.ac.uk/efo/EFO_0004343	GCST007067	Genome-wide genotyping array
2019-02-08	30595370	Kichaev G	2018-12-27	Am J Hum Genet	www.ncbi.nlm.nih.gov/pubmed/30595370	Leveraging Polygenic Functional Enrichment to Improve GWAS Power.	Waist-hip ratio	approximately 458,000 European ancestry individuals	NA	19p13.2	19	10709291		QTRT1			ENSG00000213339			rs11085744-?	rs11085744	0	11085744	missense_variant	0	NR	2e-09	8.69897				NR [~ 8900000] (imputed)	N	waist-hip ratio	http://www.ebi.ac.uk/efo/EFO_0004343	GCST007067	Genome-wide genotyping array
2019-02-08	30595370	Kichaev G	2018-12-27	Am J Hum Genet	www.ncbi.nlm.nih.gov/pubmed/30595370	Leveraging Polygenic Functional Enrichment to Improve GWAS Power.	Waist-hip ratio	approximately 458,000 European ancestry individuals	NA	19p13.2	19	11239812		DOCK6, ANGPTL8			ENSG00000130158, ENSG00000130173			rs2278426-?	rs2278426	0	2278426	missense_variant	0	NR	1e-08	8				NR [~ 8900000] (imputed)	N	waist-hip ratio	http://www.ebi.ac.uk/efo/EFO_0004343	GCST007067	Genome-wide genotyping array
2019-02-08	30595370	Kichaev G	2018-12-27	Am J Hum Genet	www.ncbi.nlm.nih.gov/pubmed/30595370	Leveraging Polygenic Functional Enrichment to Improve GWAS Power.	Waist-hip ratio	approximately 458,000 European ancestry individuals	NA	19p13.13	19	12988179		DAND5 - NFIX	ENSG00000179284	ENSG00000008441		13419	7296	rs11881865-?	rs11881865	0	11881865	regulatory_region_variant	1	NR	7e-12	11.1549				NR [~ 8900000] (imputed)	N	waist-hip ratio	http://www.ebi.ac.uk/efo/EFO_0004343	GCST007067	Genome-wide genotyping array
2019-02-08	30595370	Kichaev G	2018-12-27	Am J Hum Genet	www.ncbi.nlm.nih.gov/pubmed/30595370	Leveraging Polygenic Functional Enrichment to Improve GWAS Power.	Waist-hip ratio	approximately 458,000 European ancestry individuals	NA	15q15.1	15	41780332		MAPKBP1			ENSG00000137802			rs1105881-?	rs1105881	0	1105881	intron_variant	0	NR	7e-12	11.1549				NR [~ 8900000] (imputed)	N	waist-hip ratio	http://www.ebi.ac.uk/efo/EFO_0004343	GCST007067	Genome-wide genotyping array
2019-02-08	30595370	Kichaev G	2018-12-27	Am J Hum Genet	www.ncbi.nlm.nih.gov/pubmed/30595370	Leveraging Polygenic Functional Enrichment to Improve GWAS Power.	Waist-hip ratio	approximately 458,000 European ancestry individuals	NA	15q21.2	15	51241539		CYP19A1, MIR4713HG			ENSG00000137869, ENSG00000259240			rs7173595-?	rs7173595	0	7173595	intron_variant	0	NR	4e-13	12.3979				NR [~ 8900000] (imputed)	N	waist-hip ratio	http://www.ebi.ac.uk/efo/EFO_0004343	GCST007067	Genome-wide genotyping array
2019-02-08	30595370	Kichaev G	2018-12-27	Am J Hum Genet	www.ncbi.nlm.nih.gov/pubmed/30595370	Leveraging Polygenic Functional Enrichment to Improve GWAS Power.	Waist-hip ratio	approximately 458,000 European ancestry individuals	NA	15q21.3	15	56423932		MNS1, TEX9			ENSG00000138587, ENSG00000151575			rs12908766-?	rs12908766	0	12908766	intron_variant	0	NR	5e-17	16.301				NR [~ 8900000] (imputed)	N	waist-hip ratio	http://www.ebi.ac.uk/efo/EFO_0004343	GCST007067	Genome-wide genotyping array
2019-02-08	30595370	Kichaev G	2018-12-27	Am J Hum Genet	www.ncbi.nlm.nih.gov/pubmed/30595370	Leveraging Polygenic Functional Enrichment to Improve GWAS Power.	Waist-hip ratio	approximately 458,000 European ancestry individuals	NA	15q22.2	15	61032506		RORA			ENSG00000069667			rs8035549-?	rs8035549	0	8035549	intron_variant	0	NR	1e-08	8				NR [~ 8900000] (imputed)	N	waist-hip ratio	http://www.ebi.ac.uk/efo/EFO_0004343	GCST007067	Genome-wide genotyping array
2019-02-08	30595370	Kichaev G	2018-12-27	Am J Hum Genet	www.ncbi.nlm.nih.gov/pubmed/30595370	Leveraging Polygenic Functional Enrichment to Improve GWAS Power.	Waist-hip ratio	approximately 458,000 European ancestry individuals	NA	15q22.31	15	63539785		USP3			ENSG00000140455			rs2058914-?	rs2058914	0	2058914	intron_variant	0	NR	6e-11	10.2218				NR [~ 8900000] (imputed)	N	waist-hip ratio	http://www.ebi.ac.uk/efo/EFO_0004343	GCST007067	Genome-wide genotyping array
2019-02-08	30595370	Kichaev G	2018-12-27	Am J Hum Genet	www.ncbi.nlm.nih.gov/pubmed/30595370	Leveraging Polygenic Functional Enrichment to Improve GWAS Power.	Waist-hip ratio	approximately 458,000 European ancestry individuals	NA	15q22.31	15	66719608		SMAD6			ENSG00000137834			rs2119260-?	rs2119260	0	2119260	intron_variant	0	NR	9e-10	9.04576				NR [~ 8900000] (imputed)	N	waist-hip ratio	http://www.ebi.ac.uk/efo/EFO_0004343	GCST007067	Genome-wide genotyping array
2019-02-08	30595370	Kichaev G	2018-12-27	Am J Hum Genet	www.ncbi.nlm.nih.gov/pubmed/30595370	Leveraging Polygenic Functional Enrichment to Improve GWAS Power.	Waist-hip ratio	approximately 458,000 European ancestry individuals	NA	15q22.33	15	67183150		SMAD3			ENSG00000166949			rs10152595-?	rs10152595	0	10152595	intron_variant	0	NR	2e-12	11.699				NR [~ 8900000] (imputed)	N	waist-hip ratio	http://www.ebi.ac.uk/efo/EFO_0004343	GCST007067	Genome-wide genotyping array
2019-02-08	30595370	Kichaev G	2018-12-27	Am J Hum Genet	www.ncbi.nlm.nih.gov/pubmed/30595370	Leveraging Polygenic Functional Enrichment to Improve GWAS Power.	Waist-hip ratio	approximately 458,000 European ancestry individuals	NA	15q23	15	68333377		ITGA11			ENSG00000137809			rs28522005-?	rs28522005	0	28522005	intron_variant	0	NR	2e-09	8.69897				NR [~ 8900000] (imputed)	N	waist-hip ratio	http://www.ebi.ac.uk/efo/EFO_0004343	GCST007067	Genome-wide genotyping array
2019-02-08	30595370	Kichaev G	2018-12-27	Am J Hum Genet	www.ncbi.nlm.nih.gov/pubmed/30595370	Leveraging Polygenic Functional Enrichment to Improve GWAS Power.	Waist-hip ratio	approximately 458,000 European ancestry individuals	NA	15q24.1	15	73939098		LOXL1			ENSG00000129038			rs12440667-?	rs12440667	0	12440667	intron_variant	0	NR	2e-10	9.69897				NR [~ 8900000] (imputed)	N	waist-hip ratio	http://www.ebi.ac.uk/efo/EFO_0004343	GCST007067	Genome-wide genotyping array
2019-02-08	30595370	Kichaev G	2018-12-27	Am J Hum Genet	www.ncbi.nlm.nih.gov/pubmed/30595370	Leveraging Polygenic Functional Enrichment to Improve GWAS Power.	Waist-hip ratio	approximately 458,000 European ancestry individuals	NA	15q25.2	15	82113300		LINC01583 - EFL1	ENSG00000259518	ENSG00000140598		15606	16933	rs2654210-?	rs2654210	0	2654210	regulatory_region_variant	1	NR	6e-08	7.22185				NR [~ 8900000] (imputed)	N	waist-hip ratio	http://www.ebi.ac.uk/efo/EFO_0004343	GCST007067	Genome-wide genotyping array
2019-02-08	30595370	Kichaev G	2018-12-27	Am J Hum Genet	www.ncbi.nlm.nih.gov/pubmed/30595370	Leveraging Polygenic Functional Enrichment to Improve GWAS Power.	Waist-hip ratio	approximately 458,000 European ancestry individuals	NA	15q25.2	15	83946227		ADAMTSL3			ENSG00000156218			rs11630762-?	rs11630762	0	11630762	intron_variant	0	NR	5e-10	9.30103				NR [~ 8900000] (imputed)	N	waist-hip ratio	http://www.ebi.ac.uk/efo/EFO_0004343	GCST007067	Genome-wide genotyping array
2019-02-08	30595370	Kichaev G	2018-12-27	Am J Hum Genet	www.ncbi.nlm.nih.gov/pubmed/30595370	Leveraging Polygenic Functional Enrichment to Improve GWAS Power.	Waist-hip ratio	approximately 458,000 European ancestry individuals	NA	15q26.3	15	98961614		SYNM-AS1, IGF1R			ENSG00000259475, ENSG00000140443			rs2654980-?	rs2654980	0	2654980	3_prime_UTR_variant	0	NR	6e-10	9.22185				NR [~ 8900000] (imputed)	N	waist-hip ratio	http://www.ebi.ac.uk/efo/EFO_0004343	GCST007067	Genome-wide genotyping array
2019-02-08	30595370	Kichaev G	2018-12-27	Am J Hum Genet	www.ncbi.nlm.nih.gov/pubmed/30595370	Leveraging Polygenic Functional Enrichment to Improve GWAS Power.	Waist-hip ratio	approximately 458,000 European ancestry individuals	NA	15q26.3	15	99577110		MEF2A			ENSG00000068305			rs11247113-?	rs11247113	0	11247113	intron_variant	0	NR	4e-09	8.39794				NR [~ 8900000] (imputed)	N	waist-hip ratio	http://www.ebi.ac.uk/efo/EFO_0004343	GCST007067	Genome-wide genotyping array
2019-02-08	30595370	Kichaev G	2018-12-27	Am J Hum Genet	www.ncbi.nlm.nih.gov/pubmed/30595370	Leveraging Polygenic Functional Enrichment to Improve GWAS Power.	Waist-hip ratio	approximately 458,000 European ancestry individuals	NA	16p13.3	16	2110502		PKD1			ENSG00000008710			rs71385734-?	rs71385734	0	71385734	synonymous_variant	0	NR	1e-09	9				NR [~ 8900000] (imputed)	N	waist-hip ratio	http://www.ebi.ac.uk/efo/EFO_0004343	GCST007067	Genome-wide genotyping array
2019-02-08	30595370	Kichaev G	2018-12-27	Am J Hum Genet	www.ncbi.nlm.nih.gov/pubmed/30595370	Leveraging Polygenic Functional Enrichment to Improve GWAS Power.	Waist-hip ratio	approximately 458,000 European ancestry individuals	NA	16p13.3	16	3260883		MEFV - LINC00921	ENSG00000103313	ENSG00000281005		4250	2860	rs178618-?	rs178618	0	178618	intergenic_variant	1	NR	2e-08	7.69897				NR [~ 8900000] (imputed)	N	waist-hip ratio	http://www.ebi.ac.uk/efo/EFO_0004343	GCST007067	Genome-wide genotyping array
2019-02-08	30595370	Kichaev G	2018-12-27	Am J Hum Genet	www.ncbi.nlm.nih.gov/pubmed/30595370	Leveraging Polygenic Functional Enrichment to Improve GWAS Power.	Waist-hip ratio	approximately 458,000 European ancestry individuals	NA	16p13.3	16	4372606		VASN, CORO7-PAM16, CORO7			ENSG00000168140, ENSG00000103426, ENSG00000262246			rs7200336-?	rs7200336	0	7200336	intron_variant	0	NR	3e-26	25.5229				NR [~ 8900000] (imputed)	N	waist-hip ratio	http://www.ebi.ac.uk/efo/EFO_0004343	GCST007067	Genome-wide genotyping array
2019-02-08	30595370	Kichaev G	2018-12-27	Am J Hum Genet	www.ncbi.nlm.nih.gov/pubmed/30595370	Leveraging Polygenic Functional Enrichment to Improve GWAS Power.	Waist-hip ratio	approximately 458,000 European ancestry individuals	NA	16p13.13	16	10887661		CIITA			ENSG00000179583			rs12325238-?	rs12325238	0	12325238	intron_variant	0	NR	6e-10	9.22185				NR [~ 8900000] (imputed)	N	waist-hip ratio	http://www.ebi.ac.uk/efo/EFO_0004343	GCST007067	Genome-wide genotyping array
2019-02-08	30595370	Kichaev G	2018-12-27	Am J Hum Genet	www.ncbi.nlm.nih.gov/pubmed/30595370	Leveraging Polygenic Functional Enrichment to Improve GWAS Power.	Waist-hip ratio	approximately 458,000 European ancestry individuals	NA	16p13.13	16	11056391		CLEC16A			ENSG00000038532			rs876476-?	rs876476	0	876476	intron_variant	0	NR	5e-09	8.30103				NR [~ 8900000] (imputed)	N	waist-hip ratio	http://www.ebi.ac.uk/efo/EFO_0004343	GCST007067	Genome-wide genotyping array
2019-02-08	30595370	Kichaev G	2018-12-27	Am J Hum Genet	www.ncbi.nlm.nih.gov/pubmed/30595370	Leveraging Polygenic Functional Enrichment to Improve GWAS Power.	Waist-hip ratio	approximately 458,000 European ancestry individuals	NA	16p13.13	16	11539171		NA - LITAF		ENSG00000189067			8551	rs9932957-?	rs9932957	0	9932957	intergenic_variant	1	NR	1e-08	8				NR [~ 8900000] (imputed)	N	waist-hip ratio	http://www.ebi.ac.uk/efo/EFO_0004343	GCST007067	Genome-wide genotyping array
2019-02-08	30595370	Kichaev G	2018-12-27	Am J Hum Genet	www.ncbi.nlm.nih.gov/pubmed/30595370	Leveraging Polygenic Functional Enrichment to Improve GWAS Power.	Waist-hip ratio	approximately 458,000 European ancestry individuals	NA	16q12.1	16	49834602		ZNF423			ENSG00000102935			rs34050011-?	rs34050011	0	34050011	intron_variant	0	NR	7e-20	19.1549				NR [~ 8900000] (imputed)	N	waist-hip ratio	http://www.ebi.ac.uk/efo/EFO_0004343	GCST007067	Genome-wide genotyping array
2019-02-08	30595370	Kichaev G	2018-12-27	Am J Hum Genet	www.ncbi.nlm.nih.gov/pubmed/30595370	Leveraging Polygenic Functional Enrichment to Improve GWAS Power.	Waist-hip ratio	approximately 458,000 European ancestry individuals	NA	16q12.2	16	53395268		RNA5SP427 - RBL2	ENSG00000202193	ENSG00000103479		57697	38709	rs62048478-?	rs62048478	0	62048478	intergenic_variant	1	NR	5e-11	10.301				NR [~ 8900000] (imputed)	N	waist-hip ratio	http://www.ebi.ac.uk/efo/EFO_0004343	GCST007067	Genome-wide genotyping array
2019-02-08	30595370	Kichaev G	2018-12-27	Am J Hum Genet	www.ncbi.nlm.nih.gov/pubmed/30595370	Leveraging Polygenic Functional Enrichment to Improve GWAS Power.	Waist-hip ratio	approximately 458,000 European ancestry individuals	NA	16q22.1	16	67418603		ZDHHC1 - HSD11B2	ENSG00000159714	ENSG00000176387		1770	12049	rs8060596-?	rs8060596	0	8060596	intergenic_variant	1	NR	2e-11	10.699				NR [~ 8900000] (imputed)	N	waist-hip ratio	http://www.ebi.ac.uk/efo/EFO_0004343	GCST007067	Genome-wide genotyping array
2019-02-08	30595370	Kichaev G	2018-12-27	Am J Hum Genet	www.ncbi.nlm.nih.gov/pubmed/30595370	Leveraging Polygenic Functional Enrichment to Improve GWAS Power.	Waist-hip ratio	approximately 458,000 European ancestry individuals	NA	16q23.2	16	81501185		CMIP			ENSG00000153815			rs2925979-?	rs2925979	0	2925979	intron_variant	0	NR	1e-34	34				NR [~ 8900000] (imputed)	N	waist-hip ratio	http://www.ebi.ac.uk/efo/EFO_0004343	GCST007067	Genome-wide genotyping array
2019-02-08	30595370	Kichaev G	2018-12-27	Am J Hum Genet	www.ncbi.nlm.nih.gov/pubmed/30595370	Leveraging Polygenic Functional Enrichment to Improve GWAS Power.	Waist-hip ratio	approximately 458,000 European ancestry individuals	NA	16q24.1	16	85116557		CIBAR2 - LINC02139	ENSG00000153789	ENSG00000278214		4085	20593	rs79311290-?	rs79311290	0	79311290	upstream_gene_variant	1	NR	4e-08	7.39794				NR [~ 8900000] (imputed)	N	waist-hip ratio	http://www.ebi.ac.uk/efo/EFO_0004343	GCST007067	Genome-wide genotyping array
2019-02-08	30595370	Kichaev G	2018-12-27	Am J Hum Genet	www.ncbi.nlm.nih.gov/pubmed/30595370	Leveraging Polygenic Functional Enrichment to Improve GWAS Power.	Waist-hip ratio	approximately 458,000 European ancestry individuals	NA	16q24.1	16	85217807		GSE1			ENSG00000131149			rs11649660-?	rs11649660	0	11649660	intron_variant	0	NR	7e-10	9.1549				NR [~ 8900000] (imputed)	N	waist-hip ratio	http://www.ebi.ac.uk/efo/EFO_0004343	GCST007067	Genome-wide genotyping array
2019-02-08	30595370	Kichaev G	2018-12-27	Am J Hum Genet	www.ncbi.nlm.nih.gov/pubmed/30595370	Leveraging Polygenic Functional Enrichment to Improve GWAS Power.	Waist-hip ratio	approximately 458,000 European ancestry individuals	NA	13q12.11	13	21899454		LINC00424 - NA	ENSG00000226722			21198		rs7993238-?	rs7993238	0	7993238	regulatory_region_variant	1	NR	2e-11	10.699				NR [~ 8900000] (imputed)	N	waist-hip ratio	http://www.ebi.ac.uk/efo/EFO_0004343	GCST007067	Genome-wide genotyping array
2019-02-08	30595370	Kichaev G	2018-12-27	Am J Hum Genet	www.ncbi.nlm.nih.gov/pubmed/30595370	Leveraging Polygenic Functional Enrichment to Improve GWAS Power.	Waist-hip ratio	approximately 458,000 European ancestry individuals	NA	13q14.2	13	49274697		CDADC1			ENSG00000102543			rs9596077-?	rs9596077	0	9596077	intron_variant	0	NR	6e-08	7.22185				NR [~ 8900000] (imputed)	N	waist-hip ratio	http://www.ebi.ac.uk/efo/EFO_0004343	GCST007067	Genome-wide genotyping array
2019-02-08	30595370	Kichaev G	2018-12-27	Am J Hum Genet	www.ncbi.nlm.nih.gov/pubmed/30595370	Leveraging Polygenic Functional Enrichment to Improve GWAS Power.	Waist-hip ratio	approximately 458,000 European ancestry individuals	NA	13q14.2	13	49891685		CTAGE10P			ENSG00000181358			rs7331776-?	rs7331776	0	7331776	non_coding_transcript_exon_variant	0	NR	6e-09	8.22185				NR [~ 8900000] (imputed)	N	waist-hip ratio	http://www.ebi.ac.uk/efo/EFO_0004343	GCST007067	Genome-wide genotyping array
2019-02-08	30595370	Kichaev G	2018-12-27	Am J Hum Genet	www.ncbi.nlm.nih.gov/pubmed/30595370	Leveraging Polygenic Functional Enrichment to Improve GWAS Power.	Waist-hip ratio	approximately 458,000 European ancestry individuals	NA	13q14.3	13	50561606		DLEU1, DLEU7			ENSG00000176124, ENSG00000186047			rs117496431-?	rs117496431	0	117496431	intron_variant	0	NR	1e-14	14				NR [~ 8900000] (imputed)	N	waist-hip ratio	http://www.ebi.ac.uk/efo/EFO_0004343	GCST007067	Genome-wide genotyping array
2019-02-08	30595370	Kichaev G	2018-12-27	Am J Hum Genet	www.ncbi.nlm.nih.gov/pubmed/30595370	Leveraging Polygenic Functional Enrichment to Improve GWAS Power.	Waist-hip ratio	approximately 458,000 European ancestry individuals	NA	13q14.3	13	50610289		DLEU1, DLEU7			ENSG00000176124, ENSG00000186047			rs1262720-?	rs1262720	0	1262720	intron_variant	0	NR	2e-40	39.699				NR [~ 8900000] (imputed)	N	waist-hip ratio	http://www.ebi.ac.uk/efo/EFO_0004343	GCST007067	Genome-wide genotyping array
2019-02-08	30595370	Kichaev G	2018-12-27	Am J Hum Genet	www.ncbi.nlm.nih.gov/pubmed/30595370	Leveraging Polygenic Functional Enrichment to Improve GWAS Power.	Waist-hip ratio	approximately 458,000 European ancestry individuals	NA	13q22.3	13	77621278		SCEL			ENSG00000136155			rs73229101-?	rs73229101	0	73229101	intron_variant	0	NR	1e-09	9				NR [~ 8900000] (imputed)	N	waist-hip ratio	http://www.ebi.ac.uk/efo/EFO_0004343	GCST007067	Genome-wide genotyping array
2019-02-08	30595370	Kichaev G	2018-12-27	Am J Hum Genet	www.ncbi.nlm.nih.gov/pubmed/30595370	Leveraging Polygenic Functional Enrichment to Improve GWAS Power.	Waist-hip ratio	approximately 458,000 European ancestry individuals	NA	13q32.3	13	100019615		LINC00554 - NDUFA12P1	ENSG00000260738	ENSG00000225999		21706	8154	rs7323466-?	rs7323466	0	7323466	intergenic_variant	1	NR	4e-09	8.39794				NR [~ 8900000] (imputed)	N	waist-hip ratio	http://www.ebi.ac.uk/efo/EFO_0004343	GCST007067	Genome-wide genotyping array
2019-02-08	30595370	Kichaev G	2018-12-27	Am J Hum Genet	www.ncbi.nlm.nih.gov/pubmed/30595370	Leveraging Polygenic Functional Enrichment to Improve GWAS Power.	Waist-hip ratio	approximately 458,000 European ancestry individuals	NA	13q34	13	110280016		COL4A1			ENSG00000187498			rs664532-?	rs664532	0	664532	intron_variant	0	NR	2e-10	9.69897				NR [~ 8900000] (imputed)	N	waist-hip ratio	http://www.ebi.ac.uk/efo/EFO_0004343	GCST007067	Genome-wide genotyping array
2019-02-08	30595370	Kichaev G	2018-12-27	Am J Hum Genet	www.ncbi.nlm.nih.gov/pubmed/30595370	Leveraging Polygenic Functional Enrichment to Improve GWAS Power.	Waist-hip ratio	approximately 458,000 European ancestry individuals	NA	13q34	13	110380778		COL4A2			ENSG00000134871			rs9555695-?	rs9555695	0	9555695	intron_variant	0	NR	5e-15	14.301				NR [~ 8900000] (imputed)	N	waist-hip ratio	http://www.ebi.ac.uk/efo/EFO_0004343	GCST007067	Genome-wide genotyping array
2019-02-08	30595370	Kichaev G	2018-12-27	Am J Hum Genet	www.ncbi.nlm.nih.gov/pubmed/30595370	Leveraging Polygenic Functional Enrichment to Improve GWAS Power.	Waist-hip ratio	approximately 458,000 European ancestry individuals	NA	14q13.1	14	34685175		RNU6-1261P - RPL23AP8	ENSG00000253003	ENSG00000241582		9181	8995	rs12435790-?	rs12435790	0	12435790	regulatory_region_variant	1	NR	8e-09	8.09691				NR [~ 8900000] (imputed)	N	waist-hip ratio	http://www.ebi.ac.uk/efo/EFO_0004343	GCST007067	Genome-wide genotyping array
2019-02-08	30595370	Kichaev G	2018-12-27	Am J Hum Genet	www.ncbi.nlm.nih.gov/pubmed/30595370	Leveraging Polygenic Functional Enrichment to Improve GWAS Power.	Waist-hip ratio	approximately 458,000 European ancestry individuals	NA	14q22.1	14	52064690		NID2			ENSG00000087303			rs146182298-?	rs146182298	0	146182298	intron_variant	0	NR	7e-11	10.1549				NR [~ 8900000] (imputed)	N	waist-hip ratio	http://www.ebi.ac.uk/efo/EFO_0004343	GCST007067	Genome-wide genotyping array
2019-02-08	30595370	Kichaev G	2018-12-27	Am J Hum Genet	www.ncbi.nlm.nih.gov/pubmed/30595370	Leveraging Polygenic Functional Enrichment to Improve GWAS Power.	Waist-hip ratio	approximately 458,000 European ancestry individuals	NA	14q22.1	14	53523234		DDHD1-DT - RPS3AP46	ENSG00000258731	ENSG00000226132		365706	89490	rs11623384-?	rs11623384	0	11623384	intron_variant	1	NR	4e-08	7.39794				NR [~ 8900000] (imputed)	N	waist-hip ratio	http://www.ebi.ac.uk/efo/EFO_0004343	GCST007067	Genome-wide genotyping array
2019-02-08	30595370	Kichaev G	2018-12-27	Am J Hum Genet	www.ncbi.nlm.nih.gov/pubmed/30595370	Leveraging Polygenic Functional Enrichment to Improve GWAS Power.	Waist-hip ratio	approximately 458,000 European ancestry individuals	NA	14q22.2	14	53877014		LINC02331 - MIR5580	ENSG00000235269	ENSG00000266431		26132	71413	rs11846278-?	rs11846278	0	11846278	intron_variant	1	NR	1e-09	9				NR [~ 8900000] (imputed)	N	waist-hip ratio	http://www.ebi.ac.uk/efo/EFO_0004343	GCST007067	Genome-wide genotyping array
2019-02-08	30595370	Kichaev G	2018-12-27	Am J Hum Genet	www.ncbi.nlm.nih.gov/pubmed/30595370	Leveraging Polygenic Functional Enrichment to Improve GWAS Power.	Waist-hip ratio	approximately 458,000 European ancestry individuals	NA	14q23.1	14	58349121		ARID4A			ENSG00000032219			rs1190982-?	rs1190982	0	1190982	intron_variant	0	NR	3e-14	13.5229				NR [~ 8900000] (imputed)	N	waist-hip ratio	http://www.ebi.ac.uk/efo/EFO_0004343	GCST007067	Genome-wide genotyping array
2019-02-08	30595370	Kichaev G	2018-12-27	Am J Hum Genet	www.ncbi.nlm.nih.gov/pubmed/30595370	Leveraging Polygenic Functional Enrichment to Improve GWAS Power.	Waist-hip ratio	approximately 458,000 European ancestry individuals	NA	14q23.1	14	60437039		C14orf39			ENSG00000179008			rs1254319-?	rs1254319	0	1254319	missense_variant	0	NR	2e-11	10.699				NR [~ 8900000] (imputed)	N	waist-hip ratio	http://www.ebi.ac.uk/efo/EFO_0004343	GCST007067	Genome-wide genotyping array
2019-02-08	30595370	Kichaev G	2018-12-27	Am J Hum Genet	www.ncbi.nlm.nih.gov/pubmed/30595370	Leveraging Polygenic Functional Enrichment to Improve GWAS Power.	Waist-hip ratio	approximately 458,000 European ancestry individuals	NA	14q24.1	14	68406810		RAD51B			ENSG00000182185			rs12435046-?	rs12435046	0	12435046	intron_variant	0	NR	4e-08	7.39794				NR [~ 8900000] (imputed)	N	waist-hip ratio	http://www.ebi.ac.uk/efo/EFO_0004343	GCST007067	Genome-wide genotyping array
2019-02-08	30595370	Kichaev G	2018-12-27	Am J Hum Genet	www.ncbi.nlm.nih.gov/pubmed/30595370	Leveraging Polygenic Functional Enrichment to Improve GWAS Power.	Waist-hip ratio	approximately 458,000 European ancestry individuals	NA	14q24.1	14	68682711		RAD51B			ENSG00000182185			rs4902632-?	rs4902632	0	4902632	intron_variant	0	NR	9e-15	14.0458				NR [~ 8900000] (imputed)	N	waist-hip ratio	http://www.ebi.ac.uk/efo/EFO_0004343	GCST007067	Genome-wide genotyping array
2019-02-08	30595370	Kichaev G	2018-12-27	Am J Hum Genet	www.ncbi.nlm.nih.gov/pubmed/30595370	Leveraging Polygenic Functional Enrichment to Improve GWAS Power.	Waist-hip ratio	approximately 458,000 European ancestry individuals	NA	14q24.2	14	70907985		PCNX1			ENSG00000100731			rs2526882-?	rs2526882	0	2526882	synonymous_variant	0	NR	2e-08	7.69897				NR [~ 8900000] (imputed)	N	waist-hip ratio	http://www.ebi.ac.uk/efo/EFO_0004343	GCST007067	Genome-wide genotyping array
2019-02-08	30595370	Kichaev G	2018-12-27	Am J Hum Genet	www.ncbi.nlm.nih.gov/pubmed/30595370	Leveraging Polygenic Functional Enrichment to Improve GWAS Power.	Waist-hip ratio	approximately 458,000 European ancestry individuals	NA	14q24.3	14	74515446		LTBP2			ENSG00000119681			rs862048-?	rs862048	0	862048	intron_variant	0	NR	1e-10	10				NR [~ 8900000] (imputed)	N	waist-hip ratio	http://www.ebi.ac.uk/efo/EFO_0004343	GCST007067	Genome-wide genotyping array
2019-02-08	30595370	Kichaev G	2018-12-27	Am J Hum Genet	www.ncbi.nlm.nih.gov/pubmed/30595370	Leveraging Polygenic Functional Enrichment to Improve GWAS Power.	Waist-hip ratio	approximately 458,000 European ancestry individuals	NA	14q32.11	14	91065498		DGLUCY			ENSG00000133943			rs11159989-?	rs11159989	0	11159989	intron_variant	0	NR	2e-28	27.699				NR [~ 8900000] (imputed)	N	waist-hip ratio	http://www.ebi.ac.uk/efo/EFO_0004343	GCST007067	Genome-wide genotyping array
2019-02-08	30595370	Kichaev G	2018-12-27	Am J Hum Genet	www.ncbi.nlm.nih.gov/pubmed/30595370	Leveraging Polygenic Functional Enrichment to Improve GWAS Power.	Waist-hip ratio	approximately 458,000 European ancestry individuals	NA	14q32.12	14	91998083		TRIP11			ENSG00000100815			rs10083447-?	rs10083447	0	10083447	intron_variant	0	NR	7e-08	7.1549				NR [~ 8900000] (imputed)	N	waist-hip ratio	http://www.ebi.ac.uk/efo/EFO_0004343	GCST007067	Genome-wide genotyping array
2019-02-08	30595370	Kichaev G	2018-12-27	Am J Hum Genet	www.ncbi.nlm.nih.gov/pubmed/30595370	Leveraging Polygenic Functional Enrichment to Improve GWAS Power.	Waist-hip ratio	approximately 458,000 European ancestry individuals	NA	14q32.2	14	97884953		NA - LINC01550		ENSG00000246223			39684	rs1379227-?	rs1379227	0	1379227	intergenic_variant	1	NR	3e-09	8.52288				NR [~ 8900000] (imputed)	N	waist-hip ratio	http://www.ebi.ac.uk/efo/EFO_0004343	GCST007067	Genome-wide genotyping array
2019-02-08	30595370	Kichaev G	2018-12-27	Am J Hum Genet	www.ncbi.nlm.nih.gov/pubmed/30595370	Leveraging Polygenic Functional Enrichment to Improve GWAS Power.	Waist-hip ratio	approximately 458,000 European ancestry individuals	NA	15q13.3	15	31397340		KLF13, KLF13			ENSG00000275746, ENSG00000169926			rs12441543-?	rs12441543	0	12441543	intron_variant	0	NR	1e-20	20				NR [~ 8900000] (imputed)	N	waist-hip ratio	http://www.ebi.ac.uk/efo/EFO_0004343	GCST007067	Genome-wide genotyping array
2019-02-08	30595370	Kichaev G	2018-12-27	Am J Hum Genet	www.ncbi.nlm.nih.gov/pubmed/30595370	Leveraging Polygenic Functional Enrichment to Improve GWAS Power.	Waist-hip ratio	approximately 458,000 European ancestry individuals	NA	15q14	15	35813450		DPH6-DT			ENSG00000248079			rs1826947-?	rs1826947	0	1826947	intron_variant	0	NR	7e-10	9.1549				NR [~ 8900000] (imputed)	N	waist-hip ratio	http://www.ebi.ac.uk/efo/EFO_0004343	GCST007067	Genome-wide genotyping array
2019-02-08	30595370	Kichaev G	2018-12-27	Am J Hum Genet	www.ncbi.nlm.nih.gov/pubmed/30595370	Leveraging Polygenic Functional Enrichment to Improve GWAS Power.	Waist-hip ratio	approximately 458,000 European ancestry individuals	NA	15q14	15	37090218		MEIS2			ENSG00000134138			rs2681312-?	rs2681312	0	2681312	intron_variant	0	NR	3e-08	7.52288				NR [~ 8900000] (imputed)	N	waist-hip ratio	http://www.ebi.ac.uk/efo/EFO_0004343	GCST007067	Genome-wide genotyping array
2021-06-01	33209044	Ahn Y	2020-11-12	Diabetes Metab Syndr Obes	www.ncbi.nlm.nih.gov/pubmed/33209044	Identification of Genetic Variants for Female Obesity and Evaluation of the Causal Role of Genetically Defined Obesity in Polycystic Ovarian Syndrome.	Waist-hip ratio	4,658 Korean ancestry females	5,295 Korean ancestry females	3p25.2	3	12269007	NR	GSTM5P1 - PPARG	ENSG00000236062	ENSG00000132170		10547	18361	rs139702234-A	rs139702234	0	139702234	regulatory_region_variant	1	0.02	5e-07	6.30103		0.023	[0.013-0.033] unit increase	Affymetrix [NR] (imputed)	N	waist-hip ratio	http://www.ebi.ac.uk/efo/EFO_0004343	GCST011775	Genome-wide genotyping array
2021-06-01	33209044	Ahn Y	2020-11-12	Diabetes Metab Syndr Obes	www.ncbi.nlm.nih.gov/pubmed/33209044	Identification of Genetic Variants for Female Obesity and Evaluation of the Causal Role of Genetically Defined Obesity in Polycystic Ovarian Syndrome.	Waist-hip ratio	4,658 Korean ancestry females	5,295 Korean ancestry females	6p21.32	6	32482357	NR	HLA-DRB9 - HLA-DRB5	ENSG00000226035	ENSG00000198502		8857	34996	rs5020945-C	rs5020945	0	5020945	intergenic_variant	1	0.49	3e-07	6.52288		0.005	[0.003-0.007] unit increase	Affymetrix [NR] (imputed)	N	waist-hip ratio	http://www.ebi.ac.uk/efo/EFO_0004343	GCST011775	Genome-wide genotyping array
2021-06-01	33209044	Ahn Y	2020-11-12	Diabetes Metab Syndr Obes	www.ncbi.nlm.nih.gov/pubmed/33209044	Identification of Genetic Variants for Female Obesity and Evaluation of the Causal Role of Genetically Defined Obesity in Polycystic Ovarian Syndrome.	Waist-hip ratio	4,658 Korean ancestry females	5,295 Korean ancestry females	3p25.1	3	14425755	NR	SLC6A6			ENSG00000131389			rs2341967-A	rs2341967	0	2341967	intron_variant	0	0.27	5e-07	6.30103		0.006	[0.004-0.008] unit decrease	Affymetrix [NR] (imputed)	N	waist-hip ratio	http://www.ebi.ac.uk/efo/EFO_0004343	GCST011775	Genome-wide genotyping array
2021-06-01	33209044	Ahn Y	2020-11-12	Diabetes Metab Syndr Obes	www.ncbi.nlm.nih.gov/pubmed/33209044	Identification of Genetic Variants for Female Obesity and Evaluation of the Causal Role of Genetically Defined Obesity in Polycystic Ovarian Syndrome.	Waist-hip ratio	4,658 Korean ancestry females	5,295 Korean ancestry females	3q27.3	3	187382298	NR	RTP4 - LINC02041	ENSG00000136514	ENSG00000228952		10222	66547	rs73059848-T	rs73059848	0	73059848	intergenic_variant	1	0.02	2e-07	6.69897		0.024	[0.014-0.034] unit decrease	Affymetrix [NR] (imputed)	N	waist-hip ratio	http://www.ebi.ac.uk/efo/EFO_0004343	GCST011775	Genome-wide genotyping array
2021-06-01	33209044	Ahn Y	2020-11-12	Diabetes Metab Syndr Obes	www.ncbi.nlm.nih.gov/pubmed/33209044	Identification of Genetic Variants for Female Obesity and Evaluation of the Causal Role of Genetically Defined Obesity in Polycystic Ovarian Syndrome.	Waist-hip ratio	4,658 Korean ancestry females	5,295 Korean ancestry females	13q22.2	13	74913034	NR	RIOK3P1 - NA	ENSG00000225944			82954		rs550532151-C	rs550532151	0	550532151	intergenic_variant	1	0.01	3e-07	6.52288		0.037	[0.023-0.051] unit increase	Affymetrix [NR] (imputed)	N	waist-hip ratio	http://www.ebi.ac.uk/efo/EFO_0004343	GCST011775	Genome-wide genotyping array
2021-06-01	33209044	Ahn Y	2020-11-12	Diabetes Metab Syndr Obes	www.ncbi.nlm.nih.gov/pubmed/33209044	Identification of Genetic Variants for Female Obesity and Evaluation of the Causal Role of Genetically Defined Obesity in Polycystic Ovarian Syndrome.	Waist-hip ratio	4,658 Korean ancestry females	5,295 Korean ancestry females	14q22.1	14	52009821	NR	NID2, RTRAF			ENSG00000087303, ENSG00000087302			rs61971548-T	rs61971548	0	61971548	3_prime_UTR_variant	0	0.2	1e-07	7		0.006	[0.004-0.008] unit decrease	Affymetrix [NR] (imputed)	N	waist-hip ratio	http://www.ebi.ac.uk/efo/EFO_0004343	GCST011775	Genome-wide genotyping array
2021-06-24	34054925	Cho HW	2021-05-13	Front Genet	www.ncbi.nlm.nih.gov/pubmed/34054925	A Genome-Wide Association Study of Novel Genetic Variants Associated With Anthropometric Traits in Koreans.	Waist-hip ratio	2,603 Korean ancestry males, 2,869 Korean ancestry females	19,571 Korean ancestry males, 37,321 Korean ancestry females	12q24.11	12	111144803	CUX2	CUX2			ENSG00000111249			rs76892715-C	rs76892715	0	76892715	intron_variant	0	0.164	5e-19	18.301	(male)	0.001	[-0.00096-0.00296] unit decrease	NR [8056211] (imputed)	N	waist-hip ratio	http://www.ebi.ac.uk/efo/EFO_0004343	GCST011967	Genome-wide genotyping array
2023-01-12	36276968	Chung JY	2022-10-07	Front Genet	www.ncbi.nlm.nih.gov/pubmed/36276968	Identification of five genetic variants with differential effects on obesity-related traits based on age.	Waist-hip ratio (aged 40-50 years)	89,060 European ancestry individuals	NA	9q31.3	9	109725875		PALM2AKAP2			ENSG00000157654			rs9409094-?	rs9409094	0	9409094	intron_variant	0	NR	9e-09	8.04576		0.001837	unit increase	Affymetrix [5664578] (imputed)	N	waist-hip ratio	http://www.ebi.ac.uk/efo/EFO_0004343	GCST90244562	Genome-wide genotyping array
2023-01-12	36276968	Chung JY	2022-10-07	Front Genet	www.ncbi.nlm.nih.gov/pubmed/36276968	Identification of five genetic variants with differential effects on obesity-related traits based on age.	Waist-hip ratio (aged 64-69 years)	85,152 European ancestry individuals	NA	20q11.23	20	36058090		NORAD - HMGB3P2	ENSG00000260032	ENSG00000231470		7072	17928	rs2746089-?	rs2746089	0	2746089	intron_variant	1	NR	3e-06	5.52288		0.002365	unit decrease	Affymetrix [5664578] (imputed)	N	waist-hip ratio	http://www.ebi.ac.uk/efo/EFO_0004343	GCST90244567	Genome-wide genotyping array
2022-09-07	35794696	Chung W	2022-06-30	Genomics Inform	www.ncbi.nlm.nih.gov/pubmed/35794696	Bayesian analysis of longitudinal traits in the Korea Association Resource (KARE) cohort.	Waist-hip ratio	4,621 East Asian ancestry individuals	NA											chr12:111414461-?	chr12:111414461	0			1	NR	3e-09	8.52288		0.0027	[0.0017-0.0037] unit decrease	Affymetrix [3848960] (imputed)	N	waist-hip ratio	http://www.ebi.ac.uk/efo/EFO_0004343	GCST90134427	Genome-wide genotyping array
2022-09-07	35794696	Chung W	2022-06-30	Genomics Inform	www.ncbi.nlm.nih.gov/pubmed/35794696	Bayesian analysis of longitudinal traits in the Korea Association Resource (KARE) cohort.	Waist-hip ratio	4,621 East Asian ancestry individuals	NA											chr12:111518493-?	chr12:111518493	0			1	NR	1e-08	8		0.0029	[0.0019-0.0039] unit decrease	Affymetrix [3848960] (imputed)	N	waist-hip ratio	http://www.ebi.ac.uk/efo/EFO_0004343	GCST90134427	Genome-wide genotyping array
2022-09-07	35794696	Chung W	2022-06-30	Genomics Inform	www.ncbi.nlm.nih.gov/pubmed/35794696	Bayesian analysis of longitudinal traits in the Korea Association Resource (KARE) cohort.	Waist-hip ratio	4,621 East Asian ancestry individuals	NA											chr12:112119171-?	chr12:112119171	0			1	NR	2e-08	7.69897		0.0025	[0.0017-0.0033] unit decrease	Affymetrix [3848960] (imputed)	N	waist-hip ratio	http://www.ebi.ac.uk/efo/EFO_0004343	GCST90134427	Genome-wide genotyping array
2022-09-07	35794696	Chung W	2022-06-30	Genomics Inform	www.ncbi.nlm.nih.gov/pubmed/35794696	Bayesian analysis of longitudinal traits in the Korea Association Resource (KARE) cohort.	Waist-hip ratio	4,621 East Asian ancestry individuals	NA											chr12:112230019-?	chr12:112230019	0			1	NR	1e-08	8		0.0026	[0.0018-0.0034] unit decrease	Affymetrix [3848960] (imputed)	N	waist-hip ratio	http://www.ebi.ac.uk/efo/EFO_0004343	GCST90134427	Genome-wide genotyping array
2022-09-07	35794696	Chung W	2022-06-30	Genomics Inform	www.ncbi.nlm.nih.gov/pubmed/35794696	Bayesian analysis of longitudinal traits in the Korea Association Resource (KARE) cohort.	Waist-hip ratio	4,621 East Asian ancestry individuals	NA											chr12:112337924-?	chr12:112337924	0			1	NR	8e-09	8.09691		0.0026	[0.0018-0.0034] unit decrease	Affymetrix [3848960] (imputed)	N	waist-hip ratio	http://www.ebi.ac.uk/efo/EFO_0004343	GCST90134427	Genome-wide genotyping array
2022-09-07	35794696	Chung W	2022-06-30	Genomics Inform	www.ncbi.nlm.nih.gov/pubmed/35794696	Bayesian analysis of longitudinal traits in the Korea Association Resource (KARE) cohort.	Waist-hip ratio	4,621 East Asian ancestry individuals	NA											chr12:112468206-?	chr12:112468206	0			1	NR	1e-08	8		0.0026	[0.0016-0.0036] unit decrease	Affymetrix [3848960] (imputed)	N	waist-hip ratio	http://www.ebi.ac.uk/efo/EFO_0004343	GCST90134427	Genome-wide genotyping array
2022-09-07	35794696	Chung W	2022-06-30	Genomics Inform	www.ncbi.nlm.nih.gov/pubmed/35794696	Bayesian analysis of longitudinal traits in the Korea Association Resource (KARE) cohort.	Waist-hip ratio	4,621 East Asian ancestry individuals	NA											chr12:112645401-?	chr12:112645401	0			1	NR	2e-08	7.69897		0.0026	[0.0016-0.0036] unit decrease	Affymetrix [3848960] (imputed)	N	waist-hip ratio	http://www.ebi.ac.uk/efo/EFO_0004343	GCST90134427	Genome-wide genotyping array
2022-09-07	35794696	Chung W	2022-06-30	Genomics Inform	www.ncbi.nlm.nih.gov/pubmed/35794696	Bayesian analysis of longitudinal traits in the Korea Association Resource (KARE) cohort.	Waist-hip ratio	4,621 East Asian ancestry individuals	NA											chr18:48789736-?	chr18:48789736	0			1	NR	3e-08	7.52288		0.0109	[0.007-0.0148] unit increase	Affymetrix [3848960] (imputed)	N	waist-hip ratio	http://www.ebi.ac.uk/efo/EFO_0004343	GCST90134427	Genome-wide genotyping array
2019-11-04	30239722	Pulit SL	2018-09-14	Hum Mol Genet	www.ncbi.nlm.nih.gov/pubmed/30239722	Meta-analysis of genome-wide association studies for body fat distribution in 694,649 individuals of European ancestry.	Waist-hip ratio	697,734 European ancestry individuals	NA	13q34	13	111573354	NA	NA - LINC02337		ENSG00000215881			22655	rs1163627-A	rs1163627	0	1163627	regulatory_region_variant	1	0.5446	3e-09	8.52288		0.0104	[0.0071-0.0137] unit increase	NR [~ 27400000] (imputed)	N	waist-hip ratio	http://www.ebi.ac.uk/efo/EFO_0004343	GCST008996	Genome-wide genotyping array
2019-11-04	30239722	Pulit SL	2018-09-14	Hum Mol Genet	www.ncbi.nlm.nih.gov/pubmed/30239722	Meta-analysis of genome-wide association studies for body fat distribution in 694,649 individuals of European ancestry.	Waist-hip ratio	697,734 European ancestry individuals	NA	5q31.1	5	133076607	NA	HSPA4			ENSG00000170606			rs11747001-A	rs11747001	0	11747001	intron_variant	0	0.7638	8e-15	14.0969		0.0154	[0.011-0.019] unit increase	NR [~ 27400000] (imputed)	N	waist-hip ratio	http://www.ebi.ac.uk/efo/EFO_0004343	GCST008996	Genome-wide genotyping array
2019-11-04	30239722	Pulit SL	2018-09-14	Hum Mol Genet	www.ncbi.nlm.nih.gov/pubmed/30239722	Meta-analysis of genome-wide association studies for body fat distribution in 694,649 individuals of European ancestry.	Waist-hip ratio	697,734 European ancestry individuals	NA	7q11.23	7	77703950	NA	RSBN1L			ENSG00000187257			rs11764879-A	rs11764879	0	11764879	intron_variant	0	0.2864	4e-10	9.39794		0.0117	[0.008-0.0154] unit decrease	NR [~ 27400000] (imputed)	N	waist-hip ratio	http://www.ebi.ac.uk/efo/EFO_0004343	GCST008996	Genome-wide genotyping array
2019-11-04	30239722	Pulit SL	2018-09-14	Hum Mol Genet	www.ncbi.nlm.nih.gov/pubmed/30239722	Meta-analysis of genome-wide association studies for body fat distribution in 694,649 individuals of European ancestry.	Waist-hip ratio	697,734 European ancestry individuals	NA	19p13.11	19	18727013	NA	CRTC1			ENSG00000105662			rs11878507-A	rs11878507	0	11878507	intron_variant	0	0.5056	1e-09	9		0.0119	[0.008-0.0158] unit decrease	NR [~ 27400000] (imputed)	N	waist-hip ratio	http://www.ebi.ac.uk/efo/EFO_0004343	GCST008996	Genome-wide genotyping array
2019-11-04	30239722	Pulit SL	2018-09-14	Hum Mol Genet	www.ncbi.nlm.nih.gov/pubmed/30239722	Meta-analysis of genome-wide association studies for body fat distribution in 694,649 individuals of European ancestry.	Waist-hip ratio	697,734 European ancestry individuals	NA	2p14	2	66544868	NA	MEIS1			ENSG00000143995			rs11897119-T	rs11897119	0	11897119	intron_variant	0	0.594	4e-15	14.3979		0.0134	[0.01-0.017] unit decrease	NR [~ 27400000] (imputed)	N	waist-hip ratio	http://www.ebi.ac.uk/efo/EFO_0004343	GCST008996	Genome-wide genotyping array
2019-11-04	30239722	Pulit SL	2018-09-14	Hum Mol Genet	www.ncbi.nlm.nih.gov/pubmed/30239722	Meta-analysis of genome-wide association studies for body fat distribution in 694,649 individuals of European ancestry.	Waist-hip ratio	697,734 European ancestry individuals	NA	1p36.13	1	19599265	NA	MICOS10, MICOS10-NBL1, NBL1			ENSG00000173436, ENSG00000270136, ENSG00000158747			rs12024554-T	rs12024554	0	12024554	intron_variant	0	0.2346	1e-10	10		0.0149	[0.01-0.019] unit decrease	NR [~ 27400000] (imputed)	N	waist-hip ratio	http://www.ebi.ac.uk/efo/EFO_0004343	GCST008996	Genome-wide genotyping array
2019-11-04	30239722	Pulit SL	2018-09-14	Hum Mol Genet	www.ncbi.nlm.nih.gov/pubmed/30239722	Meta-analysis of genome-wide association studies for body fat distribution in 694,649 individuals of European ancestry.	Waist-hip ratio	697,734 European ancestry individuals	NA	1q43	1	243369971	NA	SDCCAG8, SDCCAG8			ENSG00000054282, ENSG00000276111			rs12042959-A	rs12042959	0	12042959	intron_variant	0	0.8633	9e-10	9.04576		0.0155	[0.011-0.02] unit increase	NR [~ 27400000] (imputed)	N	waist-hip ratio	http://www.ebi.ac.uk/efo/EFO_0004343	GCST008996	Genome-wide genotyping array
2019-11-04	30239722	Pulit SL	2018-09-14	Hum Mol Genet	www.ncbi.nlm.nih.gov/pubmed/30239722	Meta-analysis of genome-wide association studies for body fat distribution in 694,649 individuals of European ancestry.	Waist-hip ratio	697,734 European ancestry individuals	NA	15q26.1	15	92027691	NA	SLCO3A1			ENSG00000176463			rs12101393-C	rs12101393	0	12101393	intron_variant	0	0.7865	1e-10	10		0.014	[0.0097-0.0183] unit increase	NR [~ 27400000] (imputed)	N	waist-hip ratio	http://www.ebi.ac.uk/efo/EFO_0004343	GCST008996	Genome-wide genotyping array
2019-11-04	30239722	Pulit SL	2018-09-14	Hum Mol Genet	www.ncbi.nlm.nih.gov/pubmed/30239722	Meta-analysis of genome-wide association studies for body fat distribution in 694,649 individuals of European ancestry.	Waist-hip ratio	697,734 European ancestry individuals	NA	1q24.3	1	172379683	NA	DNM3, PIGC			ENSG00000197959, ENSG00000135845			rs12138803-T	rs12138803	0	12138803	intron_variant	0	0.2001	7e-25	24.1549		0.0198	[0.016-0.024] unit increase	NR [~ 27400000] (imputed)	N	waist-hip ratio	http://www.ebi.ac.uk/efo/EFO_0004343	GCST008996	Genome-wide genotyping array
2019-11-04	30239722	Pulit SL	2018-09-14	Hum Mol Genet	www.ncbi.nlm.nih.gov/pubmed/30239722	Meta-analysis of genome-wide association studies for body fat distribution in 694,649 individuals of European ancestry.	Waist-hip ratio	697,734 European ancestry individuals	NA	1p31.3	1	62114219	NA	PATJ			ENSG00000132849			rs12140153-T	rs12140153	0	12140153	missense_variant	0	0.091	8e-10	9.09691		0.0214	[0.015-0.028] unit decrease	NR [~ 27400000] (imputed)	N	waist-hip ratio	http://www.ebi.ac.uk/efo/EFO_0004343	GCST008996	Genome-wide genotyping array
2019-11-04	30239722	Pulit SL	2018-09-14	Hum Mol Genet	www.ncbi.nlm.nih.gov/pubmed/30239722	Meta-analysis of genome-wide association studies for body fat distribution in 694,649 individuals of European ancestry.	Waist-hip ratio	697,734 European ancestry individuals	NA	6q21	6	108584997	NA	FOXO3			ENSG00000118689			rs12206094-T	rs12206094	0	12206094	intron_variant	0	0.2888	2e-10	9.69897		0.0119	[0.0082-0.0156] unit decrease	NR [~ 27400000] (imputed)	N	waist-hip ratio	http://www.ebi.ac.uk/efo/EFO_0004343	GCST008996	Genome-wide genotyping array
2019-11-04	30239722	Pulit SL	2018-09-14	Hum Mol Genet	www.ncbi.nlm.nih.gov/pubmed/30239722	Meta-analysis of genome-wide association studies for body fat distribution in 694,649 individuals of European ancestry.	Waist-hip ratio	697,734 European ancestry individuals	NA	11p11.2	11	47585313	NA	NDUFS3 - FAM180B	ENSG00000213619	ENSG00000196666		751	1365	rs12287076-C	rs12287076	0	12287076	intergenic_variant	1	0.625	4e-21	20.3979		0.0192	[0.015-0.023] unit increase	NR [~ 27400000] (imputed)	N	waist-hip ratio	http://www.ebi.ac.uk/efo/EFO_0004343	GCST008996	Genome-wide genotyping array
2019-11-04	30239722	Pulit SL	2018-09-14	Hum Mol Genet	www.ncbi.nlm.nih.gov/pubmed/30239722	Meta-analysis of genome-wide association studies for body fat distribution in 694,649 individuals of European ancestry.	Waist-hip ratio	697,734 European ancestry individuals	NA	13q31.3	13	93244682	NA	GPC6			ENSG00000183098			rs12430764-A	rs12430764	0	12430764	intron_variant	0	0.5164	2e-09	8.69897		0.0107	[0.0072-0.0142] unit increase	NR [~ 27400000] (imputed)	N	waist-hip ratio	http://www.ebi.ac.uk/efo/EFO_0004343	GCST008996	Genome-wide genotyping array
2019-11-04	30239722	Pulit SL	2018-09-14	Hum Mol Genet	www.ncbi.nlm.nih.gov/pubmed/30239722	Meta-analysis of genome-wide association studies for body fat distribution in 694,649 individuals of European ancestry.	Waist-hip ratio	697,734 European ancestry individuals	NA	10p12.31	10	21619874	NA	MLLT10			ENSG00000078403			rs1243188-T	rs1243188	0	1243188	intron_variant	0	0.7061	2e-14	13.699		0.0148	[0.011-0.019] unit decrease	NR [~ 27400000] (imputed)	N	waist-hip ratio	http://www.ebi.ac.uk/efo/EFO_0004343	GCST008996	Genome-wide genotyping array
2019-11-04	30239722	Pulit SL	2018-09-14	Hum Mol Genet	www.ncbi.nlm.nih.gov/pubmed/30239722	Meta-analysis of genome-wide association studies for body fat distribution in 694,649 individuals of European ancestry.	Waist-hip ratio	697,734 European ancestry individuals	NA	15q15.1	15	41810087	NA	MAPKBP1			ENSG00000137802			rs12440605-A	rs12440605	0	12440605	intron_variant	0	0.5243	4e-11	10.3979		0.0118	[0.0083-0.0153] unit increase	NR [~ 27400000] (imputed)	N	waist-hip ratio	http://www.ebi.ac.uk/efo/EFO_0004343	GCST008996	Genome-wide genotyping array
2019-11-04	30239722	Pulit SL	2018-09-14	Hum Mol Genet	www.ncbi.nlm.nih.gov/pubmed/30239722	Meta-analysis of genome-wide association studies for body fat distribution in 694,649 individuals of European ancestry.	Waist-hip ratio	697,734 European ancestry individuals	NA	15q22.2	15	62142957	NA	NPM1P47 - C2CD4B	ENSG00000259466	ENSG00000205502		59652	20578	rs12440695-T	rs12440695	0	12440695	regulatory_region_variant	1	0.6151	4e-09	8.39794		0.0103	[0.0068-0.0138] unit decrease	NR [~ 27400000] (imputed)	N	waist-hip ratio	http://www.ebi.ac.uk/efo/EFO_0004343	GCST008996	Genome-wide genotyping array
2019-11-04	30239722	Pulit SL	2018-09-14	Hum Mol Genet	www.ncbi.nlm.nih.gov/pubmed/30239722	Meta-analysis of genome-wide association studies for body fat distribution in 694,649 individuals of European ancestry.	Waist-hip ratio	697,734 European ancestry individuals	NA	17q24.2	17	67951524	NA	BPTF			ENSG00000171634			rs12449442-A	rs12449442	0	12449442	non_coding_transcript_exon_variant	0	0.2186	3e-16	15.5229		0.0172	[0.013-0.021] unit increase	NR [~ 27400000] (imputed)	N	waist-hip ratio	http://www.ebi.ac.uk/efo/EFO_0004343	GCST008996	Genome-wide genotyping array
2019-11-04	30239722	Pulit SL	2018-09-14	Hum Mol Genet	www.ncbi.nlm.nih.gov/pubmed/30239722	Meta-analysis of genome-wide association studies for body fat distribution in 694,649 individuals of European ancestry.	Waist-hip ratio	697,734 European ancestry individuals	NA	19p13.3	19	2176587	NA	DOT1L			ENSG00000104885			rs12459350-A	rs12459350	0	12459350	intron_variant	0	0.5423	2e-15	14.699		0.0134	[0.01-0.017] unit increase	NR [~ 27400000] (imputed)	N	waist-hip ratio	http://www.ebi.ac.uk/efo/EFO_0004343	GCST008996	Genome-wide genotyping array
2019-11-04	30239722	Pulit SL	2018-09-14	Hum Mol Genet	www.ncbi.nlm.nih.gov/pubmed/30239722	Meta-analysis of genome-wide association studies for body fat distribution in 694,649 individuals of European ancestry.	Waist-hip ratio	697,734 European ancestry individuals	NA	2q24.3	2	165306195	NA	SCN2A			ENSG00000136531			rs12469667-A	rs12469667	0	12469667	intron_variant	0	0.2322	3e-10	9.52288		0.013	[0.0089-0.0171] unit decrease	NR [~ 27400000] (imputed)	N	waist-hip ratio	http://www.ebi.ac.uk/efo/EFO_0004343	GCST008996	Genome-wide genotyping array
2019-11-04	30239722	Pulit SL	2018-09-14	Hum Mol Genet	www.ncbi.nlm.nih.gov/pubmed/30239722	Meta-analysis of genome-wide association studies for body fat distribution in 694,649 individuals of European ancestry.	Waist-hip ratio	697,734 European ancestry individuals	NA	3q26.2	3	169231596	NA	MECOM			ENSG00000085276			rs12494190-A	rs12494190	0	12494190	intron_variant	0	0.4038	3e-11	10.5229		0.0121	[0.0086-0.0156] unit decrease	NR [~ 27400000] (imputed)	N	waist-hip ratio	http://www.ebi.ac.uk/efo/EFO_0004343	GCST008996	Genome-wide genotyping array
2019-11-04	30239722	Pulit SL	2018-09-14	Hum Mol Genet	www.ncbi.nlm.nih.gov/pubmed/30239722	Meta-analysis of genome-wide association studies for body fat distribution in 694,649 individuals of European ancestry.	Waist-hip ratio	697,734 European ancestry individuals	NA	3p12.1	3	85836927	NA	CADM2			ENSG00000175161			rs12495178-T	rs12495178	0	12495178	intron_variant	0	0.6416	1e-12	12		0.0124	[0.0089-0.0159] unit increase	NR [~ 27400000] (imputed)	N	waist-hip ratio	http://www.ebi.ac.uk/efo/EFO_0004343	GCST008996	Genome-wide genotyping array
2019-11-04	30239722	Pulit SL	2018-09-14	Hum Mol Genet	www.ncbi.nlm.nih.gov/pubmed/30239722	Meta-analysis of genome-wide association studies for body fat distribution in 694,649 individuals of European ancestry.	Waist-hip ratio	697,734 European ancestry individuals	NA	3p14.1	3	64715859	NA	ADAMTS9-AS2			ENSG00000241684			rs76699125-T	rs76699125	0	76699125	intron_variant	0	0.9368	5e-15	14.301		0.032	[0.024-0.04] unit increase	NR [~ 27400000] (imputed)	N	waist-hip ratio	http://www.ebi.ac.uk/efo/EFO_0004343	GCST008996	Genome-wide genotyping array
2019-11-04	30239722	Pulit SL	2018-09-14	Hum Mol Genet	www.ncbi.nlm.nih.gov/pubmed/30239722	Meta-analysis of genome-wide association studies for body fat distribution in 694,649 individuals of European ancestry.	Waist-hip ratio	697,734 European ancestry individuals	NA	6p22.3	6	20581597	NA	CDKAL1			ENSG00000145996			rs7744833-A	rs7744833	0	7744833	intron_variant	0	0.6823	7e-11	10.1549		0.0125	[0.0088-0.0162] unit increase	NR [~ 27400000] (imputed)	N	waist-hip ratio	http://www.ebi.ac.uk/efo/EFO_0004343	GCST008996	Genome-wide genotyping array
2019-11-04	30239722	Pulit SL	2018-09-14	Hum Mol Genet	www.ncbi.nlm.nih.gov/pubmed/30239722	Meta-analysis of genome-wide association studies for body fat distribution in 694,649 individuals of European ancestry.	Waist-hip ratio	697,734 European ancestry individuals	NA	7q11.22	7	69221140	NA	RNU6-832P - NA	ENSG00000200189			95764		rs7797307-C	rs7797307	0	7797307	intron_variant	1	0.0598	7e-10	9.1549		0.0245	[0.017-0.032] unit decrease	NR [~ 27400000] (imputed)	N	waist-hip ratio	http://www.ebi.ac.uk/efo/EFO_0004343	GCST008996	Genome-wide genotyping array
2019-11-04	30239722	Pulit SL	2018-09-14	Hum Mol Genet	www.ncbi.nlm.nih.gov/pubmed/30239722	Meta-analysis of genome-wide association studies for body fat distribution in 694,649 individuals of European ancestry.	Waist-hip ratio	697,734 European ancestry individuals	NA	10q22.3	10	79147390	NA	ZMIZ1			ENSG00000108175			rs780159-A	rs780159	0	780159	intron_variant	0	0.4292	3e-14	13.5229		0.0133	[0.01-0.0166] unit decrease	NR [~ 27400000] (imputed)	N	waist-hip ratio	http://www.ebi.ac.uk/efo/EFO_0004343	GCST008996	Genome-wide genotyping array
2019-11-04	30239722	Pulit SL	2018-09-14	Hum Mol Genet	www.ncbi.nlm.nih.gov/pubmed/30239722	Meta-analysis of genome-wide association studies for body fat distribution in 694,649 individuals of European ancestry.	Waist-hip ratio	697,734 European ancestry individuals	NA	4q31.21	4	144947218	NA	ANAPC10			ENSG00000164162			rs789351-T	rs789351	0	789351	intron_variant	0	0.4202	8e-13	12.0969		0.0123	[0.009-0.0156] unit increase	NR [~ 27400000] (imputed)	N	waist-hip ratio	http://www.ebi.ac.uk/efo/EFO_0004343	GCST008996	Genome-wide genotyping array
2019-11-04	30239722	Pulit SL	2018-09-14	Hum Mol Genet	www.ncbi.nlm.nih.gov/pubmed/30239722	Meta-analysis of genome-wide association studies for body fat distribution in 694,649 individuals of European ancestry.	Waist-hip ratio	697,734 European ancestry individuals	NA	10p15.1	10	5606824	NA	LASTR			ENSG00000242147			rs7907173-A	rs7907173	0	7907173	non_coding_transcript_exon_variant	0	0.4511	9e-10	9.04576		0.0109	[0.0074-0.0144] unit decrease	NR [~ 27400000] (imputed)	N	waist-hip ratio	http://www.ebi.ac.uk/efo/EFO_0004343	GCST008996	Genome-wide genotyping array
2019-11-04	30239722	Pulit SL	2018-09-14	Hum Mol Genet	www.ncbi.nlm.nih.gov/pubmed/30239722	Meta-analysis of genome-wide association studies for body fat distribution in 694,649 individuals of European ancestry.	Waist-hip ratio	697,734 European ancestry individuals	NA	3q12.1	3	99806787	NA	COL8A1 - CMSS1	ENSG00000144810	ENSG00000184220		7561	11050	rs793456-A	rs793456	0	793456	intergenic_variant	1	0.6045	4e-09	8.39794		0.0106	[0.0071-0.0141] unit decrease	NR [~ 27400000] (imputed)	N	waist-hip ratio	http://www.ebi.ac.uk/efo/EFO_0004343	GCST008996	Genome-wide genotyping array
2019-11-04	30239722	Pulit SL	2018-09-14	Hum Mol Genet	www.ncbi.nlm.nih.gov/pubmed/30239722	Meta-analysis of genome-wide association studies for body fat distribution in 694,649 individuals of European ancestry.	Waist-hip ratio	697,734 European ancestry individuals	NA	13q14.3	13	50647482	NA	DLEU1, DLEU7			ENSG00000176124, ENSG00000186047			rs797486-A	rs797486	0	797486	intron_variant	0	0.8938	1e-34	34		0.0316	[0.027-0.037] unit increase	NR [~ 27400000] (imputed)	N	waist-hip ratio	http://www.ebi.ac.uk/efo/EFO_0004343	GCST008996	Genome-wide genotyping array
2019-11-04	30239722	Pulit SL	2018-09-14	Hum Mol Genet	www.ncbi.nlm.nih.gov/pubmed/30239722	Meta-analysis of genome-wide association studies for body fat distribution in 694,649 individuals of European ancestry.	Waist-hip ratio	697,734 European ancestry individuals	NA	15q26.1	15	93479903	NA	SEPHS1P2 - NA	ENSG00000258787			48686		rs8024294-A	rs8024294	0	8024294	intron_variant	1	0.1115	4e-10	9.39794		0.0177	[0.012-0.023] unit increase	NR [~ 27400000] (imputed)	N	waist-hip ratio	http://www.ebi.ac.uk/efo/EFO_0004343	GCST008996	Genome-wide genotyping array
2019-11-04	30239722	Pulit SL	2018-09-14	Hum Mol Genet	www.ncbi.nlm.nih.gov/pubmed/30239722	Meta-analysis of genome-wide association studies for body fat distribution in 694,649 individuals of European ancestry.	Waist-hip ratio	697,734 European ancestry individuals	NA	15q23	15	67369446	NA	IQCH-AS1, IQCH			ENSG00000259673, ENSG00000103599			rs8043060-A	rs8043060	0	8043060	intron_variant	0	0.2217	9e-17	16.0458		0.0166	[0.013-0.021] unit decrease	NR [~ 27400000] (imputed)	N	waist-hip ratio	http://www.ebi.ac.uk/efo/EFO_0004343	GCST008996	Genome-wide genotyping array
2019-11-04	30239722	Pulit SL	2018-09-14	Hum Mol Genet	www.ncbi.nlm.nih.gov/pubmed/30239722	Meta-analysis of genome-wide association studies for body fat distribution in 694,649 individuals of European ancestry.	Waist-hip ratio	697,734 European ancestry individuals	NA	20p12.3	20	5686245	NA	GPCPD1 - SHLD1	ENSG00000125772	ENSG00000171984		75239	64148	rs805768-T	rs805768	0	805768	intergenic_variant	1	0.2391	4e-09	8.39794		0.0137	[0.0092-0.0182] unit increase	NR [~ 27400000] (imputed)	N	waist-hip ratio	http://www.ebi.ac.uk/efo/EFO_0004343	GCST008996	Genome-wide genotyping array
2019-11-04	30239722	Pulit SL	2018-09-14	Hum Mol Genet	www.ncbi.nlm.nih.gov/pubmed/30239722	Meta-analysis of genome-wide association studies for body fat distribution in 694,649 individuals of European ancestry.	Waist-hip ratio	697,734 European ancestry individuals	NA	16p13.3	16	4858955	NA	UBN1			ENSG00000118900			rs8060576-T	rs8060576	0	8060576	synonymous_variant	0	0.1234	1e-09	9		0.0161	[0.011-0.021] unit increase	NR [~ 27400000] (imputed)	N	waist-hip ratio	http://www.ebi.ac.uk/efo/EFO_0004343	GCST008996	Genome-wide genotyping array
2019-11-04	30239722	Pulit SL	2018-09-14	Hum Mol Genet	www.ncbi.nlm.nih.gov/pubmed/30239722	Meta-analysis of genome-wide association studies for body fat distribution in 694,649 individuals of European ancestry.	Waist-hip ratio	697,734 European ancestry individuals	NA	17p13.2	17	4077772	NA	ZZEF1			ENSG00000074755			rs8070737-T	rs8070737	0	8070737	intron_variant	0	0.1682	7e-12	11.1549		0.016	[0.011-0.021] unit increase	NR [~ 27400000] (imputed)	N	waist-hip ratio	http://www.ebi.ac.uk/efo/EFO_0004343	GCST008996	Genome-wide genotyping array
2019-11-04	30239722	Pulit SL	2018-09-14	Hum Mol Genet	www.ncbi.nlm.nih.gov/pubmed/30239722	Meta-analysis of genome-wide association studies for body fat distribution in 694,649 individuals of European ancestry.	Waist-hip ratio	697,734 European ancestry individuals	NA	17q21.32	17	48002867	NA	CDK5RAP3 - COPZ2	ENSG00000108465	ENSG00000005243		21086	23300	rs8071778-C	rs8071778	0	8071778	intergenic_variant	1	0.1539	7e-11	10.1549		0.016	[0.011-0.021] unit decrease	NR [~ 27400000] (imputed)	N	waist-hip ratio	http://www.ebi.ac.uk/efo/EFO_0004343	GCST008996	Genome-wide genotyping array
2019-11-04	30239722	Pulit SL	2018-09-14	Hum Mol Genet	www.ncbi.nlm.nih.gov/pubmed/30239722	Meta-analysis of genome-wide association studies for body fat distribution in 694,649 individuals of European ancestry.	Waist-hip ratio	697,734 European ancestry individuals	NA	17q23.3	17	63651521	NA	MAP3K3			ENSG00000198909			rs8075273-A	rs8075273	0	8075273	intron_variant	0	0.2867	3e-13	12.5229		0.0138	[0.01-0.018] unit decrease	NR [~ 27400000] (imputed)	N	waist-hip ratio	http://www.ebi.ac.uk/efo/EFO_0004343	GCST008996	Genome-wide genotyping array
2019-11-04	30239722	Pulit SL	2018-09-14	Hum Mol Genet	www.ncbi.nlm.nih.gov/pubmed/30239722	Meta-analysis of genome-wide association studies for body fat distribution in 694,649 individuals of European ancestry.	Waist-hip ratio	697,734 European ancestry individuals	NA	17q25.1	17	76258948	NA	RNF157 - UBALD2	ENSG00000141576	ENSG00000185262		18455	6400	rs8079062-A	rs8079062	0	8079062	intergenic_variant	1	0.9209	2e-12	11.699		0.0234	[0.017-0.03] unit decrease	NR [~ 27400000] (imputed)	N	waist-hip ratio	http://www.ebi.ac.uk/efo/EFO_0004343	GCST008996	Genome-wide genotyping array
2019-11-04	30239722	Pulit SL	2018-09-14	Hum Mol Genet	www.ncbi.nlm.nih.gov/pubmed/30239722	Meta-analysis of genome-wide association studies for body fat distribution in 694,649 individuals of European ancestry.	Waist-hip ratio	697,734 European ancestry individuals	NA	4q31.1	4	139953606	NA	MAML3			ENSG00000196782			rs809955-A	rs809955	0	809955	intron_variant	0	0.3669	2e-14	13.699		0.0155	[0.012-0.019] unit decrease	NR [~ 27400000] (imputed)	N	waist-hip ratio	http://www.ebi.ac.uk/efo/EFO_0004343	GCST008996	Genome-wide genotyping array
2019-11-04	30239722	Pulit SL	2018-09-14	Hum Mol Genet	www.ncbi.nlm.nih.gov/pubmed/30239722	Meta-analysis of genome-wide association studies for body fat distribution in 694,649 individuals of European ancestry.	Waist-hip ratio	697,734 European ancestry individuals	NA	6p22.3	6	15230512	NA	NA - JARID2-DT		ENSG00000271888			13411	rs112266013-A	rs112266013	0	112266013	intergenic_variant	1	0.1408	3e-09	8.52288		0.0167	[0.011-0.022] unit decrease	NR [~ 27400000] (imputed)	N	waist-hip ratio	http://www.ebi.ac.uk/efo/EFO_0004343	GCST008996	Genome-wide genotyping array
2019-11-04	30239722	Pulit SL	2018-09-14	Hum Mol Genet	www.ncbi.nlm.nih.gov/pubmed/30239722	Meta-analysis of genome-wide association studies for body fat distribution in 694,649 individuals of European ancestry.	Waist-hip ratio	697,734 European ancestry individuals	NA	11q12.3	11	62410171	NA	SCGB1A1			ENSG00000149021			rs11231084-C	rs11231084	0	11231084	intron_variant	0	0.4943	2e-09	8.69897		0.0117	[0.0078-0.0156] unit decrease	NR [~ 27400000] (imputed)	N	waist-hip ratio	http://www.ebi.ac.uk/efo/EFO_0004343	GCST008996	Genome-wide genotyping array
2019-11-04	30239722	Pulit SL	2018-09-14	Hum Mol Genet	www.ncbi.nlm.nih.gov/pubmed/30239722	Meta-analysis of genome-wide association studies for body fat distribution in 694,649 individuals of European ancestry.	Waist-hip ratio	697,734 European ancestry individuals	NA	2q33.1	2	199911021	NA	RN7SL717P - C2orf69	ENSG00000240302	ENSG00000178074		9644	272	rs1124639-T	rs1124639	0	1124639	splice_region_variant	1	0.4392	7e-11	10.1549		0.0113	[0.008-0.0146] unit decrease	NR [~ 27400000] (imputed)	N	waist-hip ratio	http://www.ebi.ac.uk/efo/EFO_0004343	GCST008996	Genome-wide genotyping array
2019-11-04	30239722	Pulit SL	2018-09-14	Hum Mol Genet	www.ncbi.nlm.nih.gov/pubmed/30239722	Meta-analysis of genome-wide association studies for body fat distribution in 694,649 individuals of European ancestry.	Waist-hip ratio	697,734 European ancestry individuals	NA	16p13.3	16	4434395	NA	DNAJA3, DNAJA3			ENSG00000276726, ENSG00000103423			rs1139653-A	rs1139653	0	1139653	missense_variant	0	0.2851	1e-13	13		0.0147	[0.011-0.019] unit increase	NR [~ 27400000] (imputed)	N	waist-hip ratio	http://www.ebi.ac.uk/efo/EFO_0004343	GCST008996	Genome-wide genotyping array
2019-11-04	30239722	Pulit SL	2018-09-14	Hum Mol Genet	www.ncbi.nlm.nih.gov/pubmed/30239722	Meta-analysis of genome-wide association studies for body fat distribution in 694,649 individuals of European ancestry.	Waist-hip ratio	697,734 European ancestry individuals	NA	7q22.3	7	105115879	NA	SRPK2			ENSG00000135250			rs1142-T	rs1142	0	1142	intron_variant	0	0.3344	2e-17	16.699		0.0149	[0.011-0.018] unit increase	NR [~ 27400000] (imputed)	N	waist-hip ratio	http://www.ebi.ac.uk/efo/EFO_0004343	GCST008996	Genome-wide genotyping array
2019-11-04	30239722	Pulit SL	2018-09-14	Hum Mol Genet	www.ncbi.nlm.nih.gov/pubmed/30239722	Meta-analysis of genome-wide association studies for body fat distribution in 694,649 individuals of European ancestry.	Waist-hip ratio	697,734 European ancestry individuals	NA	18q12.3	18	43156625	NA	RIT2 - SYT4	ENSG00000152214	ENSG00000132872		40934	111267	rs1158805-A	rs1158805	0	1158805	intergenic_variant	1	0.3797	5e-13	12.301		0.0133	[0.0098-0.0168] unit decrease	NR [~ 27400000] (imputed)	N	waist-hip ratio	http://www.ebi.ac.uk/efo/EFO_0004343	GCST008996	Genome-wide genotyping array
2019-11-04	30239722	Pulit SL	2018-09-14	Hum Mol Genet	www.ncbi.nlm.nih.gov/pubmed/30239722	Meta-analysis of genome-wide association studies for body fat distribution in 694,649 individuals of European ancestry.	Waist-hip ratio	697,734 European ancestry individuals	NA	6q14.1	6	80207250	NA	BCKDHB			ENSG00000083123			rs12527712-T	rs12527712	0	12527712	intron_variant	0	0.0882	3e-18	17.5229		0.0284	[0.022-0.035] unit increase	NR [~ 27400000] (imputed)	N	waist-hip ratio	http://www.ebi.ac.uk/efo/EFO_0004343	GCST008996	Genome-wide genotyping array
2019-11-04	30239722	Pulit SL	2018-09-14	Hum Mol Genet	www.ncbi.nlm.nih.gov/pubmed/30239722	Meta-analysis of genome-wide association studies for body fat distribution in 694,649 individuals of European ancestry.	Waist-hip ratio	697,734 European ancestry individuals	NA	11p15.4	11	8672526	NA	TRIM66			ENSG00000166436			rs12575252-C	rs12575252	0	12575252	intron_variant	0	0.3337	2e-18	17.699		0.0154	[0.012-0.019] unit decrease	NR [~ 27400000] (imputed)	N	waist-hip ratio	http://www.ebi.ac.uk/efo/EFO_0004343	GCST008996	Genome-wide genotyping array
2019-11-04	30239722	Pulit SL	2018-09-14	Hum Mol Genet	www.ncbi.nlm.nih.gov/pubmed/30239722	Meta-analysis of genome-wide association studies for body fat distribution in 694,649 individuals of European ancestry.	Waist-hip ratio	697,734 European ancestry individuals	NA	14q32.32	14	102883860	NA	TRAF3			ENSG00000131323			rs12590238-C	rs12590238	0	12590238	intron_variant	0	0.8339	2e-09	8.69897		0.0141	[0.0096-0.0186] unit decrease	NR [~ 27400000] (imputed)	N	waist-hip ratio	http://www.ebi.ac.uk/efo/EFO_0004343	GCST008996	Genome-wide genotyping array
2019-11-04	30239722	Pulit SL	2018-09-14	Hum Mol Genet	www.ncbi.nlm.nih.gov/pubmed/30239722	Meta-analysis of genome-wide association studies for body fat distribution in 694,649 individuals of European ancestry.	Waist-hip ratio	697,734 European ancestry individuals	NA	15q25.1	15	80766299	NA	ABHD17C - CEMIP	ENSG00000136379	ENSG00000103888		10678	13044	rs12593088-A	rs12593088	0	12593088	intergenic_variant	1	0.3106	5e-12	11.301		0.0128	[0.0091-0.0165] unit decrease	NR [~ 27400000] (imputed)	N	waist-hip ratio	http://www.ebi.ac.uk/efo/EFO_0004343	GCST008996	Genome-wide genotyping array
2019-11-04	30239722	Pulit SL	2018-09-14	Hum Mol Genet	www.ncbi.nlm.nih.gov/pubmed/30239722	Meta-analysis of genome-wide association studies for body fat distribution in 694,649 individuals of European ancestry.	Waist-hip ratio	697,734 European ancestry individuals	NA	19p13.11	19	18278325	NA	IQCN - JUND	ENSG00000130518	ENSG00000130522		3825	1369	rs12608504-A	rs12608504	0	12608504	upstream_gene_variant	1	0.3593	5e-46	45.301		0.0251	[0.022-0.029] unit increase	NR [~ 27400000] (imputed)	N	waist-hip ratio	http://www.ebi.ac.uk/efo/EFO_0004343	GCST008996	Genome-wide genotyping array
2019-11-04	30239722	Pulit SL	2018-09-14	Hum Mol Genet	www.ncbi.nlm.nih.gov/pubmed/30239722	Meta-analysis of genome-wide association studies for body fat distribution in 694,649 individuals of European ancestry.	Waist-hip ratio	697,734 European ancestry individuals	NA	2q24.2	2	162002926	NA	DPP4			ENSG00000197635			rs12621633-A	rs12621633	0	12621633	intron_variant	0	0.011	3e-09	8.52288		0.0538	[0.036-0.072] unit increase	NR [~ 27400000] (imputed)	N	waist-hip ratio	http://www.ebi.ac.uk/efo/EFO_0004343	GCST008996	Genome-wide genotyping array
2019-11-04	30239722	Pulit SL	2018-09-14	Hum Mol Genet	www.ncbi.nlm.nih.gov/pubmed/30239722	Meta-analysis of genome-wide association studies for body fat distribution in 694,649 individuals of European ancestry.	Waist-hip ratio	697,734 European ancestry individuals	NA	3q27.3	3	187914796	NA	NA - LINC01991		ENSG00000224187			43979	rs12629247-C	rs12629247	0	12629247	intergenic_variant	1	0.0399	1e-09	9		0.0289	[0.02-0.038] unit increase	NR [~ 27400000] (imputed)	N	waist-hip ratio	http://www.ebi.ac.uk/efo/EFO_0004343	GCST008996	Genome-wide genotyping array
2019-11-04	30239722	Pulit SL	2018-09-14	Hum Mol Genet	www.ncbi.nlm.nih.gov/pubmed/30239722	Meta-analysis of genome-wide association studies for body fat distribution in 694,649 individuals of European ancestry.	Waist-hip ratio	697,734 European ancestry individuals	NA	3p22.3	3	33831295	NA	PDCD6IP			ENSG00000170248			rs12631066-C	rs12631066	0	12631066	intron_variant	0	0.2247	2e-09	8.69897		0.0124	[0.0083-0.0165] unit increase	NR [~ 27400000] (imputed)	N	waist-hip ratio	http://www.ebi.ac.uk/efo/EFO_0004343	GCST008996	Genome-wide genotyping array
2019-11-04	30239722	Pulit SL	2018-09-14	Hum Mol Genet	www.ncbi.nlm.nih.gov/pubmed/30239722	Meta-analysis of genome-wide association studies for body fat distribution in 694,649 individuals of European ancestry.	Waist-hip ratio	697,734 European ancestry individuals	NA	9q31.3	9	109210391	NA	EPB41L4B			ENSG00000095203			rs12684047-A	rs12684047	0	12684047	intron_variant	0	0.1914	3e-15	14.5229		0.0185	[0.014-0.023] unit decrease	NR [~ 27400000] (imputed)	N	waist-hip ratio	http://www.ebi.ac.uk/efo/EFO_0004343	GCST008996	Genome-wide genotyping array
2019-11-04	30239722	Pulit SL	2018-09-14	Hum Mol Genet	www.ncbi.nlm.nih.gov/pubmed/30239722	Meta-analysis of genome-wide association studies for body fat distribution in 694,649 individuals of European ancestry.	Waist-hip ratio	697,734 European ancestry individuals	NA	10q25.3	10	114100299	NA	ADRB1 - RNU6-709P	ENSG00000043591	ENSG00000253066		53395	11115	rs12777288-T	rs12777288	0	12777288	intergenic_variant	1	0.7714	7e-11	10.1549		0.0139	[0.0098-0.018] unit decrease	NR [~ 27400000] (imputed)	N	waist-hip ratio	http://www.ebi.ac.uk/efo/EFO_0004343	GCST008996	Genome-wide genotyping array
2019-11-04	30239722	Pulit SL	2018-09-14	Hum Mol Genet	www.ncbi.nlm.nih.gov/pubmed/30239722	Meta-analysis of genome-wide association studies for body fat distribution in 694,649 individuals of European ancestry.	Waist-hip ratio	697,734 European ancestry individuals	NA	12p13.33	12	889199	NA	WNK1			ENSG00000060237			rs12828016-T	rs12828016	0	12828016	missense_variant	0	0.391	4e-10	9.39794		0.0114	[0.0079-0.0149] unit decrease	NR [~ 27400000] (imputed)	N	waist-hip ratio	http://www.ebi.ac.uk/efo/EFO_0004343	GCST008996	Genome-wide genotyping array
2019-11-04	30239722	Pulit SL	2018-09-14	Hum Mol Genet	www.ncbi.nlm.nih.gov/pubmed/30239722	Meta-analysis of genome-wide association studies for body fat distribution in 694,649 individuals of European ancestry.	Waist-hip ratio	697,734 European ancestry individuals	NA	6p25.1	6	6745933	NA	LY86 - BTF3P7	ENSG00000112799	ENSG00000219986		90950	48982	rs1294436-C	rs1294436	0	1294436	intergenic_variant	1	0.5972	1e-30	30		0.023	[0.019-0.027] unit increase	NR [~ 27400000] (imputed)	N	waist-hip ratio	http://www.ebi.ac.uk/efo/EFO_0004343	GCST008996	Genome-wide genotyping array
2019-11-04	30239722	Pulit SL	2018-09-14	Hum Mol Genet	www.ncbi.nlm.nih.gov/pubmed/30239722	Meta-analysis of genome-wide association studies for body fat distribution in 694,649 individuals of European ancestry.	Waist-hip ratio	697,734 European ancestry individuals	NA	19p13.11	19	18358207	NA	PGPEP1			ENSG00000130517			rs12986231-T	rs12986231	0	12986231	intron_variant	0	0.7288	2e-11	10.699		0.015	[0.011-0.019] unit increase	NR [~ 27400000] (imputed)	N	waist-hip ratio	http://www.ebi.ac.uk/efo/EFO_0004343	GCST008996	Genome-wide genotyping array
2019-11-04	30239722	Pulit SL	2018-09-14	Hum Mol Genet	www.ncbi.nlm.nih.gov/pubmed/30239722	Meta-analysis of genome-wide association studies for body fat distribution in 694,649 individuals of European ancestry.	Waist-hip ratio	697,734 European ancestry individuals	NA	3q22.1	3	131845897	NA	CPNE4			ENSG00000196353			rs13063979-T	rs13063979	0	13063979	intron_variant	0	0.7323	1e-12	12		0.0135	[0.0098-0.0172] unit decrease	NR [~ 27400000] (imputed)	N	waist-hip ratio	http://www.ebi.ac.uk/efo/EFO_0004343	GCST008996	Genome-wide genotyping array
2019-11-04	30239722	Pulit SL	2018-09-14	Hum Mol Genet	www.ncbi.nlm.nih.gov/pubmed/30239722	Meta-analysis of genome-wide association studies for body fat distribution in 694,649 individuals of European ancestry.	Waist-hip ratio	697,734 European ancestry individuals	NA	4p12	4	45173674	NA	PRDX4P1 - THAP12P9	ENSG00000248987	ENSG00000248320		228713	149579	rs13130484-T	rs13130484	0	13130484	intergenic_variant	1	0.4294	8e-18	17.0969		0.0147	[0.011-0.018] unit increase	NR [~ 27400000] (imputed)	N	waist-hip ratio	http://www.ebi.ac.uk/efo/EFO_0004343	GCST008996	Genome-wide genotyping array
2019-11-04	30239722	Pulit SL	2018-09-14	Hum Mol Genet	www.ncbi.nlm.nih.gov/pubmed/30239722	Meta-analysis of genome-wide association studies for body fat distribution in 694,649 individuals of European ancestry.	Waist-hip ratio	697,734 European ancestry individuals	NA	7q33	7	137032700	NA	CHRM2 - NA	ENSG00000181072			12445		rs13229637-T	rs13229637	0	13229637	intron_variant	1	0.8538	2e-10	9.69897		0.0159	[0.011-0.021] unit increase	NR [~ 27400000] (imputed)	N	waist-hip ratio	http://www.ebi.ac.uk/efo/EFO_0004343	GCST008996	Genome-wide genotyping array
2019-11-04	30239722	Pulit SL	2018-09-14	Hum Mol Genet	www.ncbi.nlm.nih.gov/pubmed/30239722	Meta-analysis of genome-wide association studies for body fat distribution in 694,649 individuals of European ancestry.	Waist-hip ratio	697,734 European ancestry individuals	NA	8q13.2	8	67291373	NA	ARFGEF1			ENSG00000066777			rs13255070-A	rs13255070	0	13255070	intron_variant	0	0.7187	5e-10	9.30103		0.0136	[0.0093-0.0179] unit decrease	NR [~ 27400000] (imputed)	N	waist-hip ratio	http://www.ebi.ac.uk/efo/EFO_0004343	GCST008996	Genome-wide genotyping array
2019-11-04	30239722	Pulit SL	2018-09-14	Hum Mol Genet	www.ncbi.nlm.nih.gov/pubmed/30239722	Meta-analysis of genome-wide association studies for body fat distribution in 694,649 individuals of European ancestry.	Waist-hip ratio	697,734 European ancestry individuals	NA	8q24.21	8	127322655	NA	PCAT1, CASC8, POU5F1B			ENSG00000253438, ENSG00000246228, ENSG00000212993			rs13256367-A	rs13256367	0	13256367	intron_variant	0	0.6534	5e-14	13.301		0.0141	[0.01-0.018] unit increase	NR [~ 27400000] (imputed)	N	waist-hip ratio	http://www.ebi.ac.uk/efo/EFO_0004343	GCST008996	Genome-wide genotyping array
2019-11-04	30239722	Pulit SL	2018-09-14	Hum Mol Genet	www.ncbi.nlm.nih.gov/pubmed/30239722	Meta-analysis of genome-wide association studies for body fat distribution in 694,649 individuals of European ancestry.	Waist-hip ratio	697,734 European ancestry individuals	NA	16q12.1	16	49830880	NA	ZNF423			ENSG00000102935			rs2047937-T	rs2047937	0	2047937	intron_variant	0	0.517	5e-10	9.30103		0.0106	[0.0073-0.0139] unit decrease	NR [~ 27400000] (imputed)	N	waist-hip ratio	http://www.ebi.ac.uk/efo/EFO_0004343	GCST008996	Genome-wide genotyping array
2019-11-04	30239722	Pulit SL	2018-09-14	Hum Mol Genet	www.ncbi.nlm.nih.gov/pubmed/30239722	Meta-analysis of genome-wide association studies for body fat distribution in 694,649 individuals of European ancestry.	Waist-hip ratio	697,734 European ancestry individuals	NA	16p13.3	16	2125372	NA	PKD1			ENSG00000008710			rs13333747-T	rs13333747	0	13333747	intron_variant	0	0.8169	1e-12	12		0.018	[0.013-0.023] unit increase	NR [~ 27400000] (imputed)	N	waist-hip ratio	http://www.ebi.ac.uk/efo/EFO_0004343	GCST008996	Genome-wide genotyping array
2019-11-04	30239722	Pulit SL	2018-09-14	Hum Mol Genet	www.ncbi.nlm.nih.gov/pubmed/30239722	Meta-analysis of genome-wide association studies for body fat distribution in 694,649 individuals of European ancestry.	Waist-hip ratio	697,734 European ancestry individuals	NA	1p21.1	1	102951647	NA	COL11A1			ENSG00000060718			rs2061708-C	rs2061708	0	2061708	intron_variant	0	0.5884	2e-14	13.699		0.0152	[0.011-0.019] unit increase	NR [~ 27400000] (imputed)	N	waist-hip ratio	http://www.ebi.ac.uk/efo/EFO_0004343	GCST008996	Genome-wide genotyping array
2019-11-04	30239722	Pulit SL	2018-09-14	Hum Mol Genet	www.ncbi.nlm.nih.gov/pubmed/30239722	Meta-analysis of genome-wide association studies for body fat distribution in 694,649 individuals of European ancestry.	Waist-hip ratio	697,734 European ancestry individuals	NA	20q13.12	20	47161314	NA	EYA2			ENSG00000064655			rs3092781-T	rs3092781	0	3092781	non_coding_transcript_exon_variant	0	0.451	2e-17	16.699		0.0145	[0.011-0.018] unit decrease	NR [~ 27400000] (imputed)	N	waist-hip ratio	http://www.ebi.ac.uk/efo/EFO_0004343	GCST008996	Genome-wide genotyping array
2019-11-04	30239722	Pulit SL	2018-09-14	Hum Mol Genet	www.ncbi.nlm.nih.gov/pubmed/30239722	Meta-analysis of genome-wide association studies for body fat distribution in 694,649 individuals of European ancestry.	Waist-hip ratio	697,734 European ancestry individuals	NA	4p16.3	4	3230530	NA	HTT			ENSG00000197386			rs3121419-T	rs3121419	0	3121419	intron_variant	0	0.2971	2e-11	10.699		0.0129	[0.0092-0.0166] unit decrease	NR [~ 27400000] (imputed)	N	waist-hip ratio	http://www.ebi.ac.uk/efo/EFO_0004343	GCST008996	Genome-wide genotyping array
2019-11-04	30239722	Pulit SL	2018-09-14	Hum Mol Genet	www.ncbi.nlm.nih.gov/pubmed/30239722	Meta-analysis of genome-wide association studies for body fat distribution in 694,649 individuals of European ancestry.	Waist-hip ratio	697,734 European ancestry individuals	NA	1p22.3	1	85807768	NA	COL24A1			ENSG00000171502			rs313741-A	rs313741	0	313741	intron_variant	0	0.5511	2e-11	10.699		0.012	[0.0085-0.0155] unit decrease	NR [~ 27400000] (imputed)	N	waist-hip ratio	http://www.ebi.ac.uk/efo/EFO_0004343	GCST008996	Genome-wide genotyping array
2019-11-04	30239722	Pulit SL	2018-09-14	Hum Mol Genet	www.ncbi.nlm.nih.gov/pubmed/30239722	Meta-analysis of genome-wide association studies for body fat distribution in 694,649 individuals of European ancestry.	Waist-hip ratio	697,734 European ancestry individuals	NA	12p13.1	12	12726636	NA	APOLD1			ENSG00000178878			rs34322-T	rs34322	0	34322	intron_variant	0	0.466	5e-09	8.30103		0.0104	[0.0069-0.0139] unit increase	NR [~ 27400000] (imputed)	N	waist-hip ratio	http://www.ebi.ac.uk/efo/EFO_0004343	GCST008996	Genome-wide genotyping array
2019-11-04	30239722	Pulit SL	2018-09-14	Hum Mol Genet	www.ncbi.nlm.nih.gov/pubmed/30239722	Meta-analysis of genome-wide association studies for body fat distribution in 694,649 individuals of European ancestry.	Waist-hip ratio	697,734 European ancestry individuals	NA	5q12.3	5	67008397	NA	MAST4			ENSG00000069020			rs34699-T	rs34699	0	34699	intron_variant	0	0.5808	4e-11	10.3979		0.0118	[0.0083-0.0153] unit decrease	NR [~ 27400000] (imputed)	N	waist-hip ratio	http://www.ebi.ac.uk/efo/EFO_0004343	GCST008996	Genome-wide genotyping array
2019-11-04	30239722	Pulit SL	2018-09-14	Hum Mol Genet	www.ncbi.nlm.nih.gov/pubmed/30239722	Meta-analysis of genome-wide association studies for body fat distribution in 694,649 individuals of European ancestry.	Waist-hip ratio	697,734 European ancestry individuals	NA	11q13.1	11	64263769	NA	PLCB3			ENSG00000149782			rs35169799-T	rs35169799	0	35169799	missense_variant	0	0.0615	6e-20	19.2218		0.0373	[0.029-0.045] unit increase	NR [~ 27400000] (imputed)	N	waist-hip ratio	http://www.ebi.ac.uk/efo/EFO_0004343	GCST008996	Genome-wide genotyping array
2019-11-04	30239722	Pulit SL	2018-09-14	Hum Mol Genet	www.ncbi.nlm.nih.gov/pubmed/30239722	Meta-analysis of genome-wide association studies for body fat distribution in 694,649 individuals of European ancestry.	Waist-hip ratio	697,734 European ancestry individuals	NA	8p11.23	8	38472132	NA	FGFR1 - C8orf86	ENSG00000077782	ENSG00000196166		3298	38702	rs36061954-T	rs36061954	0	36061954	upstream_gene_variant	1	0.3979	3e-13	12.5229		0.0146	[0.011-0.019] unit increase	NR [~ 27400000] (imputed)	N	waist-hip ratio	http://www.ebi.ac.uk/efo/EFO_0004343	GCST008996	Genome-wide genotyping array
2019-11-04	30239722	Pulit SL	2018-09-14	Hum Mol Genet	www.ncbi.nlm.nih.gov/pubmed/30239722	Meta-analysis of genome-wide association studies for body fat distribution in 694,649 individuals of European ancestry.	Waist-hip ratio	697,734 European ancestry individuals	NA	7q22.1	7	102077726	NA	CUX1			ENSG00000257923			rs372321-A	rs372321	0	372321	intron_variant	0	0.1776	2e-11	10.699		0.0156	[0.011-0.02] unit increase	NR [~ 27400000] (imputed)	N	waist-hip ratio	http://www.ebi.ac.uk/efo/EFO_0004343	GCST008996	Genome-wide genotyping array
2019-11-04	30239722	Pulit SL	2018-09-14	Hum Mol Genet	www.ncbi.nlm.nih.gov/pubmed/30239722	Meta-analysis of genome-wide association studies for body fat distribution in 694,649 individuals of European ancestry.	Waist-hip ratio	697,734 European ancestry individuals	NA	15q21.2	15	51456413	NA	DMXL2			ENSG00000104093			rs3736485-A	rs3736485	0	3736485	non_coding_transcript_exon_variant	0	0.4564	4e-12	11.3979		0.0118	[0.0085-0.0151] unit increase	NR [~ 27400000] (imputed)	N	waist-hip ratio	http://www.ebi.ac.uk/efo/EFO_0004343	GCST008996	Genome-wide genotyping array
2019-11-04	30239722	Pulit SL	2018-09-14	Hum Mol Genet	www.ncbi.nlm.nih.gov/pubmed/30239722	Meta-analysis of genome-wide association studies for body fat distribution in 694,649 individuals of European ancestry.	Waist-hip ratio	697,734 European ancestry individuals	NA	1q32.3	1	214000497	NA	PROX1			ENSG00000117707			rs3767848-A	rs3767848	0	3767848	intron_variant	0	0.2539	2e-09	8.69897		0.0124	[0.0083-0.0165] unit decrease	NR [~ 27400000] (imputed)	N	waist-hip ratio	http://www.ebi.ac.uk/efo/EFO_0004343	GCST008996	Genome-wide genotyping array
2019-11-04	30239722	Pulit SL	2018-09-14	Hum Mol Genet	www.ncbi.nlm.nih.gov/pubmed/30239722	Meta-analysis of genome-wide association studies for body fat distribution in 694,649 individuals of European ancestry.	Waist-hip ratio	697,734 European ancestry individuals	NA	19q13.11	19	33402102	NA	PEPD			ENSG00000124299			rs3786897-A	rs3786897	0	3786897	intron_variant	0	0.5805	1e-43	43		0.0237	[0.02-0.027] unit decrease	NR [~ 27400000] (imputed)	N	waist-hip ratio	http://www.ebi.ac.uk/efo/EFO_0004343	GCST008996	Genome-wide genotyping array
2019-11-04	30239722	Pulit SL	2018-09-14	Hum Mol Genet	www.ncbi.nlm.nih.gov/pubmed/30239722	Meta-analysis of genome-wide association studies for body fat distribution in 694,649 individuals of European ancestry.	Waist-hip ratio	697,734 European ancestry individuals	NA	11q23.3	11	119073965	NA	VPS11			ENSG00000160695			rs3825061-T	rs3825061	0	3825061	intron_variant	0	0.387	5e-15	14.301		0.0142	[0.011-0.018] unit increase	NR [~ 27400000] (imputed)	N	waist-hip ratio	http://www.ebi.ac.uk/efo/EFO_0004343	GCST008996	Genome-wide genotyping array
2019-11-04	30239722	Pulit SL	2018-09-14	Hum Mol Genet	www.ncbi.nlm.nih.gov/pubmed/30239722	Meta-analysis of genome-wide association studies for body fat distribution in 694,649 individuals of European ancestry.	Waist-hip ratio	697,734 European ancestry individuals	NA	2q37.3	2	238456815	NA	ASB1 - LINC01107	ENSG00000065802	ENSG00000225493		4565	53875	rs3891424-A	rs3891424	0	3891424	intron_variant	1	0.0527	4e-10	9.39794		0.0278	[0.019-0.036] unit decrease	NR [~ 27400000] (imputed)	N	waist-hip ratio	http://www.ebi.ac.uk/efo/EFO_0004343	GCST008996	Genome-wide genotyping array
2019-11-04	30239722	Pulit SL	2018-09-14	Hum Mol Genet	www.ncbi.nlm.nih.gov/pubmed/30239722	Meta-analysis of genome-wide association studies for body fat distribution in 694,649 individuals of European ancestry.	Waist-hip ratio	697,734 European ancestry individuals	NA	1q32.1	1	205072414	NA	CNTN2			ENSG00000184144			rs3903399-T	rs3903399	0	3903399	non_coding_transcript_exon_variant	0	0.7847	7e-12	11.1549		0.0149	[0.011-0.019] unit decrease	NR [~ 27400000] (imputed)	N	waist-hip ratio	http://www.ebi.ac.uk/efo/EFO_0004343	GCST008996	Genome-wide genotyping array
2019-11-04	30239722	Pulit SL	2018-09-14	Hum Mol Genet	www.ncbi.nlm.nih.gov/pubmed/30239722	Meta-analysis of genome-wide association studies for body fat distribution in 694,649 individuals of European ancestry.	Waist-hip ratio	697,734 European ancestry individuals	NA	7q31.2	7	117314731	NA	CFTR, WNT2			ENSG00000001626, ENSG00000105989			rs39312-A	rs39312	0	39312	intron_variant	0	0.6205	3e-18	17.5229		0.0154	[0.012-0.019] unit decrease	NR [~ 27400000] (imputed)	N	waist-hip ratio	http://www.ebi.ac.uk/efo/EFO_0004343	GCST008996	Genome-wide genotyping array
2019-11-04	30239722	Pulit SL	2018-09-14	Hum Mol Genet	www.ncbi.nlm.nih.gov/pubmed/30239722	Meta-analysis of genome-wide association studies for body fat distribution in 694,649 individuals of European ancestry.	Waist-hip ratio	697,734 European ancestry individuals	NA	5q11.2	5	56565039	NA	C5orf67			ENSG00000225940			rs3936510-T	rs3936510	0	3936510	intron_variant	0	0.1967	2e-29	28.699		0.0241	[0.02-0.028] unit increase	NR [~ 27400000] (imputed)	N	waist-hip ratio	http://www.ebi.ac.uk/efo/EFO_0004343	GCST008996	Genome-wide genotyping array
2019-11-04	30239722	Pulit SL	2018-09-14	Hum Mol Genet	www.ncbi.nlm.nih.gov/pubmed/30239722	Meta-analysis of genome-wide association studies for body fat distribution in 694,649 individuals of European ancestry.	Waist-hip ratio	697,734 European ancestry individuals	NA	2q24.3	2	164021420	NA							rs399984-C	rs399984	0	399984	intron_variant	1	0.7788	2e-09	8.69897		0.0129	[0.0086-0.0172] unit increase	NR [~ 27400000] (imputed)	N	waist-hip ratio	http://www.ebi.ac.uk/efo/EFO_0004343	GCST008996	Genome-wide genotyping array
2019-11-04	30239722	Pulit SL	2018-09-14	Hum Mol Genet	www.ncbi.nlm.nih.gov/pubmed/30239722	Meta-analysis of genome-wide association studies for body fat distribution in 694,649 individuals of European ancestry.	Waist-hip ratio	697,734 European ancestry individuals	NA	2q24.3	2	164811133	NA	COBLL1			ENSG00000082438			rs409125-A	rs409125	0	409125	intron_variant	0	0.628	2e-23	22.699		0.0182	[0.015-0.022] unit decrease	NR [~ 27400000] (imputed)	N	waist-hip ratio	http://www.ebi.ac.uk/efo/EFO_0004343	GCST008996	Genome-wide genotyping array
2019-11-04	30239722	Pulit SL	2018-09-14	Hum Mol Genet	www.ncbi.nlm.nih.gov/pubmed/30239722	Meta-analysis of genome-wide association studies for body fat distribution in 694,649 individuals of European ancestry.	Waist-hip ratio	697,734 European ancestry individuals	NA	17q25.3	17	81965842	NA	NOTUM - ASPSCR1	ENSG00000185269	ENSG00000169696		4002	10965	rs4239275-T	rs4239275	0	4239275	non_coding_transcript_exon_variant	1	0.4129	3e-11	10.5229		0.0118	[0.0083-0.0153] unit increase	NR [~ 27400000] (imputed)	N	waist-hip ratio	http://www.ebi.ac.uk/efo/EFO_0004343	GCST008996	Genome-wide genotyping array
2019-11-04	30239722	Pulit SL	2018-09-14	Hum Mol Genet	www.ncbi.nlm.nih.gov/pubmed/30239722	Meta-analysis of genome-wide association studies for body fat distribution in 694,649 individuals of European ancestry.	Waist-hip ratio	697,734 European ancestry individuals	NA	2q14.1	2	113760171	NA	SLC35F5 - NA	ENSG00000115084			3478		rs4372913-A	rs4372913	0	4372913	intergenic_variant	1	0.7875	9e-11	10.0458		0.014	[0.0097-0.0183] unit decrease	NR [~ 27400000] (imputed)	N	waist-hip ratio	http://www.ebi.ac.uk/efo/EFO_0004343	GCST008996	Genome-wide genotyping array
2019-11-04	30239722	Pulit SL	2018-09-14	Hum Mol Genet	www.ncbi.nlm.nih.gov/pubmed/30239722	Meta-analysis of genome-wide association studies for body fat distribution in 694,649 individuals of European ancestry.	Waist-hip ratio	697,734 European ancestry individuals	NA	5q21.3	5	106992625	NA	LINC01950			ENSG00000251027			rs4395620-T	rs4395620	0	4395620	intron_variant	0	0.5756	4e-09	8.39794		0.0106	[0.0071-0.0141] unit increase	NR [~ 27400000] (imputed)	N	waist-hip ratio	http://www.ebi.ac.uk/efo/EFO_0004343	GCST008996	Genome-wide genotyping array
2019-11-04	30239722	Pulit SL	2018-09-14	Hum Mol Genet	www.ncbi.nlm.nih.gov/pubmed/30239722	Meta-analysis of genome-wide association studies for body fat distribution in 694,649 individuals of European ancestry.	Waist-hip ratio	697,734 European ancestry individuals	NA	5q33.3	5	156397764	NA	SGCD			ENSG00000170624			rs4454042-T	rs4454042	0	4454042	intron_variant	0	0.2734	1e-10	10		0.0127	[0.0088-0.0166] unit increase	NR [~ 27400000] (imputed)	N	waist-hip ratio	http://www.ebi.ac.uk/efo/EFO_0004343	GCST008996	Genome-wide genotyping array
2019-11-04	30239722	Pulit SL	2018-09-14	Hum Mol Genet	www.ncbi.nlm.nih.gov/pubmed/30239722	Meta-analysis of genome-wide association studies for body fat distribution in 694,649 individuals of European ancestry.	Waist-hip ratio	697,734 European ancestry individuals	NA	7q31.1	7	113347595	NA	SMIM30 - PPP1R3A	ENSG00000214194	ENSG00000154415		229035	529182	rs4476935-T	rs4476935	0	4476935	intergenic_variant	1	0.4268	2e-09	8.69897		0.0108	[0.0073-0.0143] unit decrease	NR [~ 27400000] (imputed)	N	waist-hip ratio	http://www.ebi.ac.uk/efo/EFO_0004343	GCST008996	Genome-wide genotyping array
2019-11-04	30239722	Pulit SL	2018-09-14	Hum Mol Genet	www.ncbi.nlm.nih.gov/pubmed/30239722	Meta-analysis of genome-wide association studies for body fat distribution in 694,649 individuals of European ancestry.	Waist-hip ratio	697,734 European ancestry individuals	NA	17p11.2	17	17589958	NA	PEMT			ENSG00000133027			rs4646342-A	rs4646342	0	4646342	intron_variant	0	0.4535	7e-13	12.1549		0.013	[0.0095-0.0165] unit decrease	NR [~ 27400000] (imputed)	N	waist-hip ratio	http://www.ebi.ac.uk/efo/EFO_0004343	GCST008996	Genome-wide genotyping array
2019-11-04	30239722	Pulit SL	2018-09-14	Hum Mol Genet	www.ncbi.nlm.nih.gov/pubmed/30239722	Meta-analysis of genome-wide association studies for body fat distribution in 694,649 individuals of European ancestry.	Waist-hip ratio	697,734 European ancestry individuals	NA	1p34.3	1	39552837	NA	PPIEL			ENSG00000243970			rs4660808-T	rs4660808	0	4660808	intron_variant	0	0.223	8e-12	11.0969		0.0145	[0.01-0.019] unit increase	NR [~ 27400000] (imputed)	N	waist-hip ratio	http://www.ebi.ac.uk/efo/EFO_0004343	GCST008996	Genome-wide genotyping array
2019-11-04	30239722	Pulit SL	2018-09-14	Hum Mol Genet	www.ncbi.nlm.nih.gov/pubmed/30239722	Meta-analysis of genome-wide association studies for body fat distribution in 694,649 individuals of European ancestry.	Waist-hip ratio	697,734 European ancestry individuals	NA	2p14	2	67619156	NA	LINC02831			ENSG00000224173			rs4671193-T	rs4671193	0	4671193	intron_variant	0	0.3562	5e-25	24.301		0.0191	[0.016-0.023] unit decrease	NR [~ 27400000] (imputed)	N	waist-hip ratio	http://www.ebi.ac.uk/efo/EFO_0004343	GCST008996	Genome-wide genotyping array
2019-11-04	30239722	Pulit SL	2018-09-14	Hum Mol Genet	www.ncbi.nlm.nih.gov/pubmed/30239722	Meta-analysis of genome-wide association studies for body fat distribution in 694,649 individuals of European ancestry.	Waist-hip ratio	697,734 European ancestry individuals	NA	3p25.3	3	9303534	NA	SRGAP3			ENSG00000196220			rs4686340-A	rs4686340	0	4686340	intron_variant	0	0.2513	6e-10	9.22185		0.0123	[0.0084-0.0162] unit increase	NR [~ 27400000] (imputed)	N	waist-hip ratio	http://www.ebi.ac.uk/efo/EFO_0004343	GCST008996	Genome-wide genotyping array
2019-11-04	30239722	Pulit SL	2018-09-14	Hum Mol Genet	www.ncbi.nlm.nih.gov/pubmed/30239722	Meta-analysis of genome-wide association studies for body fat distribution in 694,649 individuals of European ancestry.	Waist-hip ratio	697,734 European ancestry individuals	NA	6p21.1	6	43133532	NA	PTK7			ENSG00000112655			rs4714668-C	rs4714668	0	4714668	3_prime_UTR_variant	0	0.5295	3e-09	8.52288		0.0117	[0.0078-0.0156] unit decrease	NR [~ 27400000] (imputed)	N	waist-hip ratio	http://www.ebi.ac.uk/efo/EFO_0004343	GCST008996	Genome-wide genotyping array
2019-11-04	30239722	Pulit SL	2018-09-14	Hum Mol Genet	www.ncbi.nlm.nih.gov/pubmed/30239722	Meta-analysis of genome-wide association studies for body fat distribution in 694,649 individuals of European ancestry.	Waist-hip ratio	697,734 European ancestry individuals	NA	7q31.1	7	107973558	NA	LAMB1			ENSG00000091136			rs4727695-A	rs4727695	0	4727695	intron_variant	0	0.8989	2e-13	12.699		0.0215	[0.016-0.027] unit increase	NR [~ 27400000] (imputed)	N	waist-hip ratio	http://www.ebi.ac.uk/efo/EFO_0004343	GCST008996	Genome-wide genotyping array
2019-11-04	30239722	Pulit SL	2018-09-14	Hum Mol Genet	www.ncbi.nlm.nih.gov/pubmed/30239722	Meta-analysis of genome-wide association studies for body fat distribution in 694,649 individuals of European ancestry.	Waist-hip ratio	697,734 European ancestry individuals	NA	11p11.2	11	43607199	NA	MIR129-2 - HSD17B12	ENSG00000199077	ENSG00000149084		25716	73481	rs4755720-T	rs4755720	0	4755720	intron_variant	1	0.6112	4e-13	12.3979		0.0132	[0.0097-0.0167] unit decrease	NR [~ 27400000] (imputed)	N	waist-hip ratio	http://www.ebi.ac.uk/efo/EFO_0004343	GCST008996	Genome-wide genotyping array
2019-11-04	30239722	Pulit SL	2018-09-14	Hum Mol Genet	www.ncbi.nlm.nih.gov/pubmed/30239722	Meta-analysis of genome-wide association studies for body fat distribution in 694,649 individuals of European ancestry.	Waist-hip ratio	697,734 European ancestry individuals	NA	15q13.3	15	31413480	NA	KLF13, KLF13			ENSG00000275746, ENSG00000169926			rs4779526-A	rs4779526	0	4779526	intron_variant	0	0.7568	2e-10	9.69897		0.0132	[0.0091-0.0173] unit increase	NR [~ 27400000] (imputed)	N	waist-hip ratio	http://www.ebi.ac.uk/efo/EFO_0004343	GCST008996	Genome-wide genotyping array
2019-11-04	30239722	Pulit SL	2018-09-14	Hum Mol Genet	www.ncbi.nlm.nih.gov/pubmed/30239722	Meta-analysis of genome-wide association studies for body fat distribution in 694,649 individuals of European ancestry.	Waist-hip ratio	697,734 European ancestry individuals	NA	16p11.2	16	29983897	NA	TAOK2			ENSG00000149930			rs4788204-A	rs4788204	0	4788204	intron_variant	0	0.4594	3e-21	20.5229		0.0169	[0.013-0.02] unit increase	NR [~ 27400000] (imputed)	N	waist-hip ratio	http://www.ebi.ac.uk/efo/EFO_0004343	GCST008996	Genome-wide genotyping array
2019-11-04	30239722	Pulit SL	2018-09-14	Hum Mol Genet	www.ncbi.nlm.nih.gov/pubmed/30239722	Meta-analysis of genome-wide association studies for body fat distribution in 694,649 individuals of European ancestry.	Waist-hip ratio	697,734 European ancestry individuals	NA	2q11.2	2	100278425	NA	LONRF2			ENSG00000170500			rs4851284-T	rs4851284	0	4851284	3_prime_UTR_variant	0	0.6685	6e-13	12.2218		0.0151	[0.011-0.019] unit decrease	NR [~ 27400000] (imputed)	N	waist-hip ratio	http://www.ebi.ac.uk/efo/EFO_0004343	GCST008996	Genome-wide genotyping array
2019-11-04	30239722	Pulit SL	2018-09-14	Hum Mol Genet	www.ncbi.nlm.nih.gov/pubmed/30239722	Meta-analysis of genome-wide association studies for body fat distribution in 694,649 individuals of European ancestry.	Waist-hip ratio	697,734 European ancestry individuals	NA	3q26.31	3	172082466	NA	FNDC3B			ENSG00000075420			rs4894803-A	rs4894803	0	4894803	intron_variant	0	0.6004	4e-16	15.3979		0.0149	[0.011-0.018] unit increase	NR [~ 27400000] (imputed)	N	waist-hip ratio	http://www.ebi.ac.uk/efo/EFO_0004343	GCST008996	Genome-wide genotyping array
2019-11-04	30239722	Pulit SL	2018-09-14	Hum Mol Genet	www.ncbi.nlm.nih.gov/pubmed/30239722	Meta-analysis of genome-wide association studies for body fat distribution in 694,649 individuals of European ancestry.	Waist-hip ratio	697,734 European ancestry individuals	NA	18q21.1	18	49326900	NA	DYM			ENSG00000141627			rs494752-C	rs494752	0	494752	intron_variant	0	0.6548	2e-16	15.699		0.0154	[0.012-0.019] unit decrease	NR [~ 27400000] (imputed)	N	waist-hip ratio	http://www.ebi.ac.uk/efo/EFO_0004343	GCST008996	Genome-wide genotyping array
2019-11-04	30239722	Pulit SL	2018-09-14	Hum Mol Genet	www.ncbi.nlm.nih.gov/pubmed/30239722	Meta-analysis of genome-wide association studies for body fat distribution in 694,649 individuals of European ancestry.	Waist-hip ratio	697,734 European ancestry individuals	NA	12q23.3	12	108200292	NA	WSCD2			ENSG00000075035			rs4964656-C	rs4964656	0	4964656	intron_variant	0	0.3026	2e-20	19.699		0.0181	[0.014-0.022] unit decrease	NR [~ 27400000] (imputed)	N	waist-hip ratio	http://www.ebi.ac.uk/efo/EFO_0004343	GCST008996	Genome-wide genotyping array
2019-11-04	30239722	Pulit SL	2018-09-14	Hum Mol Genet	www.ncbi.nlm.nih.gov/pubmed/30239722	Meta-analysis of genome-wide association studies for body fat distribution in 694,649 individuals of European ancestry.	Waist-hip ratio	697,734 European ancestry individuals	NA	11q14.1	11	85611356	NA	DLG2			ENSG00000150672			rs536665-A	rs536665	0	536665	intron_variant	0	0.7979	2e-12	11.699		0.0171	[0.012-0.022] unit decrease	NR [~ 27400000] (imputed)	N	waist-hip ratio	http://www.ebi.ac.uk/efo/EFO_0004343	GCST008996	Genome-wide genotyping array
2019-11-04	30239722	Pulit SL	2018-09-14	Hum Mol Genet	www.ncbi.nlm.nih.gov/pubmed/30239722	Meta-analysis of genome-wide association studies for body fat distribution in 694,649 individuals of European ancestry.	Waist-hip ratio	697,734 European ancestry individuals	NA	1q25.2	1	177920345	NA	LINC01741 - SEC16B	ENSG00000236720	ENSG00000120341		208070	3611	rs543874-A	rs543874	0	543874	upstream_gene_variant	1	0.7802	8e-22	21.0969		0.0203	[0.016-0.024] unit decrease	NR [~ 27400000] (imputed)	N	waist-hip ratio	http://www.ebi.ac.uk/efo/EFO_0004343	GCST008996	Genome-wide genotyping array
2019-11-04	30239722	Pulit SL	2018-09-14	Hum Mol Genet	www.ncbi.nlm.nih.gov/pubmed/30239722	Meta-analysis of genome-wide association studies for body fat distribution in 694,649 individuals of European ancestry.	Waist-hip ratio	697,734 European ancestry individuals	NA	13q14.3	13	54181939	NA	LINC00458 - NA	ENSG00000234787			39620		rs564930-T	rs564930	0	564930	intergenic_variant	1	0.1229	2e-11	10.699		0.0202	[0.014-0.026] unit increase	NR [~ 27400000] (imputed)	N	waist-hip ratio	http://www.ebi.ac.uk/efo/EFO_0004343	GCST008996	Genome-wide genotyping array
2019-11-04	30239722	Pulit SL	2018-09-14	Hum Mol Genet	www.ncbi.nlm.nih.gov/pubmed/30239722	Meta-analysis of genome-wide association studies for body fat distribution in 694,649 individuals of European ancestry.	Waist-hip ratio	697,734 European ancestry individuals	NA	11q24.1	11	122143402	NA	MIR100HG			ENSG00000255248			rs579682-T	rs579682	0	579682	intron_variant	0	0.7141	2e-11	10.699		0.0133	[0.0094-0.0172] unit decrease	NR [~ 27400000] (imputed)	N	waist-hip ratio	http://www.ebi.ac.uk/efo/EFO_0004343	GCST008996	Genome-wide genotyping array
2019-11-04	30239722	Pulit SL	2018-09-14	Hum Mol Genet	www.ncbi.nlm.nih.gov/pubmed/30239722	Meta-analysis of genome-wide association studies for body fat distribution in 694,649 individuals of European ancestry.	Waist-hip ratio	697,734 European ancestry individuals	NA	17q21.2	17	42546057	NA	NAGLU - HSD17B1P1	ENSG00000108784	ENSG00000108785		1608	707	rs591939-A	rs591939	0	591939	intron_variant	1	0.7547	9e-15	14.0458		0.0177	[0.013-0.022] unit decrease	NR [~ 27400000] (imputed)	N	waist-hip ratio	http://www.ebi.ac.uk/efo/EFO_0004343	GCST008996	Genome-wide genotyping array
2019-11-04	30239722	Pulit SL	2018-09-14	Hum Mol Genet	www.ncbi.nlm.nih.gov/pubmed/30239722	Meta-analysis of genome-wide association studies for body fat distribution in 694,649 individuals of European ancestry.	Waist-hip ratio	697,734 European ancestry individuals	NA	20q13.2	20	52366331	NA	LINC01524			ENSG00000234948			rs6021889-A	rs6021889	0	6021889	intron_variant	0	0.7102	2e-27	26.699		0.0203	[0.017-0.024] unit increase	NR [~ 27400000] (imputed)	N	waist-hip ratio	http://www.ebi.ac.uk/efo/EFO_0004343	GCST008996	Genome-wide genotyping array
2019-11-04	30239722	Pulit SL	2018-09-14	Hum Mol Genet	www.ncbi.nlm.nih.gov/pubmed/30239722	Meta-analysis of genome-wide association studies for body fat distribution in 694,649 individuals of European ancestry.	Waist-hip ratio	697,734 European ancestry individuals	NA	6q24.1	6	139508529	NA	LINC01625 - ATP5PBP6	ENSG00000238099	ENSG00000219806		33871	105909	rs605066-T	rs605066	0	605066	intron_variant	1	0.5834	2e-26	25.699		0.0192	[0.016-0.023] unit decrease	NR [~ 27400000] (imputed)	N	waist-hip ratio	http://www.ebi.ac.uk/efo/EFO_0004343	GCST008996	Genome-wide genotyping array
2019-11-04	30239722	Pulit SL	2018-09-14	Hum Mol Genet	www.ncbi.nlm.nih.gov/pubmed/30239722	Meta-analysis of genome-wide association studies for body fat distribution in 694,649 individuals of European ancestry.	Waist-hip ratio	697,734 European ancestry individuals	NA	20q13.11	20	43382356	NA	PPIAP21 - RNU6-743P	ENSG00000226038	ENSG00000201021		151096	23117	rs6130360-A	rs6130360	0	6130360	intergenic_variant	1	0.8485	1e-09	9		0.0151	[0.01-0.02] unit increase	NR [~ 27400000] (imputed)	N	waist-hip ratio	http://www.ebi.ac.uk/efo/EFO_0004343	GCST008996	Genome-wide genotyping array
2019-11-04	30239722	Pulit SL	2018-09-14	Hum Mol Genet	www.ncbi.nlm.nih.gov/pubmed/30239722	Meta-analysis of genome-wide association studies for body fat distribution in 694,649 individuals of European ancestry.	Waist-hip ratio	697,734 European ancestry individuals	NA	18q11.2	18	23489104	NA	RIOK3 - RMC1	ENSG00000101782	ENSG00000141452		2501	14366	rs62095889-A	rs62095889	0	62095889	intergenic_variant	1	0.3426	2e-15	14.699		0.0166	[0.012-0.021] unit decrease	NR [~ 27400000] (imputed)	N	waist-hip ratio	http://www.ebi.ac.uk/efo/EFO_0004343	GCST008996	Genome-wide genotyping array
2019-11-04	30239722	Pulit SL	2018-09-14	Hum Mol Genet	www.ncbi.nlm.nih.gov/pubmed/30239722	Meta-analysis of genome-wide association studies for body fat distribution in 694,649 individuals of European ancestry.	Waist-hip ratio	697,734 European ancestry individuals	NA	8q12.1	8	59351906	NA							rs62506196-A	rs62506196	0	62506196	intergenic_variant	1	0.8376	3e-09	8.52288		0.0159	[0.011-0.021] unit decrease	NR [~ 27400000] (imputed)	N	waist-hip ratio	http://www.ebi.ac.uk/efo/EFO_0004343	GCST008996	Genome-wide genotyping array
2019-11-04	30239722	Pulit SL	2018-09-14	Hum Mol Genet	www.ncbi.nlm.nih.gov/pubmed/30239722	Meta-analysis of genome-wide association studies for body fat distribution in 694,649 individuals of European ancestry.	Waist-hip ratio	697,734 European ancestry individuals	NA	12p11.21	12	30712576	NA	CAPRIN2			ENSG00000110888			rs10843817-A	rs10843817	0	10843817	intron_variant	0	0.7604	6e-10	9.22185		0.0127	[0.0088-0.0166] unit increase	NR [~ 27400000] (imputed)	N	waist-hip ratio	http://www.ebi.ac.uk/efo/EFO_0004343	GCST008996	Genome-wide genotyping array
2019-11-04	30239722	Pulit SL	2018-09-14	Hum Mol Genet	www.ncbi.nlm.nih.gov/pubmed/30239722	Meta-analysis of genome-wide association studies for body fat distribution in 694,649 individuals of European ancestry.	Waist-hip ratio	697,734 European ancestry individuals	NA	15q21.3	15	52751805	NA	FAM214A - ONECUT1	ENSG00000047346	ENSG00000169856		41988	3248	rs10851523-C	rs10851523	0	10851523	downstream_gene_variant	1	0.2742	2e-09	8.69897		0.0118	[0.0079-0.0157] unit decrease	NR [~ 27400000] (imputed)	N	waist-hip ratio	http://www.ebi.ac.uk/efo/EFO_0004343	GCST008996	Genome-wide genotyping array
2019-11-04	30239722	Pulit SL	2018-09-14	Hum Mol Genet	www.ncbi.nlm.nih.gov/pubmed/30239722	Meta-analysis of genome-wide association studies for body fat distribution in 694,649 individuals of European ancestry.	Waist-hip ratio	697,734 European ancestry individuals	NA	12q13.13	12	54027692	NA	HOXC6, HOXC4			ENSG00000197757, ENSG00000198353			rs10876528-A	rs10876528	0	10876528	intron_variant	0	0.351	9e-39	38.0458		0.0236	[0.02-0.027] unit increase	NR [~ 27400000] (imputed)	N	waist-hip ratio	http://www.ebi.ac.uk/efo/EFO_0004343	GCST008996	Genome-wide genotyping array
2019-11-04	30239722	Pulit SL	2018-09-14	Hum Mol Genet	www.ncbi.nlm.nih.gov/pubmed/30239722	Meta-analysis of genome-wide association studies for body fat distribution in 694,649 individuals of European ancestry.	Waist-hip ratio	697,734 European ancestry individuals	NA	11q13.1	11	65510990	NA	MALAT1 - SNRPGP19	ENSG00000251562	ENSG00000270526		4474	3413	rs10896012-T	rs10896012	0	10896012	downstream_gene_variant	1	0.7853	2e-16	15.699		0.018	[0.014-0.022] unit decrease	NR [~ 27400000] (imputed)	N	waist-hip ratio	http://www.ebi.ac.uk/efo/EFO_0004343	GCST008996	Genome-wide genotyping array
2019-11-04	30239722	Pulit SL	2018-09-14	Hum Mol Genet	www.ncbi.nlm.nih.gov/pubmed/30239722	Meta-analysis of genome-wide association studies for body fat distribution in 694,649 individuals of European ancestry.	Waist-hip ratio	697,734 European ancestry individuals	NA	1q24.2	1	170403362	NA	HAUS4P1 - GORAB-AS1	ENSG00000226967	ENSG00000231407		32995	57091	rs10919388-A	rs10919388	0	10919388	intergenic_variant	1	0.2729	6e-43	42.2218		0.0266	[0.023-0.03] unit decrease	NR [~ 27400000] (imputed)	N	waist-hip ratio	http://www.ebi.ac.uk/efo/EFO_0004343	GCST008996	Genome-wide genotyping array
2019-11-04	30239722	Pulit SL	2018-09-14	Hum Mol Genet	www.ncbi.nlm.nih.gov/pubmed/30239722	Meta-analysis of genome-wide association studies for body fat distribution in 694,649 individuals of European ancestry.	Waist-hip ratio	697,734 European ancestry individuals	NA	1p12	1	119004219	NA	TBX15 - WARS2	ENSG00000092607	ENSG00000116874		14663	26997	rs10923724-T	rs10923724	0	10923724	upstream_gene_variant	1	0.5565	2e-45	44.699		0.024	[0.021-0.027] unit increase	NR [~ 27400000] (imputed)	N	waist-hip ratio	http://www.ebi.ac.uk/efo/EFO_0004343	GCST008996	Genome-wide genotyping array
2019-11-04	30239722	Pulit SL	2018-09-14	Hum Mol Genet	www.ncbi.nlm.nih.gov/pubmed/30239722	Meta-analysis of genome-wide association studies for body fat distribution in 694,649 individuals of European ancestry.	Waist-hip ratio	697,734 European ancestry individuals	NA	9q31.1	9	104964637	NA	ABCA1 - CT70	ENSG00000165029	ENSG00000230013		36482	5956	rs10991433-T	rs10991433	0	10991433	intergenic_variant	1	0.8956	6e-20	19.2218		0.0254	[0.02-0.031] unit decrease	NR [~ 27400000] (imputed)	N	waist-hip ratio	http://www.ebi.ac.uk/efo/EFO_0004343	GCST008996	Genome-wide genotyping array
2019-11-04	30239722	Pulit SL	2018-09-14	Hum Mol Genet	www.ncbi.nlm.nih.gov/pubmed/30239722	Meta-analysis of genome-wide association studies for body fat distribution in 694,649 individuals of European ancestry.	Waist-hip ratio	697,734 European ancestry individuals	NA	5q33.3	5	158588895	NA							rs1122080-A	rs1122080	0	1122080	regulatory_region_variant	1	0.2045	2e-09	8.69897		0.0131	[0.0088-0.0174] unit decrease	NR [~ 27400000] (imputed)	N	waist-hip ratio	http://www.ebi.ac.uk/efo/EFO_0004343	GCST008996	Genome-wide genotyping array
2019-11-04	30239722	Pulit SL	2018-09-14	Hum Mol Genet	www.ncbi.nlm.nih.gov/pubmed/30239722	Meta-analysis of genome-wide association studies for body fat distribution in 694,649 individuals of European ancestry.	Waist-hip ratio	697,734 European ancestry individuals	NA	20q13.2	20	53082650	NA	TSHZ2			ENSG00000182463			rs910382-A	rs910382	0	910382	intron_variant	0	0.4935	2e-21	20.699		0.0169	[0.013-0.02] unit decrease	NR [~ 27400000] (imputed)	N	waist-hip ratio	http://www.ebi.ac.uk/efo/EFO_0004343	GCST008996	Genome-wide genotyping array
2019-11-04	30239722	Pulit SL	2018-09-14	Hum Mol Genet	www.ncbi.nlm.nih.gov/pubmed/30239722	Meta-analysis of genome-wide association studies for body fat distribution in 694,649 individuals of European ancestry.	Waist-hip ratio	697,734 European ancestry individuals	NA	2p16.1	2	58565242	NA	LINC01122			ENSG00000233723			rs929641-A	rs929641	0	929641	intron_variant	0	0.5889	8e-14	13.0969		0.0127	[0.0094-0.016] unit increase	NR [~ 27400000] (imputed)	N	waist-hip ratio	http://www.ebi.ac.uk/efo/EFO_0004343	GCST008996	Genome-wide genotyping array
2019-11-04	30239722	Pulit SL	2018-09-14	Hum Mol Genet	www.ncbi.nlm.nih.gov/pubmed/30239722	Meta-analysis of genome-wide association studies for body fat distribution in 694,649 individuals of European ancestry.	Waist-hip ratio	697,734 European ancestry individuals	NA	6p23	6	14572832	NA	NA - RNU6-793P		ENSG00000206960			73703	rs9296938-A	rs9296938	0	9296938	intergenic_variant	1	0.2501	2e-12	11.699		0.0145	[0.011-0.018] unit decrease	NR [~ 27400000] (imputed)	N	waist-hip ratio	http://www.ebi.ac.uk/efo/EFO_0004343	GCST008996	Genome-wide genotyping array
2019-11-04	30239722	Pulit SL	2018-09-14	Hum Mol Genet	www.ncbi.nlm.nih.gov/pubmed/30239722	Meta-analysis of genome-wide association studies for body fat distribution in 694,649 individuals of European ancestry.	Waist-hip ratio	697,734 European ancestry individuals	NA	16q12.2	16	53832063	NA	FTO			ENSG00000140718			rs9302652-T	rs9302652	0	9302652	intron_variant	0	0.7344	4e-15	14.3979		0.0152	[0.011-0.019] unit decrease	NR [~ 27400000] (imputed)	N	waist-hip ratio	http://www.ebi.ac.uk/efo/EFO_0004343	GCST008996	Genome-wide genotyping array
2019-11-04	30239722	Pulit SL	2018-09-14	Hum Mol Genet	www.ncbi.nlm.nih.gov/pubmed/30239722	Meta-analysis of genome-wide association studies for body fat distribution in 694,649 individuals of European ancestry.	Waist-hip ratio	697,734 European ancestry individuals	NA	6q14.3	6	84686401	NA	LINC01611 - TBX18	ENSG00000231776	ENSG00000112837		130249	950	rs9362083-A	rs9362083	0	9362083	upstream_gene_variant	1	0.5866	8e-11	10.0969		0.0117	[0.0082-0.0152] unit decrease	NR [~ 27400000] (imputed)	N	waist-hip ratio	http://www.ebi.ac.uk/efo/EFO_0004343	GCST008996	Genome-wide genotyping array
2019-11-04	30239722	Pulit SL	2018-09-14	Hum Mol Genet	www.ncbi.nlm.nih.gov/pubmed/30239722	Meta-analysis of genome-wide association studies for body fat distribution in 694,649 individuals of European ancestry.	Waist-hip ratio	697,734 European ancestry individuals	NA	15q24.1	15	74776941	NA	CYP1A2 - CSK	ENSG00000140505	ENSG00000103653		20334	5139	rs936226-T	rs936226	0	936226	intergenic_variant	1	0.7294	2e-09	8.69897		0.0114	[0.0077-0.0151] unit increase	NR [~ 27400000] (imputed)	N	waist-hip ratio	http://www.ebi.ac.uk/efo/EFO_0004343	GCST008996	Genome-wide genotyping array
2019-11-04	30239722	Pulit SL	2018-09-14	Hum Mol Genet	www.ncbi.nlm.nih.gov/pubmed/30239722	Meta-analysis of genome-wide association studies for body fat distribution in 694,649 individuals of European ancestry.	Waist-hip ratio	697,734 European ancestry individuals	NA	6p21.1	6	43843237	NA	VEGFA - LINC02537	ENSG00000112715	ENSG00000283215		56750	1641	rs9369425-A	rs9369425	0	9369425	regulatory_region_variant	1	0.7078	1e-23	23		0.0195	[0.016-0.023] unit increase	NR [~ 27400000] (imputed)	N	waist-hip ratio	http://www.ebi.ac.uk/efo/EFO_0004343	GCST008996	Genome-wide genotyping array
2019-11-04	30239722	Pulit SL	2018-09-14	Hum Mol Genet	www.ncbi.nlm.nih.gov/pubmed/30239722	Meta-analysis of genome-wide association studies for body fat distribution in 694,649 individuals of European ancestry.	Waist-hip ratio	697,734 European ancestry individuals	NA	6p12.1	6	53925032	NA	LRRC1 - MLIP	ENSG00000137269	ENSG00000146147		907	4950	rs9370243-T	rs9370243	0	9370243	intergenic_variant	1	0.0804	1e-09	9		0.0198	[0.014-0.026] unit increase	NR [~ 27400000] (imputed)	N	waist-hip ratio	http://www.ebi.ac.uk/efo/EFO_0004343	GCST008996	Genome-wide genotyping array
2019-11-04	30239722	Pulit SL	2018-09-14	Hum Mol Genet	www.ncbi.nlm.nih.gov/pubmed/30239722	Meta-analysis of genome-wide association studies for body fat distribution in 694,649 individuals of European ancestry.	Waist-hip ratio	697,734 European ancestry individuals	NA	1p33	1	49462817	NA	AGBL4-IT1, AGBL4			ENSG00000225623, ENSG00000186094			rs946106-T	rs946106	0	946106	intron_variant	0	0.7664	3e-17	16.5229		0.017	[0.013-0.021] unit decrease	NR [~ 27400000] (imputed)	N	waist-hip ratio	http://www.ebi.ac.uk/efo/EFO_0004343	GCST008996	Genome-wide genotyping array
2019-11-04	30239722	Pulit SL	2018-09-14	Hum Mol Genet	www.ncbi.nlm.nih.gov/pubmed/30239722	Meta-analysis of genome-wide association studies for body fat distribution in 694,649 individuals of European ancestry.	Waist-hip ratio	697,734 European ancestry individuals	NA	10q23.33	10	92354876	NA	MARCHF5 - MARK2P9	ENSG00000198060	ENSG00000232709		912	63791	rs950732-T	rs950732	0	950732	regulatory_region_variant	1	0.5746	2e-11	10.699		0.012	[0.0085-0.0155] unit increase	NR [~ 27400000] (imputed)	N	waist-hip ratio	http://www.ebi.ac.uk/efo/EFO_0004343	GCST008996	Genome-wide genotyping array
2019-11-04	30239722	Pulit SL	2018-09-14	Hum Mol Genet	www.ncbi.nlm.nih.gov/pubmed/30239722	Meta-analysis of genome-wide association studies for body fat distribution in 694,649 individuals of European ancestry.	Waist-hip ratio	697,734 European ancestry individuals	NA	13q34	13	110388451	NA	COL4A2			ENSG00000134871			rs9515201-A	rs9515201	0	9515201	intron_variant	0	0.3068	7e-11	10.1549		0.0121	[0.0086-0.0156] unit decrease	NR [~ 27400000] (imputed)	N	waist-hip ratio	http://www.ebi.ac.uk/efo/EFO_0004343	GCST008996	Genome-wide genotyping array
2019-11-04	30239722	Pulit SL	2018-09-14	Hum Mol Genet	www.ncbi.nlm.nih.gov/pubmed/30239722	Meta-analysis of genome-wide association studies for body fat distribution in 694,649 individuals of European ancestry.	Waist-hip ratio	697,734 European ancestry individuals	NA	2q31.3	2	180743024	NA	SCHLAP1			ENSG00000281131			rs9630986-C	rs9630986	0	9630986	intron_variant	0	0.6685	1e-10	10		0.0122	[0.0085-0.0159] unit increase	NR [~ 27400000] (imputed)	N	waist-hip ratio	http://www.ebi.ac.uk/efo/EFO_0004343	GCST008996	Genome-wide genotyping array
2019-11-04	30239722	Pulit SL	2018-09-14	Hum Mol Genet	www.ncbi.nlm.nih.gov/pubmed/30239722	Meta-analysis of genome-wide association studies for body fat distribution in 694,649 individuals of European ancestry.	Waist-hip ratio	697,734 European ancestry individuals	NA	8p21.2	8	23753126	NA	NKX2-6 - STC1	ENSG00000180053	ENSG00000159167		46370	88803	rs9644033-A	rs9644033	0	9644033	intron_variant	1	0.7545	2e-19	18.699		0.0188	[0.015-0.023] unit increase	NR [~ 27400000] (imputed)	N	waist-hip ratio	http://www.ebi.ac.uk/efo/EFO_0004343	GCST008996	Genome-wide genotyping array
2019-11-04	30239722	Pulit SL	2018-09-14	Hum Mol Genet	www.ncbi.nlm.nih.gov/pubmed/30239722	Meta-analysis of genome-wide association studies for body fat distribution in 694,649 individuals of European ancestry.	Waist-hip ratio	697,734 European ancestry individuals	NA	1p21.3	1	97957593	NA	DPYD, MIR137HG			ENSG00000188641, ENSG00000225206			rs9659380-A	rs9659380	0	9659380	intron_variant	0	0.8372	5e-14	13.301		0.0179	[0.013-0.023] unit decrease	NR [~ 27400000] (imputed)	N	waist-hip ratio	http://www.ebi.ac.uk/efo/EFO_0004343	GCST008996	Genome-wide genotyping array
2019-11-04	30239722	Pulit SL	2018-09-14	Hum Mol Genet	www.ncbi.nlm.nih.gov/pubmed/30239722	Meta-analysis of genome-wide association studies for body fat distribution in 694,649 individuals of European ancestry.	Waist-hip ratio	697,734 European ancestry individuals	NA	20p12.3	20	6642727	NA	CASC20 - LINC01713	ENSG00000229876	ENSG00000228482		114268	88353	rs979012-T	rs979012	0	979012	intergenic_variant	1	0.3637	8e-11	10.0969		0.0116	[0.0081-0.0151] unit increase	NR [~ 27400000] (imputed)	N	waist-hip ratio	http://www.ebi.ac.uk/efo/EFO_0004343	GCST008996	Genome-wide genotyping array
2019-11-04	30239722	Pulit SL	2018-09-14	Hum Mol Genet	www.ncbi.nlm.nih.gov/pubmed/30239722	Meta-analysis of genome-wide association studies for body fat distribution in 694,649 individuals of European ancestry.	Waist-hip ratio	697,734 European ancestry individuals	NA	12p13.1	12	14264245	NA	GNAI2P1 - RPL30P11	ENSG00000255749	ENSG00000244573		9019	92597	rs11055887-A	rs11055887	0	11055887	intergenic_variant	1	0.1934	4e-09	8.39794		0.0133	[0.0088-0.0178] unit decrease	NR [~ 27400000] (imputed)	N	waist-hip ratio	http://www.ebi.ac.uk/efo/EFO_0004343	GCST008996	Genome-wide genotyping array
2019-11-04	30239722	Pulit SL	2018-09-14	Hum Mol Genet	www.ncbi.nlm.nih.gov/pubmed/30239722	Meta-analysis of genome-wide association studies for body fat distribution in 694,649 individuals of European ancestry.	Waist-hip ratio	697,734 European ancestry individuals	NA	12q14.3	12	66047904	NA	RPL21P18 - RNA5SP362	ENSG00000213343	ENSG00000251857		10190	18317	rs11176015-T	rs11176015	0	11176015	intergenic_variant	1	0.293	7e-14	13.1549		0.0151	[0.011-0.019] unit increase	NR [~ 27400000] (imputed)	N	waist-hip ratio	http://www.ebi.ac.uk/efo/EFO_0004343	GCST008996	Genome-wide genotyping array
2019-11-04	30239722	Pulit SL	2018-09-14	Hum Mol Genet	www.ncbi.nlm.nih.gov/pubmed/30239722	Meta-analysis of genome-wide association studies for body fat distribution in 694,649 individuals of European ancestry.	Waist-hip ratio	697,734 European ancestry individuals	NA	10q23.33	10	93587048	NA	FFAR4			ENSG00000186188			rs11187537-C	rs11187537	0	11187537	intron_variant	0	0.2632	2e-10	9.69897		0.013	[0.0091-0.0169] unit increase	NR [~ 27400000] (imputed)	N	waist-hip ratio	http://www.ebi.ac.uk/efo/EFO_0004343	GCST008996	Genome-wide genotyping array
2019-11-04	30239722	Pulit SL	2018-09-14	Hum Mol Genet	www.ncbi.nlm.nih.gov/pubmed/30239722	Meta-analysis of genome-wide association studies for body fat distribution in 694,649 individuals of European ancestry.	Waist-hip ratio	697,734 European ancestry individuals	NA	11q23.3	11	116910829	NA	SIK3			ENSG00000160584			rs11216183-A	rs11216183	0	11216183	intron_variant	0	0.0923	3e-11	10.5229		0.0226	[0.016-0.029] unit increase	NR [~ 27400000] (imputed)	N	waist-hip ratio	http://www.ebi.ac.uk/efo/EFO_0004343	GCST008996	Genome-wide genotyping array
2019-11-04	30239722	Pulit SL	2018-09-14	Hum Mol Genet	www.ncbi.nlm.nih.gov/pubmed/30239722	Meta-analysis of genome-wide association studies for body fat distribution in 694,649 individuals of European ancestry.	Waist-hip ratio	697,734 European ancestry individuals	NA	4p15.2	4	26061368	NA	NA - LINC02357		ENSG00000283314			9386	rs10019888-A	rs10019888	0	10019888	regulatory_region_variant	1	0.8133	8e-20	19.0969		0.0208	[0.016-0.025] unit decrease	NR [~ 27400000] (imputed)	N	waist-hip ratio	http://www.ebi.ac.uk/efo/EFO_0004343	GCST008996	Genome-wide genotyping array
2019-11-04	30239722	Pulit SL	2018-09-14	Hum Mol Genet	www.ncbi.nlm.nih.gov/pubmed/30239722	Meta-analysis of genome-wide association studies for body fat distribution in 694,649 individuals of European ancestry.	Waist-hip ratio	697,734 European ancestry individuals	NA	3q25.31	3	157079859	NA	LEKR1 - LINC00880	ENSG00000197980	ENSG00000243629		33730	1808	rs10049088-T	rs10049088	0	10049088	upstream_gene_variant	1	0.3814	1e-53	53		0.0271	[0.024-0.031] unit decrease	NR [~ 27400000] (imputed)	N	waist-hip ratio	http://www.ebi.ac.uk/efo/EFO_0004343	GCST008996	Genome-wide genotyping array
2019-11-04	30239722	Pulit SL	2018-09-14	Hum Mol Genet	www.ncbi.nlm.nih.gov/pubmed/30239722	Meta-analysis of genome-wide association studies for body fat distribution in 694,649 individuals of European ancestry.	Waist-hip ratio	697,734 European ancestry individuals	NA	5q35.2	5	173854774	NA	LINC01485 - CPEB4	ENSG00000254211	ENSG00000113742		45735	33575	rs10070064-T	rs10070064	0	10070064	intergenic_variant	1	0.2645	4e-18	17.3979		0.0175	[0.014-0.021] unit increase	NR [~ 27400000] (imputed)	N	waist-hip ratio	http://www.ebi.ac.uk/efo/EFO_0004343	GCST008996	Genome-wide genotyping array
2019-11-04	30239722	Pulit SL	2018-09-14	Hum Mol Genet	www.ncbi.nlm.nih.gov/pubmed/30239722	Meta-analysis of genome-wide association studies for body fat distribution in 694,649 individuals of European ancestry.	Waist-hip ratio	697,734 European ancestry individuals	NA	14q12	14	25458973	NA	OR7K1P - LINC02306	ENSG00000258275	ENSG00000257986		100284	188331	rs10132280-A	rs10132280	0	10132280	intergenic_variant	1	0.3106	3e-10	9.52288		0.0116	[0.0081-0.0151] unit decrease	NR [~ 27400000] (imputed)	N	waist-hip ratio	http://www.ebi.ac.uk/efo/EFO_0004343	GCST008996	Genome-wide genotyping array
2019-11-04	30239722	Pulit SL	2018-09-14	Hum Mol Genet	www.ncbi.nlm.nih.gov/pubmed/30239722	Meta-analysis of genome-wide association studies for body fat distribution in 694,649 individuals of European ancestry.	Waist-hip ratio	697,734 European ancestry individuals	NA	2p21	2	42961980	NA	NA - LINC01819		ENSG00000231826			65843	rs10153926-A	rs10153926	0	10153926	intergenic_variant	1	0.2188	2e-09	8.69897		0.0143	[0.0096-0.019] unit increase	NR [~ 27400000] (imputed)	N	waist-hip ratio	http://www.ebi.ac.uk/efo/EFO_0004343	GCST008996	Genome-wide genotyping array
2019-11-04	30239722	Pulit SL	2018-09-14	Hum Mol Genet	www.ncbi.nlm.nih.gov/pubmed/30239722	Meta-analysis of genome-wide association studies for body fat distribution in 694,649 individuals of European ancestry.	Waist-hip ratio	697,734 European ancestry individuals	NA	18q12.2	18	37110781	NA	KIAA1328			ENSG00000150477			rs10164099-T	rs10164099	0	10164099	intron_variant	0	0.8742	1e-09	9		0.0149	[0.01-0.0198] unit decrease	NR [~ 27400000] (imputed)	N	waist-hip ratio	http://www.ebi.ac.uk/efo/EFO_0004343	GCST008996	Genome-wide genotyping array
2019-11-04	30239722	Pulit SL	2018-09-14	Hum Mol Genet	www.ncbi.nlm.nih.gov/pubmed/30239722	Meta-analysis of genome-wide association studies for body fat distribution in 694,649 individuals of European ancestry.	Waist-hip ratio	697,734 European ancestry individuals	NA	2q35	2	218305802	NA	PNKD			ENSG00000127838			rs1017698-A	rs1017698	0	1017698	intron_variant	0	0.5974	5e-10	9.30103		0.0113	[0.0078-0.0148] unit decrease	NR [~ 27400000] (imputed)	N	waist-hip ratio	http://www.ebi.ac.uk/efo/EFO_0004343	GCST008996	Genome-wide genotyping array
2019-11-04	30239722	Pulit SL	2018-09-14	Hum Mol Genet	www.ncbi.nlm.nih.gov/pubmed/30239722	Meta-analysis of genome-wide association studies for body fat distribution in 694,649 individuals of European ancestry.	Waist-hip ratio	697,734 European ancestry individuals	NA	2q24.2	2	160287544	NA	RBMS1			ENSG00000153250			rs1020731-A	rs1020731	0	1020731	intron_variant	0	0.7021	6e-11	10.2218		0.0127	[0.009-0.0164] unit increase	NR [~ 27400000] (imputed)	N	waist-hip ratio	http://www.ebi.ac.uk/efo/EFO_0004343	GCST008996	Genome-wide genotyping array
2019-11-04	30239722	Pulit SL	2018-09-14	Hum Mol Genet	www.ncbi.nlm.nih.gov/pubmed/30239722	Meta-analysis of genome-wide association studies for body fat distribution in 694,649 individuals of European ancestry.	Waist-hip ratio	697,734 European ancestry individuals	NA	19p13.2	19	7199967	NA	INSR			ENSG00000171105			rs1035940-C	rs1035940	0	1035940	intron_variant	0	0.2762	1e-09	9		0.012	[0.0081-0.0159] unit increase	NR [~ 27400000] (imputed)	N	waist-hip ratio	http://www.ebi.ac.uk/efo/EFO_0004343	GCST008996	Genome-wide genotyping array
2019-11-04	30239722	Pulit SL	2018-09-14	Hum Mol Genet	www.ncbi.nlm.nih.gov/pubmed/30239722	Meta-analysis of genome-wide association studies for body fat distribution in 694,649 individuals of European ancestry.	Waist-hip ratio	697,734 European ancestry individuals	NA	5q23.1	5	119393591	NA	TNFAIP8			ENSG00000145779			rs1045241-T	rs1045241	0	1045241	3_prime_UTR_variant	0	0.2816	9e-11	10.0458		0.0123	[0.0086-0.016] unit decrease	NR [~ 27400000] (imputed)	N	waist-hip ratio	http://www.ebi.ac.uk/efo/EFO_0004343	GCST008996	Genome-wide genotyping array
2019-11-04	30239722	Pulit SL	2018-09-14	Hum Mol Genet	www.ncbi.nlm.nih.gov/pubmed/30239722	Meta-analysis of genome-wide association studies for body fat distribution in 694,649 individuals of European ancestry.	Waist-hip ratio	697,734 European ancestry individuals	NA	13q12.3	13	30459095	NA	HMGB1			ENSG00000189403			rs1045411-T	rs1045411	0	1045411	3_prime_UTR_variant	0	0.2792	1e-15	15		0.0155	[0.012-0.019] unit decrease	NR [~ 27400000] (imputed)	N	waist-hip ratio	http://www.ebi.ac.uk/efo/EFO_0004343	GCST008996	Genome-wide genotyping array
2019-11-04	30239722	Pulit SL	2018-09-14	Hum Mol Genet	www.ncbi.nlm.nih.gov/pubmed/30239722	Meta-analysis of genome-wide association studies for body fat distribution in 694,649 individuals of European ancestry.	Waist-hip ratio	697,734 European ancestry individuals	NA	5p15.33	5	4010021	NA							rs10475249-C	rs10475249	0	10475249	intergenic_variant	1	0.5488	1e-11	11		0.0134	[0.0095-0.0173] unit increase	NR [~ 27400000] (imputed)	N	waist-hip ratio	http://www.ebi.ac.uk/efo/EFO_0004343	GCST008996	Genome-wide genotyping array
2019-11-04	30239722	Pulit SL	2018-09-14	Hum Mol Genet	www.ncbi.nlm.nih.gov/pubmed/30239722	Meta-analysis of genome-wide association studies for body fat distribution in 694,649 individuals of European ancestry.	Waist-hip ratio	697,734 European ancestry individuals	NA	3p22.3	3	35593653	NA	NA - ARPP21		ENSG00000172995			45292	rs10490869-A	rs10490869	0	10490869	intergenic_variant	1	0.7964	9e-17	16.0458		0.0183	[0.014-0.023] unit decrease	NR [~ 27400000] (imputed)	N	waist-hip ratio	http://www.ebi.ac.uk/efo/EFO_0004343	GCST008996	Genome-wide genotyping array
2019-11-04	30239722	Pulit SL	2018-09-14	Hum Mol Genet	www.ncbi.nlm.nih.gov/pubmed/30239722	Meta-analysis of genome-wide association studies for body fat distribution in 694,649 individuals of European ancestry.	Waist-hip ratio	697,734 European ancestry individuals	NA	6q16.1	6	97498520	NA							rs10499013-A	rs10499013	0	10499013	intron_variant	1	0.28	5e-10	9.30103		0.0125	[0.0086-0.0164] unit decrease	NR [~ 27400000] (imputed)	N	waist-hip ratio	http://www.ebi.ac.uk/efo/EFO_0004343	GCST008996	Genome-wide genotyping array
2019-11-04	30239722	Pulit SL	2018-09-14	Hum Mol Genet	www.ncbi.nlm.nih.gov/pubmed/30239722	Meta-analysis of genome-wide association studies for body fat distribution in 694,649 individuals of European ancestry.	Waist-hip ratio	697,734 European ancestry individuals	NA	12q23.3	12	108062051	NA	NA - WSCD2		ENSG00000075035			67237	rs10507223-C	rs10507223	0	10507223	intergenic_variant	1	0.7667	5e-10	9.30103		0.0134	[0.0091-0.0177] unit increase	NR [~ 27400000] (imputed)	N	waist-hip ratio	http://www.ebi.ac.uk/efo/EFO_0004343	GCST008996	Genome-wide genotyping array
2019-11-04	30239722	Pulit SL	2018-09-14	Hum Mol Genet	www.ncbi.nlm.nih.gov/pubmed/30239722	Meta-analysis of genome-wide association studies for body fat distribution in 694,649 individuals of European ancestry.	Waist-hip ratio	697,734 European ancestry individuals	NA	12q22	12	93698914	NA	CRADD			ENSG00000169372			rs10745659-C	rs10745659	0	10745659	intron_variant	0	0.5607	1e-12	12		0.0127	[0.0092-0.0162] unit decrease	NR [~ 27400000] (imputed)	N	waist-hip ratio	http://www.ebi.ac.uk/efo/EFO_0004343	GCST008996	Genome-wide genotyping array
2019-11-04	30239722	Pulit SL	2018-09-14	Hum Mol Genet	www.ncbi.nlm.nih.gov/pubmed/30239722	Meta-analysis of genome-wide association studies for body fat distribution in 694,649 individuals of European ancestry.	Waist-hip ratio	697,734 European ancestry individuals	NA	10q21.3	10	63559006	NA	REEP3			ENSG00000165476			rs10761785-T	rs10761785	0	10761785	intron_variant	0	0.5135	6e-18	17.2218		0.0147	[0.011-0.018] unit decrease	NR [~ 27400000] (imputed)	N	waist-hip ratio	http://www.ebi.ac.uk/efo/EFO_0004343	GCST008996	Genome-wide genotyping array
2019-11-04	30239722	Pulit SL	2018-09-14	Hum Mol Genet	www.ncbi.nlm.nih.gov/pubmed/30239722	Meta-analysis of genome-wide association studies for body fat distribution in 694,649 individuals of European ancestry.	Waist-hip ratio	697,734 European ancestry individuals	NA	10q23.31	10	87844975	NA	CFL1P1, CFL1P1			ENSG00000282866, ENSG00000223820			rs10788569-T	rs10788569	0	10788569	non_coding_transcript_exon_variant	0	0.7235	4e-12	11.3979		0.0134	[0.0097-0.0171] unit decrease	NR [~ 27400000] (imputed)	N	waist-hip ratio	http://www.ebi.ac.uk/efo/EFO_0004343	GCST008996	Genome-wide genotyping array
2019-11-04	30239722	Pulit SL	2018-09-14	Hum Mol Genet	www.ncbi.nlm.nih.gov/pubmed/30239722	Meta-analysis of genome-wide association studies for body fat distribution in 694,649 individuals of European ancestry.	Waist-hip ratio	697,734 European ancestry individuals	NA	10p11.22	10	33383956	NA	NRP1 - NA	ENSG00000099250			47694		rs10827252-A	rs10827252	0	10827252	regulatory_region_variant	1	0.4934	2e-10	9.69897		0.0113	[0.0078-0.0148] unit decrease	NR [~ 27400000] (imputed)	N	waist-hip ratio	http://www.ebi.ac.uk/efo/EFO_0004343	GCST008996	Genome-wide genotyping array
2019-11-04	30239722	Pulit SL	2018-09-14	Hum Mol Genet	www.ncbi.nlm.nih.gov/pubmed/30239722	Meta-analysis of genome-wide association studies for body fat distribution in 694,649 individuals of European ancestry.	Waist-hip ratio	697,734 European ancestry individuals	NA	11p15.4	11	10054883	NA	SBF2			ENSG00000133812			rs10840349-A	rs10840349	0	10840349	intron_variant	0	0.507	5e-10	9.30103		0.0122	[0.0083-0.0161] unit decrease	NR [~ 27400000] (imputed)	N	waist-hip ratio	http://www.ebi.ac.uk/efo/EFO_0004343	GCST008996	Genome-wide genotyping array
2019-11-04	30239722	Pulit SL	2018-09-14	Hum Mol Genet	www.ncbi.nlm.nih.gov/pubmed/30239722	Meta-analysis of genome-wide association studies for body fat distribution in 694,649 individuals of European ancestry.	Waist-hip ratio	697,734 European ancestry individuals	NA	12p11.23	12	26318431	NA	SSPN - ITPR2	ENSG00000123096	ENSG00000123104		19141	16921	rs10842707-T	rs10842707	0	10842707	intron_variant	1	0.2036	4e-39	38.3979		0.0266	[0.023-0.031] unit increase	NR [~ 27400000] (imputed)	N	waist-hip ratio	http://www.ebi.ac.uk/efo/EFO_0004343	GCST008996	Genome-wide genotyping array
2019-09-22	30575882	Lotta LA	2018-12-01	JAMA	www.ncbi.nlm.nih.gov/pubmed/30575882	Association of Genetic Variants Related to Gluteofemoral vs Abdominal Fat Distribution With Type 2 Diabetes, Coronary Disease, and Cardiovascular Risk Factors.	Waist-hip ratio	663,598 European ancestry individuals	NA	5q11.2	5	56510924	NR	RPL26P19 - C5orf67	ENSG00000226221	ENSG00000225940		5852	643	rs459193-A	rs459193	0	459193	downstream_gene_variant	1	0.24	5e-08	7.30103				Affymetrix [2446094] (imputed)	N	waist-hip ratio	http://www.ebi.ac.uk/efo/EFO_0004343	GCST008734	Genome-wide genotyping array
2019-09-22	30575882	Lotta LA	2018-12-01	JAMA	www.ncbi.nlm.nih.gov/pubmed/30575882	Association of Genetic Variants Related to Gluteofemoral vs Abdominal Fat Distribution With Type 2 Diabetes, Coronary Disease, and Cardiovascular Risk Factors.	Waist-hip ratio	663,598 European ancestry individuals	NA	20p12.3	20	6645571	NR	CASC20 - LINC01713	ENSG00000229876	ENSG00000228482		117112	85509	rs2145272-G	rs2145272	0	2145272	regulatory_region_variant	1	0.36	5e-08	7.30103				Affymetrix [2446094] (imputed)	N	waist-hip ratio	http://www.ebi.ac.uk/efo/EFO_0004343	GCST008734	Genome-wide genotyping array
2019-09-22	30575882	Lotta LA	2018-12-01	JAMA	www.ncbi.nlm.nih.gov/pubmed/30575882	Association of Genetic Variants Related to Gluteofemoral vs Abdominal Fat Distribution With Type 2 Diabetes, Coronary Disease, and Cardiovascular Risk Factors.	Waist-hip ratio	663,598 European ancestry individuals	NA	7p15.2	7	25831489	NR	TSEN15P3 - MIR148A	ENSG00000234922	ENSG00000199085		565199	118430	rs1055144-T	rs1055144	0	1055144	non_coding_transcript_exon_variant	1	0.19	5e-08	7.30103				Affymetrix [2446094] (imputed)	N	waist-hip ratio	http://www.ebi.ac.uk/efo/EFO_0004343	GCST008734	Genome-wide genotyping array
2019-09-22	30575882	Lotta LA	2018-12-01	JAMA	www.ncbi.nlm.nih.gov/pubmed/30575882	Association of Genetic Variants Related to Gluteofemoral vs Abdominal Fat Distribution With Type 2 Diabetes, Coronary Disease, and Cardiovascular Risk Factors.	Waist-hip ratio	663,598 European ancestry individuals	NA	6p21.33	6	31879235	NR	EHMT2-AS1			ENSG00000237080			rs605203-A	rs605203	0	605203	intron_variant	0	0.62	5e-08	7.30103				Affymetrix [2446094] (imputed)	N	waist-hip ratio	http://www.ebi.ac.uk/efo/EFO_0004343	GCST008734	Genome-wide genotyping array
2019-09-22	30575882	Lotta LA	2018-12-01	JAMA	www.ncbi.nlm.nih.gov/pubmed/30575882	Association of Genetic Variants Related to Gluteofemoral vs Abdominal Fat Distribution With Type 2 Diabetes, Coronary Disease, and Cardiovascular Risk Factors.	Waist-hip ratio	663,598 European ancestry individuals	NA	6p21.31	6	34221089	NR	CYCSP55 - HMGA1	ENSG00000214810	ENSG00000137309		1023	15784	rs12214804-C	rs12214804	0	12214804	downstream_gene_variant	1	0.09	5e-08	7.30103				Affymetrix [2446094] (imputed)	N	waist-hip ratio	http://www.ebi.ac.uk/efo/EFO_0004343	GCST008734	Genome-wide genotyping array
2019-09-22	30575882	Lotta LA	2018-12-01	JAMA	www.ncbi.nlm.nih.gov/pubmed/30575882	Association of Genetic Variants Related to Gluteofemoral vs Abdominal Fat Distribution With Type 2 Diabetes, Coronary Disease, and Cardiovascular Risk Factors.	Waist-hip ratio	663,598 European ancestry individuals	NA	8q13.3	8	71557507	NR	EYA1			ENSG00000104313			rs4738141-G	rs4738141	0	4738141	intron_variant	0	0.24	5e-08	7.30103				Affymetrix [2446094] (imputed)	N	waist-hip ratio	http://www.ebi.ac.uk/efo/EFO_0004343	GCST008734	Genome-wide genotyping array
2019-09-22	30575882	Lotta LA	2018-12-01	JAMA	www.ncbi.nlm.nih.gov/pubmed/30575882	Association of Genetic Variants Related to Gluteofemoral vs Abdominal Fat Distribution With Type 2 Diabetes, Coronary Disease, and Cardiovascular Risk Factors.	Waist-hip ratio	663,598 European ancestry individuals	NA	3p21.1	3	52603470	NR	PBRM1			ENSG00000163939			rs2276824-C	rs2276824	0	2276824	intron_variant	0	0.46	5e-08	7.30103				Affymetrix [2446094] (imputed)	N	waist-hip ratio	http://www.ebi.ac.uk/efo/EFO_0004343	GCST008734	Genome-wide genotyping array
2019-09-22	30575882	Lotta LA	2018-12-01	JAMA	www.ncbi.nlm.nih.gov/pubmed/30575882	Association of Genetic Variants Related to Gluteofemoral vs Abdominal Fat Distribution With Type 2 Diabetes, Coronary Disease, and Cardiovascular Risk Factors.	Waist-hip ratio	663,598 European ancestry individuals	NA	3p25.2	3	12447843	NR	PPARG - TSEN2	ENSG00000132170	ENSG00000154743		13487	36578	rs17819328-G	rs17819328	0	17819328	intergenic_variant	1	0.43	5e-08	7.30103				Affymetrix [2446094] (imputed)	N	waist-hip ratio	http://www.ebi.ac.uk/efo/EFO_0004343	GCST008734	Genome-wide genotyping array
2019-09-22	30575882	Lotta LA	2018-12-01	JAMA	www.ncbi.nlm.nih.gov/pubmed/30575882	Association of Genetic Variants Related to Gluteofemoral vs Abdominal Fat Distribution With Type 2 Diabetes, Coronary Disease, and Cardiovascular Risk Factors.	Waist-hip ratio	663,598 European ancestry individuals	NA	17q24.3	17	70457204	NR	CALM2P1 - CASC17	ENSG00000267170	ENSG00000260785		215443	640570	rs8066985-A	rs8066985	0	8066985	intergenic_variant	1	0.49	5e-08	7.30103				Affymetrix [2446094] (imputed)	N	waist-hip ratio	http://www.ebi.ac.uk/efo/EFO_0004343	GCST008734	Genome-wide genotyping array
2019-09-22	30575882	Lotta LA	2018-12-01	JAMA	www.ncbi.nlm.nih.gov/pubmed/30575882	Association of Genetic Variants Related to Gluteofemoral vs Abdominal Fat Distribution With Type 2 Diabetes, Coronary Disease, and Cardiovascular Risk Factors.	Waist-hip ratio	663,598 European ancestry individuals	NA	11q23.1	11	111777274	NR	PPP2R1B - ALG9	ENSG00000137713	ENSG00000086848		10885	4921	rs10502148-C	rs10502148	0	10502148	intron_variant	1	0.64	5e-08	7.30103				Affymetrix [2446094] (imputed)	N	waist-hip ratio	http://www.ebi.ac.uk/efo/EFO_0004343	GCST008734	Genome-wide genotyping array
2019-09-22	30575882	Lotta LA	2018-12-01	JAMA	www.ncbi.nlm.nih.gov/pubmed/30575882	Association of Genetic Variants Related to Gluteofemoral vs Abdominal Fat Distribution With Type 2 Diabetes, Coronary Disease, and Cardiovascular Risk Factors.	Waist-hip ratio	663,598 European ancestry individuals	NA	2q32.1	2	187250671	NR	NA - RNU6-989P		ENSG00000199626			20027	rs1569135-A	rs1569135	0	1569135	intron_variant	1	0.54	5e-08	7.30103				Affymetrix [2446094] (imputed)	N	waist-hip ratio	http://www.ebi.ac.uk/efo/EFO_0004343	GCST008734	Genome-wide genotyping array
2019-09-22	30575882	Lotta LA	2018-12-01	JAMA	www.ncbi.nlm.nih.gov/pubmed/30575882	Association of Genetic Variants Related to Gluteofemoral vs Abdominal Fat Distribution With Type 2 Diabetes, Coronary Disease, and Cardiovascular Risk Factors.	Waist-hip ratio	663,598 European ancestry individuals	NA	14q32.11	14	91080792	NR	DGLUCY			ENSG00000133943			rs7492628-G	rs7492628	0	7492628	intron_variant	0	0.32	5e-08	7.30103				Affymetrix [2446094] (imputed)	N	waist-hip ratio	http://www.ebi.ac.uk/efo/EFO_0004343	GCST008734	Genome-wide genotyping array
2019-09-22	30575882	Lotta LA	2018-12-01	JAMA	www.ncbi.nlm.nih.gov/pubmed/30575882	Association of Genetic Variants Related to Gluteofemoral vs Abdominal Fat Distribution With Type 2 Diabetes, Coronary Disease, and Cardiovascular Risk Factors.	Waist-hip ratio	663,598 European ancestry individuals	NA	5q35.3	5	177100576	NR	FGFR4 - NSD1	ENSG00000160867	ENSG00000165671		2432	31254	rs6556301-T	rs6556301	0	6556301	downstream_gene_variant	1	0.37	5e-08	7.30103				Affymetrix [2446094] (imputed)	N	waist-hip ratio	http://www.ebi.ac.uk/efo/EFO_0004343	GCST008734	Genome-wide genotyping array
2019-09-22	30575882	Lotta LA	2018-12-01	JAMA	www.ncbi.nlm.nih.gov/pubmed/30575882	Association of Genetic Variants Related to Gluteofemoral vs Abdominal Fat Distribution With Type 2 Diabetes, Coronary Disease, and Cardiovascular Risk Factors.	Waist-hip ratio	663,598 European ancestry individuals	NA	9q31.1	9	105125457	NR	RN7SKP191 - NA	ENSG00000201583			28396		rs9792666-A	rs9792666	0	9792666	intron_variant	1	0.96	5e-08	7.30103				Affymetrix [2446094] (imputed)	N	waist-hip ratio	http://www.ebi.ac.uk/efo/EFO_0004343	GCST008734	Genome-wide genotyping array
2019-09-22	30575882	Lotta LA	2018-12-01	JAMA	www.ncbi.nlm.nih.gov/pubmed/30575882	Association of Genetic Variants Related to Gluteofemoral vs Abdominal Fat Distribution With Type 2 Diabetes, Coronary Disease, and Cardiovascular Risk Factors.	Waist-hip ratio	663,598 European ancestry individuals	NA	11q13.1	11	64101590	NR	FLRT1, MACROD1			ENSG00000126500, ENSG00000133315			rs2845885-C	rs2845885	0	2845885	intron_variant	0	0.05	5e-08	7.30103				Affymetrix [2446094] (imputed)	N	waist-hip ratio	http://www.ebi.ac.uk/efo/EFO_0004343	GCST008734	Genome-wide genotyping array
2019-09-22	30575882	Lotta LA	2018-12-01	JAMA	www.ncbi.nlm.nih.gov/pubmed/30575882	Association of Genetic Variants Related to Gluteofemoral vs Abdominal Fat Distribution With Type 2 Diabetes, Coronary Disease, and Cardiovascular Risk Factors.	Waist-hip ratio	663,598 European ancestry individuals	NA	18p11.32	18	2846501	NR	SMCHD1 - EMILIN2	ENSG00000101596	ENSG00000132205		41484	505	rs3810068-T	rs3810068	0	3810068	intron_variant	1	0.61	5e-08	7.30103				Affymetrix [2446094] (imputed)	N	waist-hip ratio	http://www.ebi.ac.uk/efo/EFO_0004343	GCST008734	Genome-wide genotyping array
2019-09-22	30575882	Lotta LA	2018-12-01	JAMA	www.ncbi.nlm.nih.gov/pubmed/30575882	Association of Genetic Variants Related to Gluteofemoral vs Abdominal Fat Distribution With Type 2 Diabetes, Coronary Disease, and Cardiovascular Risk Factors.	Waist-hip ratio	663,598 European ancestry individuals	NA	7p15.2	7	27184152	NR	HOXA11			ENSG00000005073			rs7801581-T	rs7801581	0	7801581	intron_variant	0	0.25	5e-08	7.30103				Affymetrix [2446094] (imputed)	N	waist-hip ratio	http://www.ebi.ac.uk/efo/EFO_0004343	GCST008734	Genome-wide genotyping array
2019-09-22	30575882	Lotta LA	2018-12-01	JAMA	www.ncbi.nlm.nih.gov/pubmed/30575882	Association of Genetic Variants Related to Gluteofemoral vs Abdominal Fat Distribution With Type 2 Diabetes, Coronary Disease, and Cardiovascular Risk Factors.	Waist-hip ratio	663,598 European ancestry individuals	NA	4p15.2	4	26350741	NR	RBPJ			ENSG00000168214			rs6853254-T	rs6853254	0	6853254	intron_variant	0	0.35	5e-08	7.30103				Affymetrix [2446094] (imputed)	N	waist-hip ratio	http://www.ebi.ac.uk/efo/EFO_0004343	GCST008734	Genome-wide genotyping array
2019-09-22	30575882	Lotta LA	2018-12-01	JAMA	www.ncbi.nlm.nih.gov/pubmed/30575882	Association of Genetic Variants Related to Gluteofemoral vs Abdominal Fat Distribution With Type 2 Diabetes, Coronary Disease, and Cardiovascular Risk Factors.	Waist-hip ratio	663,598 European ancestry individuals	NA	6q23.1	6	130033710	NR	L3MBTL3			ENSG00000198945			rs9388766-C	rs9388766	0	9388766	intron_variant	0	0.69	5e-08	7.30103				Affymetrix [2446094] (imputed)	N	waist-hip ratio	http://www.ebi.ac.uk/efo/EFO_0004343	GCST008734	Genome-wide genotyping array
2019-09-22	30575882	Lotta LA	2018-12-01	JAMA	www.ncbi.nlm.nih.gov/pubmed/30575882	Association of Genetic Variants Related to Gluteofemoral vs Abdominal Fat Distribution With Type 2 Diabetes, Coronary Disease, and Cardiovascular Risk Factors.	Waist-hip ratio	663,598 European ancestry individuals	NA	12q14.3	12	66038877	NR	RPL21P18 - RNA5SP362	ENSG00000213343	ENSG00000251857		1163	27344	rs6581662-T	rs6581662	0	6581662	intergenic_variant	1	0.31	5e-08	7.30103				Affymetrix [2446094] (imputed)	N	waist-hip ratio	http://www.ebi.ac.uk/efo/EFO_0004343	GCST008734	Genome-wide genotyping array
2019-09-22	30575882	Lotta LA	2018-12-01	JAMA	www.ncbi.nlm.nih.gov/pubmed/30575882	Association of Genetic Variants Related to Gluteofemoral vs Abdominal Fat Distribution With Type 2 Diabetes, Coronary Disease, and Cardiovascular Risk Factors.	Waist-hip ratio	663,598 European ancestry individuals	NA	11q13.1	11	65641466	NR	SIPA1			ENSG00000213445			rs3741378-C	rs3741378	0	3741378	missense_variant	0	0.86	5e-08	7.30103				Affymetrix [2446094] (imputed)	N	waist-hip ratio	http://www.ebi.ac.uk/efo/EFO_0004343	GCST008734	Genome-wide genotyping array
2019-09-22	30575882	Lotta LA	2018-12-01	JAMA	www.ncbi.nlm.nih.gov/pubmed/30575882	Association of Genetic Variants Related to Gluteofemoral vs Abdominal Fat Distribution With Type 2 Diabetes, Coronary Disease, and Cardiovascular Risk Factors.	Waist-hip ratio	663,598 European ancestry individuals	NA	19q13.32	19	44919689	NR	APOC1 - APOC1P1	ENSG00000130208	ENSG00000214855		340	7110	rs4420638-A	rs4420638	0	4420638	downstream_gene_variant	1	0.81	5e-08	7.30103				Affymetrix [2446094] (imputed)	N	waist-hip ratio	http://www.ebi.ac.uk/efo/EFO_0004343	GCST008734	Genome-wide genotyping array
2019-09-22	30575882	Lotta LA	2018-12-01	JAMA	www.ncbi.nlm.nih.gov/pubmed/30575882	Association of Genetic Variants Related to Gluteofemoral vs Abdominal Fat Distribution With Type 2 Diabetes, Coronary Disease, and Cardiovascular Risk Factors.	Waist-hip ratio	663,598 European ancestry individuals	NA	2p23.3	2	25155503	NR	EFR3B			ENSG00000084710			rs7589318-G	rs7589318	0	7589318	3_prime_UTR_variant	0	0.68	5e-08	7.30103				Affymetrix [2446094] (imputed)	N	waist-hip ratio	http://www.ebi.ac.uk/efo/EFO_0004343	GCST008734	Genome-wide genotyping array
2019-09-22	30575882	Lotta LA	2018-12-01	JAMA	www.ncbi.nlm.nih.gov/pubmed/30575882	Association of Genetic Variants Related to Gluteofemoral vs Abdominal Fat Distribution With Type 2 Diabetes, Coronary Disease, and Cardiovascular Risk Factors.	Waist-hip ratio	663,598 European ancestry individuals	NA	21q22.13	21	38172065	NR	KCNJ15			ENSG00000157551			rs2836179-G	rs2836179	0	2836179	intron_variant	0	0.6	5e-08	7.30103				Affymetrix [2446094] (imputed)	N	waist-hip ratio	http://www.ebi.ac.uk/efo/EFO_0004343	GCST008734	Genome-wide genotyping array
2019-09-22	30575882	Lotta LA	2018-12-01	JAMA	www.ncbi.nlm.nih.gov/pubmed/30575882	Association of Genetic Variants Related to Gluteofemoral vs Abdominal Fat Distribution With Type 2 Diabetes, Coronary Disease, and Cardiovascular Risk Factors.	Waist-hip ratio	663,598 European ancestry individuals	NA	10p11.22	10	32330644	NR	EPC1			ENSG00000120616			rs11592754-C	rs11592754	0	11592754	intron_variant	0	0.14	5e-08	7.30103				Affymetrix [2446094] (imputed)	N	waist-hip ratio	http://www.ebi.ac.uk/efo/EFO_0004343	GCST008734	Genome-wide genotyping array
2019-09-22	30575882	Lotta LA	2018-12-01	JAMA	www.ncbi.nlm.nih.gov/pubmed/30575882	Association of Genetic Variants Related to Gluteofemoral vs Abdominal Fat Distribution With Type 2 Diabetes, Coronary Disease, and Cardiovascular Risk Factors.	Waist-hip ratio	663,598 European ancestry individuals	NA	4q28.1	4	123145793	NR	SPATA5			ENSG00000145375			rs303084-A	rs303084	0	303084	intron_variant	0	0.79	5e-08	7.30103				Affymetrix [2446094] (imputed)	N	waist-hip ratio	http://www.ebi.ac.uk/efo/EFO_0004343	GCST008734	Genome-wide genotyping array
2019-09-22	30575882	Lotta LA	2018-12-01	JAMA	www.ncbi.nlm.nih.gov/pubmed/30575882	Association of Genetic Variants Related to Gluteofemoral vs Abdominal Fat Distribution With Type 2 Diabetes, Coronary Disease, and Cardiovascular Risk Factors.	Waist-hip ratio	663,598 European ancestry individuals	NA	3q25.1	3	150379848	NR	LINC01214 - TSC22D2	ENSG00000289524	ENSG00000196428		48862	28450	rs9844972-C	rs9844972	0	9844972	intergenic_variant	1	0.07	5e-08	7.30103				Affymetrix [2446094] (imputed)	N	waist-hip ratio	http://www.ebi.ac.uk/efo/EFO_0004343	GCST008734	Genome-wide genotyping array
2019-09-22	30575882	Lotta LA	2018-12-01	JAMA	www.ncbi.nlm.nih.gov/pubmed/30575882	Association of Genetic Variants Related to Gluteofemoral vs Abdominal Fat Distribution With Type 2 Diabetes, Coronary Disease, and Cardiovascular Risk Factors.	Waist-hip ratio	663,598 European ancestry individuals	NA	17p13.1	17	7634474	NR	SHBG - ATP1B2	ENSG00000129214	ENSG00000129244		1092	12153	rs727428-T	rs727428	0	727428	downstream_gene_variant	1	0.45	5e-08	7.30103				Affymetrix [2446094] (imputed)	N	waist-hip ratio	http://www.ebi.ac.uk/efo/EFO_0004343	GCST008734	Genome-wide genotyping array
2019-09-22	30575882	Lotta LA	2018-12-01	JAMA	www.ncbi.nlm.nih.gov/pubmed/30575882	Association of Genetic Variants Related to Gluteofemoral vs Abdominal Fat Distribution With Type 2 Diabetes, Coronary Disease, and Cardiovascular Risk Factors.	Waist-hip ratio	663,598 European ancestry individuals	NA	9q31.3	9	111156576	NR	RNY4P18 - NA	ENSG00000212409			59163		rs10980802-G	rs10980802	0	10980802	intron_variant	1	0.49	5e-08	7.30103				Affymetrix [2446094] (imputed)	N	waist-hip ratio	http://www.ebi.ac.uk/efo/EFO_0004343	GCST008734	Genome-wide genotyping array
2019-09-22	30575882	Lotta LA	2018-12-01	JAMA	www.ncbi.nlm.nih.gov/pubmed/30575882	Association of Genetic Variants Related to Gluteofemoral vs Abdominal Fat Distribution With Type 2 Diabetes, Coronary Disease, and Cardiovascular Risk Factors.	Waist-hip ratio	663,598 European ancestry individuals	NA	7q31.31	7	121262131	NR	CPED1			ENSG00000106034			rs2222543-G	rs2222543	0	2222543	intron_variant	0	0.62	5e-08	7.30103				Affymetrix [2446094] (imputed)	N	waist-hip ratio	http://www.ebi.ac.uk/efo/EFO_0004343	GCST008734	Genome-wide genotyping array
2019-09-22	30575882	Lotta LA	2018-12-01	JAMA	www.ncbi.nlm.nih.gov/pubmed/30575882	Association of Genetic Variants Related to Gluteofemoral vs Abdominal Fat Distribution With Type 2 Diabetes, Coronary Disease, and Cardiovascular Risk Factors.	Waist-hip ratio	663,598 European ancestry individuals	NA	18q11.2	18	23144846	NR	CABLES1			ENSG00000134508			rs7235010-A	rs7235010	0	7235010	intron_variant	0	0.77	5e-08	7.30103				Affymetrix [2446094] (imputed)	N	waist-hip ratio	http://www.ebi.ac.uk/efo/EFO_0004343	GCST008734	Genome-wide genotyping array
2019-09-22	30575882	Lotta LA	2018-12-01	JAMA	www.ncbi.nlm.nih.gov/pubmed/30575882	Association of Genetic Variants Related to Gluteofemoral vs Abdominal Fat Distribution With Type 2 Diabetes, Coronary Disease, and Cardiovascular Risk Factors.	Waist-hip ratio	663,598 European ancestry individuals	NA	6q14.3	6	84724773	NR	TBX18			ENSG00000112837			rs9362097-G	rs9362097	0	9362097	intron_variant	0	0.46	5e-08	7.30103				Affymetrix [2446094] (imputed)	N	waist-hip ratio	http://www.ebi.ac.uk/efo/EFO_0004343	GCST008734	Genome-wide genotyping array
2019-09-22	30575882	Lotta LA	2018-12-01	JAMA	www.ncbi.nlm.nih.gov/pubmed/30575882	Association of Genetic Variants Related to Gluteofemoral vs Abdominal Fat Distribution With Type 2 Diabetes, Coronary Disease, and Cardiovascular Risk Factors.	Waist-hip ratio	663,598 European ancestry individuals	NA	13q34	13	110380486	NR	COL4A2			ENSG00000134871			rs9583489-C	rs9583489	0	9583489	intron_variant	0	0.73	5e-08	7.30103				Affymetrix [2446094] (imputed)	N	waist-hip ratio	http://www.ebi.ac.uk/efo/EFO_0004343	GCST008734	Genome-wide genotyping array
2019-09-22	30575882	Lotta LA	2018-12-01	JAMA	www.ncbi.nlm.nih.gov/pubmed/30575882	Association of Genetic Variants Related to Gluteofemoral vs Abdominal Fat Distribution With Type 2 Diabetes, Coronary Disease, and Cardiovascular Risk Factors.	Waist-hip ratio	663,598 European ancestry individuals	NA	16p13.3	16	4365695	NR	CORO7-PAM16, CORO7			ENSG00000103426, ENSG00000262246			rs3747577-C	rs3747577	0	3747577	intron_variant	0	0.26	5e-08	7.30103				Affymetrix [2446094] (imputed)	N	waist-hip ratio	http://www.ebi.ac.uk/efo/EFO_0004343	GCST008734	Genome-wide genotyping array
2019-09-22	30575882	Lotta LA	2018-12-01	JAMA	www.ncbi.nlm.nih.gov/pubmed/30575882	Association of Genetic Variants Related to Gluteofemoral vs Abdominal Fat Distribution With Type 2 Diabetes, Coronary Disease, and Cardiovascular Risk Factors.	Waist-hip ratio	663,598 European ancestry individuals	NA	17q23.2	17	61419916	NR	LINC02875 - TBX4	ENSG00000187013	ENSG00000121075		6636	32488	rs757608-A	rs757608	0	757608	regulatory_region_variant	1	0.32	5e-08	7.30103				Affymetrix [2446094] (imputed)	N	waist-hip ratio	http://www.ebi.ac.uk/efo/EFO_0004343	GCST008734	Genome-wide genotyping array
2019-09-22	30575882	Lotta LA	2018-12-01	JAMA	www.ncbi.nlm.nih.gov/pubmed/30575882	Association of Genetic Variants Related to Gluteofemoral vs Abdominal Fat Distribution With Type 2 Diabetes, Coronary Disease, and Cardiovascular Risk Factors.	Waist-hip ratio	663,598 European ancestry individuals	NA	4q31.21	4	144903999	NR	ANAPC10			ENSG00000164162			rs951252-G	rs951252	0	951252	intron_variant	0	0.54	5e-08	7.30103				Affymetrix [2446094] (imputed)	N	waist-hip ratio	http://www.ebi.ac.uk/efo/EFO_0004343	GCST008734	Genome-wide genotyping array
2019-09-22	30575882	Lotta LA	2018-12-01	JAMA	www.ncbi.nlm.nih.gov/pubmed/30575882	Association of Genetic Variants Related to Gluteofemoral vs Abdominal Fat Distribution With Type 2 Diabetes, Coronary Disease, and Cardiovascular Risk Factors.	Waist-hip ratio	663,598 European ancestry individuals	NA	11q12.3	11	62544922	NR	AHNAK			ENSG00000124942			rs2428549-G	rs2428549	0	2428549	intron_variant	0	0.37	5e-08	7.30103				Affymetrix [2446094] (imputed)	N	waist-hip ratio	http://www.ebi.ac.uk/efo/EFO_0004343	GCST008734	Genome-wide genotyping array
2019-09-22	30575882	Lotta LA	2018-12-01	JAMA	www.ncbi.nlm.nih.gov/pubmed/30575882	Association of Genetic Variants Related to Gluteofemoral vs Abdominal Fat Distribution With Type 2 Diabetes, Coronary Disease, and Cardiovascular Risk Factors.	Waist-hip ratio	663,598 European ancestry individuals	NA	12q24.31	12	122690196	NR	KNTC1 - HCAR2	ENSG00000184445	ENSG00000182782		63800	11097	rs601339-A	rs601339	0	601339	intron_variant	1	0.83	5e-08	7.30103				Affymetrix [2446094] (imputed)	N	waist-hip ratio	http://www.ebi.ac.uk/efo/EFO_0004343	GCST008734	Genome-wide genotyping array
2019-09-22	30575882	Lotta LA	2018-12-01	JAMA	www.ncbi.nlm.nih.gov/pubmed/30575882	Association of Genetic Variants Related to Gluteofemoral vs Abdominal Fat Distribution With Type 2 Diabetes, Coronary Disease, and Cardiovascular Risk Factors.	Waist-hip ratio	663,598 European ancestry individuals	NA	2p24.3	2	12933841	NR							rs711869-G	rs711869	0	711869	intron_variant	1	0.44	5e-08	7.30103				Affymetrix [2446094] (imputed)	N	waist-hip ratio	http://www.ebi.ac.uk/efo/EFO_0004343	GCST008734	Genome-wide genotyping array
2019-09-22	30575882	Lotta LA	2018-12-01	JAMA	www.ncbi.nlm.nih.gov/pubmed/30575882	Association of Genetic Variants Related to Gluteofemoral vs Abdominal Fat Distribution With Type 2 Diabetes, Coronary Disease, and Cardiovascular Risk Factors.	Waist-hip ratio	663,598 European ancestry individuals	NA	7q11.23	7	73593613	NR	MLXIPL			ENSG00000009950			rs1051921-G	rs1051921	0	1051921	3_prime_UTR_variant	0	0.8	5e-08	7.30103				Affymetrix [2446094] (imputed)	N	waist-hip ratio	http://www.ebi.ac.uk/efo/EFO_0004343	GCST008734	Genome-wide genotyping array
2019-09-22	30575882	Lotta LA	2018-12-01	JAMA	www.ncbi.nlm.nih.gov/pubmed/30575882	Association of Genetic Variants Related to Gluteofemoral vs Abdominal Fat Distribution With Type 2 Diabetes, Coronary Disease, and Cardiovascular Risk Factors.	Waist-hip ratio	663,598 European ancestry individuals	NA	11q13.3	11	69432586	NR	MYEOV - LINC02747	ENSG00000172927	ENSG00000255774		64860	42981	rs11263432-T	rs11263432	0	11263432	regulatory_region_variant	1	0.63	5e-08	7.30103				Affymetrix [2446094] (imputed)	N	waist-hip ratio	http://www.ebi.ac.uk/efo/EFO_0004343	GCST008734	Genome-wide genotyping array
2019-09-22	30575882	Lotta LA	2018-12-01	JAMA	www.ncbi.nlm.nih.gov/pubmed/30575882	Association of Genetic Variants Related to Gluteofemoral vs Abdominal Fat Distribution With Type 2 Diabetes, Coronary Disease, and Cardiovascular Risk Factors.	Waist-hip ratio	663,598 European ancestry individuals	NA	2p14	2	67625881	NR	LINC02831 - NA	ENSG00000224173			5336		rs7598832-C	rs7598832	0	7598832	intron_variant	1	0.67	5e-08	7.30103				Affymetrix [2446094] (imputed)	N	waist-hip ratio	http://www.ebi.ac.uk/efo/EFO_0004343	GCST008734	Genome-wide genotyping array
2019-09-22	30575882	Lotta LA	2018-12-01	JAMA	www.ncbi.nlm.nih.gov/pubmed/30575882	Association of Genetic Variants Related to Gluteofemoral vs Abdominal Fat Distribution With Type 2 Diabetes, Coronary Disease, and Cardiovascular Risk Factors.	Waist-hip ratio	663,598 European ancestry individuals	NA	2p14	2	66007068	NR							rs6719672-G	rs6719672	0	6719672	intron_variant	1	0.18	5e-08	7.30103				Affymetrix [2446094] (imputed)	N	waist-hip ratio	http://www.ebi.ac.uk/efo/EFO_0004343	GCST008734	Genome-wide genotyping array
2019-09-22	30575882	Lotta LA	2018-12-01	JAMA	www.ncbi.nlm.nih.gov/pubmed/30575882	Association of Genetic Variants Related to Gluteofemoral vs Abdominal Fat Distribution With Type 2 Diabetes, Coronary Disease, and Cardiovascular Risk Factors.	Waist-hip ratio	663,598 European ancestry individuals	NA	1p36.22	1	9275686	NR	H6PD - SPSB1	ENSG00000049239	ENSG00000171621		4349	17208	rs6688233-T	rs6688233	0	6688233	TF_binding_site_variant	1	0.24	5e-08	7.30103				Affymetrix [2446094] (imputed)	N	waist-hip ratio	http://www.ebi.ac.uk/efo/EFO_0004343	GCST008734	Genome-wide genotyping array
2019-09-22	30575882	Lotta LA	2018-12-01	JAMA	www.ncbi.nlm.nih.gov/pubmed/30575882	Association of Genetic Variants Related to Gluteofemoral vs Abdominal Fat Distribution With Type 2 Diabetes, Coronary Disease, and Cardiovascular Risk Factors.	Waist-hip ratio	663,598 European ancestry individuals	NA	6q25.3	6	160345738	NR	SLC22A2 - SLC22A3	ENSG00000112499	ENSG00000146477		68100	2640	rs622217-T	rs622217	0	622217	upstream_gene_variant	1	0.52	5e-08	7.30103				Affymetrix [2446094] (imputed)	N	waist-hip ratio	http://www.ebi.ac.uk/efo/EFO_0004343	GCST008734	Genome-wide genotyping array
2019-09-22	30575882	Lotta LA	2018-12-01	JAMA	www.ncbi.nlm.nih.gov/pubmed/30575882	Association of Genetic Variants Related to Gluteofemoral vs Abdominal Fat Distribution With Type 2 Diabetes, Coronary Disease, and Cardiovascular Risk Factors.	Waist-hip ratio	663,598 European ancestry individuals	NA	7q11.23	7	77728431	NR	RSBN1L			ENSG00000187257			rs10264590-A	rs10264590	0	10264590	intron_variant	0	0.48	5e-08	7.30103				Affymetrix [2446094] (imputed)	N	waist-hip ratio	http://www.ebi.ac.uk/efo/EFO_0004343	GCST008734	Genome-wide genotyping array
2019-09-22	30575882	Lotta LA	2018-12-01	JAMA	www.ncbi.nlm.nih.gov/pubmed/30575882	Association of Genetic Variants Related to Gluteofemoral vs Abdominal Fat Distribution With Type 2 Diabetes, Coronary Disease, and Cardiovascular Risk Factors.	Waist-hip ratio	663,598 European ancestry individuals	NA	3p21.31	3	48997446	NR	P4HTM			ENSG00000178467			rs6446204-C	rs6446204	0	6446204	non_coding_transcript_exon_variant	0	0.75	5e-08	7.30103				Affymetrix [2446094] (imputed)	N	waist-hip ratio	http://www.ebi.ac.uk/efo/EFO_0004343	GCST008734	Genome-wide genotyping array
2019-09-22	30575882	Lotta LA	2018-12-01	JAMA	www.ncbi.nlm.nih.gov/pubmed/30575882	Association of Genetic Variants Related to Gluteofemoral vs Abdominal Fat Distribution With Type 2 Diabetes, Coronary Disease, and Cardiovascular Risk Factors.	Waist-hip ratio	663,598 European ancestry individuals	NA	15q21.3	15	56212400	NR	RFX7			ENSG00000181827			rs8030605-A	rs8030605	0	8030605	intron_variant	0	0.13	5e-08	7.30103				Affymetrix [2446094] (imputed)	N	waist-hip ratio	http://www.ebi.ac.uk/efo/EFO_0004343	GCST008734	Genome-wide genotyping array
2019-09-22	30575882	Lotta LA	2018-12-01	JAMA	www.ncbi.nlm.nih.gov/pubmed/30575882	Association of Genetic Variants Related to Gluteofemoral vs Abdominal Fat Distribution With Type 2 Diabetes, Coronary Disease, and Cardiovascular Risk Factors.	Waist-hip ratio	663,598 European ancestry individuals	NA	9q22.31	9	92682518	NR	IPPK - BICD2	ENSG00000127080	ENSG00000185963		12387	28845	rs10992408-G	rs10992408	0	10992408	intergenic_variant	1	0.17	5e-08	7.30103				Affymetrix [2446094] (imputed)	N	waist-hip ratio	http://www.ebi.ac.uk/efo/EFO_0004343	GCST008734	Genome-wide genotyping array
2019-09-22	30575882	Lotta LA	2018-12-01	JAMA	www.ncbi.nlm.nih.gov/pubmed/30575882	Association of Genetic Variants Related to Gluteofemoral vs Abdominal Fat Distribution With Type 2 Diabetes, Coronary Disease, and Cardiovascular Risk Factors.	Waist-hip ratio	663,598 European ancestry individuals	NA	3q27.3	3	187956872	NR	NA - LINC01991		ENSG00000224187			1903	rs2590440-G	rs2590440	0	2590440	intergenic_variant	1	0.21	5e-08	7.30103				Affymetrix [2446094] (imputed)	N	waist-hip ratio	http://www.ebi.ac.uk/efo/EFO_0004343	GCST008734	Genome-wide genotyping array
2019-09-22	30575882	Lotta LA	2018-12-01	JAMA	www.ncbi.nlm.nih.gov/pubmed/30575882	Association of Genetic Variants Related to Gluteofemoral vs Abdominal Fat Distribution With Type 2 Diabetes, Coronary Disease, and Cardiovascular Risk Factors.	Waist-hip ratio	663,598 European ancestry individuals	NA	3p21.31	3	50075571	NR	RBM6			ENSG00000004534			rs2240328-T	rs2240328	0	2240328	intron_variant	0	0.17	5e-08	7.30103				Affymetrix [2446094] (imputed)	N	waist-hip ratio	http://www.ebi.ac.uk/efo/EFO_0004343	GCST008734	Genome-wide genotyping array
2019-09-22	30575882	Lotta LA	2018-12-01	JAMA	www.ncbi.nlm.nih.gov/pubmed/30575882	Association of Genetic Variants Related to Gluteofemoral vs Abdominal Fat Distribution With Type 2 Diabetes, Coronary Disease, and Cardiovascular Risk Factors.	Waist-hip ratio	663,598 European ancestry individuals	NA	11q13.2	11	67634891	NR	TBX10			ENSG00000167800			rs3758938-T	rs3758938	0	3758938	missense_variant	0	0.68	5e-08	7.30103				Affymetrix [2446094] (imputed)	N	waist-hip ratio	http://www.ebi.ac.uk/efo/EFO_0004343	GCST008734	Genome-wide genotyping array
2019-09-22	30575882	Lotta LA	2018-12-01	JAMA	www.ncbi.nlm.nih.gov/pubmed/30575882	Association of Genetic Variants Related to Gluteofemoral vs Abdominal Fat Distribution With Type 2 Diabetes, Coronary Disease, and Cardiovascular Risk Factors.	Waist-hip ratio	663,598 European ancestry individuals	NA	10q21.3	10	63252990	NR	JMJD1C			ENSG00000171988			rs4454603-C	rs4454603	0	4454603	intron_variant	0	0.52	5e-08	7.30103				Affymetrix [2446094] (imputed)	N	waist-hip ratio	http://www.ebi.ac.uk/efo/EFO_0004343	GCST008734	Genome-wide genotyping array
2019-09-22	30575882	Lotta LA	2018-12-01	JAMA	www.ncbi.nlm.nih.gov/pubmed/30575882	Association of Genetic Variants Related to Gluteofemoral vs Abdominal Fat Distribution With Type 2 Diabetes, Coronary Disease, and Cardiovascular Risk Factors.	Waist-hip ratio	663,598 European ancestry individuals	NA	13q31.3	13	93260737	NR	GPC6			ENSG00000183098			rs1328369-T	rs1328369	0	1328369	intron_variant	0	0.51	5e-08	7.30103				Affymetrix [2446094] (imputed)	N	waist-hip ratio	http://www.ebi.ac.uk/efo/EFO_0004343	GCST008734	Genome-wide genotyping array
2019-09-22	30575882	Lotta LA	2018-12-01	JAMA	www.ncbi.nlm.nih.gov/pubmed/30575882	Association of Genetic Variants Related to Gluteofemoral vs Abdominal Fat Distribution With Type 2 Diabetes, Coronary Disease, and Cardiovascular Risk Factors.	Waist-hip ratio	663,598 European ancestry individuals	NA	5q22.2	5	113552299	NR	YTHDC2			ENSG00000047188			rs12186798-G	rs12186798	0	12186798	intron_variant	0	0.19	5e-08	7.30103				Affymetrix [2446094] (imputed)	N	waist-hip ratio	http://www.ebi.ac.uk/efo/EFO_0004343	GCST008734	Genome-wide genotyping array
2019-09-22	30575882	Lotta LA	2018-12-01	JAMA	www.ncbi.nlm.nih.gov/pubmed/30575882	Association of Genetic Variants Related to Gluteofemoral vs Abdominal Fat Distribution With Type 2 Diabetes, Coronary Disease, and Cardiovascular Risk Factors.	Waist-hip ratio	663,598 European ancestry individuals	NA	8p21.3	8	19967156	NR	LPL			ENSG00000175445			rs15285-C	rs15285	0	15285	3_prime_UTR_variant	0	0.74	5e-08	7.30103				Affymetrix [2446094] (imputed)	N	waist-hip ratio	http://www.ebi.ac.uk/efo/EFO_0004343	GCST008734	Genome-wide genotyping array
2019-09-22	30575882	Lotta LA	2018-12-01	JAMA	www.ncbi.nlm.nih.gov/pubmed/30575882	Association of Genetic Variants Related to Gluteofemoral vs Abdominal Fat Distribution With Type 2 Diabetes, Coronary Disease, and Cardiovascular Risk Factors.	Waist-hip ratio	663,598 European ancestry individuals	NA	6q22.33	6	127130971	NR	RSPO3			ENSG00000146374			rs1936805-T	rs1936805	0	1936805	intron_variant	0	0.53	5e-08	7.30103				Affymetrix [2446094] (imputed)	N	waist-hip ratio	http://www.ebi.ac.uk/efo/EFO_0004343	GCST008734	Genome-wide genotyping array
2019-09-22	30575882	Lotta LA	2018-12-01	JAMA	www.ncbi.nlm.nih.gov/pubmed/30575882	Association of Genetic Variants Related to Gluteofemoral vs Abdominal Fat Distribution With Type 2 Diabetes, Coronary Disease, and Cardiovascular Risk Factors.	Waist-hip ratio	663,598 European ancestry individuals	NA	3p14.1	3	64732582	NR	ADAMTS9-AS2			ENSG00000241684			rs2371767-G	rs2371767	0	2371767	intron_variant	0	0.74	5e-08	7.30103				Affymetrix [2446094] (imputed)	N	waist-hip ratio	http://www.ebi.ac.uk/efo/EFO_0004343	GCST008734	Genome-wide genotyping array
2019-09-22	30575882	Lotta LA	2018-12-01	JAMA	www.ncbi.nlm.nih.gov/pubmed/30575882	Association of Genetic Variants Related to Gluteofemoral vs Abdominal Fat Distribution With Type 2 Diabetes, Coronary Disease, and Cardiovascular Risk Factors.	Waist-hip ratio	663,598 European ancestry individuals	NA	1q41	1	219482027	NR	LYPLAL1-AS1 - ZC3H11B	ENSG00000228536	ENSG00000215817		22658	125983	rs2791550-G	rs2791550	0	2791550	intergenic_variant	1	0.67	5e-08	7.30103				Affymetrix [2446094] (imputed)	N	waist-hip ratio	http://www.ebi.ac.uk/efo/EFO_0004343	GCST008734	Genome-wide genotyping array
2019-09-22	30575882	Lotta LA	2018-12-01	JAMA	www.ncbi.nlm.nih.gov/pubmed/30575882	Association of Genetic Variants Related to Gluteofemoral vs Abdominal Fat Distribution With Type 2 Diabetes, Coronary Disease, and Cardiovascular Risk Factors.	Waist-hip ratio	663,598 European ancestry individuals	NA	6p25.1	6	6738519	NR	LY86 - BTF3P7	ENSG00000112799	ENSG00000219986		83536	56396	rs1294410-C	rs1294410	0	1294410	intron_variant	1	0.62	5e-08	7.30103				Affymetrix [2446094] (imputed)	N	waist-hip ratio	http://www.ebi.ac.uk/efo/EFO_0004343	GCST008734	Genome-wide genotyping array
2019-09-22	30575882	Lotta LA	2018-12-01	JAMA	www.ncbi.nlm.nih.gov/pubmed/30575882	Association of Genetic Variants Related to Gluteofemoral vs Abdominal Fat Distribution With Type 2 Diabetes, Coronary Disease, and Cardiovascular Risk Factors.	Waist-hip ratio	663,598 European ancestry individuals	NA	12p11.23	12	26300350	NR	SSPN - ITPR2	ENSG00000123096	ENSG00000123104		1060	35002	rs718314-G	rs718314	0	718314	intron_variant	1	0.23	5e-08	7.30103				Affymetrix [2446094] (imputed)	N	waist-hip ratio	http://www.ebi.ac.uk/efo/EFO_0004343	GCST008734	Genome-wide genotyping array
2019-09-22	30575882	Lotta LA	2018-12-01	JAMA	www.ncbi.nlm.nih.gov/pubmed/30575882	Association of Genetic Variants Related to Gluteofemoral vs Abdominal Fat Distribution With Type 2 Diabetes, Coronary Disease, and Cardiovascular Risk Factors.	Waist-hip ratio	663,598 European ancestry individuals	NA	1q24.3	1	172383850	NR	PIGC, DNM3			ENSG00000135845, ENSG00000197959			rs714515-G	rs714515	0	714515	intron_variant	0	0.44	5e-08	7.30103				Affymetrix [2446094] (imputed)	N	waist-hip ratio	http://www.ebi.ac.uk/efo/EFO_0004343	GCST008734	Genome-wide genotyping array
2019-09-22	30575882	Lotta LA	2018-12-01	JAMA	www.ncbi.nlm.nih.gov/pubmed/30575882	Association of Genetic Variants Related to Gluteofemoral vs Abdominal Fat Distribution With Type 2 Diabetes, Coronary Disease, and Cardiovascular Risk Factors.	Waist-hip ratio	663,598 European ancestry individuals	NA	3q25.31	3	157079820	NR	LEKR1 - LINC00880	ENSG00000197980	ENSG00000243629		33691	1847	rs17451107-T	rs17451107	0	17451107	regulatory_region_variant	1	0.62	5e-08	7.30103				Affymetrix [2446094] (imputed)	N	waist-hip ratio	http://www.ebi.ac.uk/efo/EFO_0004343	GCST008734	Genome-wide genotyping array
2019-09-22	30575882	Lotta LA	2018-12-01	JAMA	www.ncbi.nlm.nih.gov/pubmed/30575882	Association of Genetic Variants Related to Gluteofemoral vs Abdominal Fat Distribution With Type 2 Diabetes, Coronary Disease, and Cardiovascular Risk Factors.	Waist-hip ratio	663,598 European ancestry individuals	NA	20q13.12	20	46900932	NR	EYA2			ENSG00000064655			rs2236519-A	rs2236519	0	2236519	intron_variant	0	0.37	5e-08	7.30103				Affymetrix [2446094] (imputed)	N	waist-hip ratio	http://www.ebi.ac.uk/efo/EFO_0004343	GCST008734	Genome-wide genotyping array
2019-09-22	30575882	Lotta LA	2018-12-01	JAMA	www.ncbi.nlm.nih.gov/pubmed/30575882	Association of Genetic Variants Related to Gluteofemoral vs Abdominal Fat Distribution With Type 2 Diabetes, Coronary Disease, and Cardiovascular Risk Factors.	Waist-hip ratio	663,598 European ancestry individuals	NA	5q35.2	5	173935455	NR	CPEB4			ENSG00000113742			rs6861681-A	rs6861681	0	6861681	intron_variant	0	0.3	5e-08	7.30103				Affymetrix [2446094] (imputed)	N	waist-hip ratio	http://www.ebi.ac.uk/efo/EFO_0004343	GCST008734	Genome-wide genotyping array
2019-09-22	30575882	Lotta LA	2018-12-01	JAMA	www.ncbi.nlm.nih.gov/pubmed/30575882	Association of Genetic Variants Related to Gluteofemoral vs Abdominal Fat Distribution With Type 2 Diabetes, Coronary Disease, and Cardiovascular Risk Factors.	Waist-hip ratio	663,598 European ancestry individuals	NA	12q13.13	12	53948900	NR	HOXC13 - HOXC12	ENSG00000123364	ENSG00000123407		2356	6003	rs1443512-A	rs1443512	0	1443512	downstream_gene_variant	1	0.21	5e-08	7.30103				Affymetrix [2446094] (imputed)	N	waist-hip ratio	http://www.ebi.ac.uk/efo/EFO_0004343	GCST008734	Genome-wide genotyping array
2019-09-22	30575882	Lotta LA	2018-12-01	JAMA	www.ncbi.nlm.nih.gov/pubmed/30575882	Association of Genetic Variants Related to Gluteofemoral vs Abdominal Fat Distribution With Type 2 Diabetes, Coronary Disease, and Cardiovascular Risk Factors.	Waist-hip ratio	663,598 European ancestry individuals	NA	12p13.31	12	8921663	NR	PHC1			ENSG00000111752			rs1805741-C	rs1805741	0	1805741	synonymous_variant	0	0.29	5e-08	7.30103				Affymetrix [2446094] (imputed)	N	waist-hip ratio	http://www.ebi.ac.uk/efo/EFO_0004343	GCST008734	Genome-wide genotyping array
2019-09-22	30575882	Lotta LA	2018-12-01	JAMA	www.ncbi.nlm.nih.gov/pubmed/30575882	Association of Genetic Variants Related to Gluteofemoral vs Abdominal Fat Distribution With Type 2 Diabetes, Coronary Disease, and Cardiovascular Risk Factors.	Waist-hip ratio	663,598 European ancestry individuals	NA	1p36.12	1	22123994	NR	WNT4			ENSG00000162552			rs2235529-C	rs2235529	0	2235529	intron_variant	0	0.84	5e-08	7.30103				Affymetrix [2446094] (imputed)	N	waist-hip ratio	http://www.ebi.ac.uk/efo/EFO_0004343	GCST008734	Genome-wide genotyping array
2019-09-22	30575882	Lotta LA	2018-12-01	JAMA	www.ncbi.nlm.nih.gov/pubmed/30575882	Association of Genetic Variants Related to Gluteofemoral vs Abdominal Fat Distribution With Type 2 Diabetes, Coronary Disease, and Cardiovascular Risk Factors.	Waist-hip ratio	663,598 European ancestry individuals	NA	2q13	2	111137143	NR	MIR4435-2HG, BCL2L11			ENSG00000172965, ENSG00000153094			rs17041868-C	rs17041868	0	17041868	intron_variant	0	0.08	5e-08	7.30103				Affymetrix [2446094] (imputed)	N	waist-hip ratio	http://www.ebi.ac.uk/efo/EFO_0004343	GCST008734	Genome-wide genotyping array
2019-09-22	30575882	Lotta LA	2018-12-01	JAMA	www.ncbi.nlm.nih.gov/pubmed/30575882	Association of Genetic Variants Related to Gluteofemoral vs Abdominal Fat Distribution With Type 2 Diabetes, Coronary Disease, and Cardiovascular Risk Factors.	Waist-hip ratio	663,598 European ancestry individuals	NA	5q31.3	5	142707129	NR	FGF1 - LINC01844	ENSG00000113578	ENSG00000236714		9059	9100	rs13154197-G	rs13154197	0	13154197	intergenic_variant	1	0.09	5e-08	7.30103				Affymetrix [2446094] (imputed)	N	waist-hip ratio	http://www.ebi.ac.uk/efo/EFO_0004343	GCST008734	Genome-wide genotyping array
2019-09-22	30575882	Lotta LA	2018-12-01	JAMA	www.ncbi.nlm.nih.gov/pubmed/30575882	Association of Genetic Variants Related to Gluteofemoral vs Abdominal Fat Distribution With Type 2 Diabetes, Coronary Disease, and Cardiovascular Risk Factors.	Waist-hip ratio	663,598 European ancestry individuals	NA	17q21.31	17	45834077	NR	LINC02210-CRHR1, LINC02210-CRHR1, MAPT-AS1, CRHR1, CRHR1, CRHR1			ENSG00000263715, ENSG00000282456, ENSG00000264589, ENSG00000276191, ENSG00000278232, ENSG00000120088			rs1876829-C	rs1876829	0	1876829	intron_variant	0	0.22	5e-08	7.30103				Affymetrix [2446094] (imputed)	N	waist-hip ratio	http://www.ebi.ac.uk/efo/EFO_0004343	GCST008734	Genome-wide genotyping array
2019-09-22	30575882	Lotta LA	2018-12-01	JAMA	www.ncbi.nlm.nih.gov/pubmed/30575882	Association of Genetic Variants Related to Gluteofemoral vs Abdominal Fat Distribution With Type 2 Diabetes, Coronary Disease, and Cardiovascular Risk Factors.	Waist-hip ratio	663,598 European ancestry individuals	NA	15q22.31	15	66740813	NR	SMAD6			ENSG00000137834			rs1440372-C	rs1440372	0	1440372	non_coding_transcript_exon_variant	0	0.73	5e-08	7.30103				Affymetrix [2446094] (imputed)	N	waist-hip ratio	http://www.ebi.ac.uk/efo/EFO_0004343	GCST008734	Genome-wide genotyping array
2019-09-22	30575882	Lotta LA	2018-12-01	JAMA	www.ncbi.nlm.nih.gov/pubmed/30575882	Association of Genetic Variants Related to Gluteofemoral vs Abdominal Fat Distribution With Type 2 Diabetes, Coronary Disease, and Cardiovascular Risk Factors.	Waist-hip ratio	663,598 European ancestry individuals	NA	11p15.4	11	10045715	NR	SBF2			ENSG00000133812			rs7122422-C	rs7122422	0	7122422	intron_variant	0	0.48	5e-08	7.30103				Affymetrix [2446094] (imputed)	N	waist-hip ratio	http://www.ebi.ac.uk/efo/EFO_0004343	GCST008734	Genome-wide genotyping array
2019-09-22	30575882	Lotta LA	2018-12-01	JAMA	www.ncbi.nlm.nih.gov/pubmed/30575882	Association of Genetic Variants Related to Gluteofemoral vs Abdominal Fat Distribution With Type 2 Diabetes, Coronary Disease, and Cardiovascular Risk Factors.	Waist-hip ratio	663,598 European ancestry individuals	NA	2q24.1	2	157647227	NR	ACVR1C - ACVR1	ENSG00000123612	ENSG00000115170		18363	89024	rs2444770-T	rs2444770	0	2444770	intergenic_variant	1	0.85	5e-08	7.30103				Affymetrix [2446094] (imputed)	N	waist-hip ratio	http://www.ebi.ac.uk/efo/EFO_0004343	GCST008734	Genome-wide genotyping array
2019-09-22	30575882	Lotta LA	2018-12-01	JAMA	www.ncbi.nlm.nih.gov/pubmed/30575882	Association of Genetic Variants Related to Gluteofemoral vs Abdominal Fat Distribution With Type 2 Diabetes, Coronary Disease, and Cardiovascular Risk Factors.	Waist-hip ratio	663,598 European ancestry individuals	NA	17q25.1	17	76215127	NR	RNF157			ENSG00000141576			rs10512606-C	rs10512606	0	10512606	intron_variant	0	0.08	5e-08	7.30103				Affymetrix [2446094] (imputed)	N	waist-hip ratio	http://www.ebi.ac.uk/efo/EFO_0004343	GCST008734	Genome-wide genotyping array
2019-09-22	30575882	Lotta LA	2018-12-01	JAMA	www.ncbi.nlm.nih.gov/pubmed/30575882	Association of Genetic Variants Related to Gluteofemoral vs Abdominal Fat Distribution With Type 2 Diabetes, Coronary Disease, and Cardiovascular Risk Factors.	Waist-hip ratio	663,598 European ancestry individuals	NA	7q22.3	7	105115908	NR	SRPK2			ENSG00000135250			rs1144-C	rs1144	0	1144	intron_variant	0	0.34	5e-08	7.30103				Affymetrix [2446094] (imputed)	N	waist-hip ratio	http://www.ebi.ac.uk/efo/EFO_0004343	GCST008734	Genome-wide genotyping array
2019-09-22	30575882	Lotta LA	2018-12-01	JAMA	www.ncbi.nlm.nih.gov/pubmed/30575882	Association of Genetic Variants Related to Gluteofemoral vs Abdominal Fat Distribution With Type 2 Diabetes, Coronary Disease, and Cardiovascular Risk Factors.	Waist-hip ratio	663,598 European ancestry individuals	NA	1q32.1	1	205161285	NR	DSTYK			ENSG00000133059			rs3851294-G	rs3851294	0	3851294	missense_variant	0	0.9	5e-08	7.30103				Affymetrix [2446094] (imputed)	N	waist-hip ratio	http://www.ebi.ac.uk/efo/EFO_0004343	GCST008734	Genome-wide genotyping array
2019-09-22	30575882	Lotta LA	2018-12-01	JAMA	www.ncbi.nlm.nih.gov/pubmed/30575882	Association of Genetic Variants Related to Gluteofemoral vs Abdominal Fat Distribution With Type 2 Diabetes, Coronary Disease, and Cardiovascular Risk Factors.	Waist-hip ratio	663,598 European ancestry individuals	NA	12p11.21	12	30630541	NR	IPO8			ENSG00000133704			rs11051005-A	rs11051005	0	11051005	3_prime_UTR_variant	0	0.76	5e-08	7.30103				Affymetrix [2446094] (imputed)	N	waist-hip ratio	http://www.ebi.ac.uk/efo/EFO_0004343	GCST008734	Genome-wide genotyping array
2019-09-22	30575882	Lotta LA	2018-12-01	JAMA	www.ncbi.nlm.nih.gov/pubmed/30575882	Association of Genetic Variants Related to Gluteofemoral vs Abdominal Fat Distribution With Type 2 Diabetes, Coronary Disease, and Cardiovascular Risk Factors.	Waist-hip ratio	663,598 European ancestry individuals	NA	4q27	4	121702910	NR	ANXA5 - SMIM43	ENSG00000164111	ENSG00000164112		5915	55971	rs7680787-T	rs7680787	0	7680787	intergenic_variant	1	0.64	5e-08	7.30103				Affymetrix [2446094] (imputed)	N	waist-hip ratio	http://www.ebi.ac.uk/efo/EFO_0004343	GCST008734	Genome-wide genotyping array
2019-09-22	30575882	Lotta LA	2018-12-01	JAMA	www.ncbi.nlm.nih.gov/pubmed/30575882	Association of Genetic Variants Related to Gluteofemoral vs Abdominal Fat Distribution With Type 2 Diabetes, Coronary Disease, and Cardiovascular Risk Factors.	Waist-hip ratio	663,598 European ancestry individuals	NA	5q13.3	5	77150278	NR	ZBED3-AS1			ENSG00000250802			rs4704389-A	rs4704389	0	4704389	intron_variant	0	0.41	5e-08	7.30103				Affymetrix [2446094] (imputed)	N	waist-hip ratio	http://www.ebi.ac.uk/efo/EFO_0004343	GCST008734	Genome-wide genotyping array
2019-09-22	30575882	Lotta LA	2018-12-01	JAMA	www.ncbi.nlm.nih.gov/pubmed/30575882	Association of Genetic Variants Related to Gluteofemoral vs Abdominal Fat Distribution With Type 2 Diabetes, Coronary Disease, and Cardiovascular Risk Factors.	Waist-hip ratio	663,598 European ancestry individuals	NA	10p11.22	10	33876771	NR	RPL23P11 - LINC02629	ENSG00000226407	ENSG00000223470		12048	32467	rs1474921-A	rs1474921	0	1474921	TF_binding_site_variant	1	0.38	5e-08	7.30103				Affymetrix [2446094] (imputed)	N	waist-hip ratio	http://www.ebi.ac.uk/efo/EFO_0004343	GCST008734	Genome-wide genotyping array
2019-09-22	30575882	Lotta LA	2018-12-01	JAMA	www.ncbi.nlm.nih.gov/pubmed/30575882	Association of Genetic Variants Related to Gluteofemoral vs Abdominal Fat Distribution With Type 2 Diabetes, Coronary Disease, and Cardiovascular Risk Factors.	Waist-hip ratio	663,598 European ancestry individuals	NA	16p13.3	16	2149787	NR	RAB26			ENSG00000167964			rs36232-G	rs36232	0	36232	intron_variant	0	0.82	5e-08	7.30103				Affymetrix [2446094] (imputed)	N	waist-hip ratio	http://www.ebi.ac.uk/efo/EFO_0004343	GCST008734	Genome-wide genotyping array
2019-09-22	30575882	Lotta LA	2018-12-01	JAMA	www.ncbi.nlm.nih.gov/pubmed/30575882	Association of Genetic Variants Related to Gluteofemoral vs Abdominal Fat Distribution With Type 2 Diabetes, Coronary Disease, and Cardiovascular Risk Factors.	Waist-hip ratio	663,598 European ancestry individuals	NA	2q37.3	2	238827723	NR	LINC01937 - TWIST2	ENSG00000234279	ENSG00000233608		86874	20309	rs9750952-C	rs9750952	0	9750952	intergenic_variant	1	0.77	5e-08	7.30103				Affymetrix [2446094] (imputed)	N	waist-hip ratio	http://www.ebi.ac.uk/efo/EFO_0004343	GCST008734	Genome-wide genotyping array
2019-09-22	30575882	Lotta LA	2018-12-01	JAMA	www.ncbi.nlm.nih.gov/pubmed/30575882	Association of Genetic Variants Related to Gluteofemoral vs Abdominal Fat Distribution With Type 2 Diabetes, Coronary Disease, and Cardiovascular Risk Factors.	Waist-hip ratio	663,598 European ancestry individuals	NA	17p13.2	17	4063297	NR	ZZEF1			ENSG00000074755			rs9896963-C	rs9896963	0	9896963	intron_variant	0	0.18	5e-08	7.30103				Affymetrix [2446094] (imputed)	N	waist-hip ratio	http://www.ebi.ac.uk/efo/EFO_0004343	GCST008734	Genome-wide genotyping array
2019-09-22	30575882	Lotta LA	2018-12-01	JAMA	www.ncbi.nlm.nih.gov/pubmed/30575882	Association of Genetic Variants Related to Gluteofemoral vs Abdominal Fat Distribution With Type 2 Diabetes, Coronary Disease, and Cardiovascular Risk Factors.	Waist-hip ratio	663,598 European ancestry individuals	NA	21q22.11	21	34223520	NR	LINC00310 - NA	ENSG00000227456			33276		rs9305545-G	rs9305545	0	9305545	intron_variant	1	0.17	5e-08	7.30103				Affymetrix [2446094] (imputed)	N	waist-hip ratio	http://www.ebi.ac.uk/efo/EFO_0004343	GCST008734	Genome-wide genotyping array
2019-09-22	30575882	Lotta LA	2018-12-01	JAMA	www.ncbi.nlm.nih.gov/pubmed/30575882	Association of Genetic Variants Related to Gluteofemoral vs Abdominal Fat Distribution With Type 2 Diabetes, Coronary Disease, and Cardiovascular Risk Factors.	Waist-hip ratio	663,598 European ancestry individuals	NA	11q24.3	11	130401752	NR	ZBTB44-DT			ENSG00000175773			rs747249-A	rs747249	0	747249	intron_variant	0	0.36	5e-08	7.30103				Affymetrix [2446094] (imputed)	N	waist-hip ratio	http://www.ebi.ac.uk/efo/EFO_0004343	GCST008734	Genome-wide genotyping array
2019-09-22	30575882	Lotta LA	2018-12-01	JAMA	www.ncbi.nlm.nih.gov/pubmed/30575882	Association of Genetic Variants Related to Gluteofemoral vs Abdominal Fat Distribution With Type 2 Diabetes, Coronary Disease, and Cardiovascular Risk Factors.	Waist-hip ratio	663,598 European ancestry individuals	NA	15q14	15	37092083	NR	MEIS2			ENSG00000134138			rs2701523-A	rs2701523	0	2701523	intron_variant	0	0.74	5e-08	7.30103				Affymetrix [2446094] (imputed)	N	waist-hip ratio	http://www.ebi.ac.uk/efo/EFO_0004343	GCST008734	Genome-wide genotyping array
2019-09-22	30575882	Lotta LA	2018-12-01	JAMA	www.ncbi.nlm.nih.gov/pubmed/30575882	Association of Genetic Variants Related to Gluteofemoral vs Abdominal Fat Distribution With Type 2 Diabetes, Coronary Disease, and Cardiovascular Risk Factors.	Waist-hip ratio	663,598 European ancestry individuals	NA	13q12.3	13	30457747	NR	HMGB1			ENSG00000189403			rs1360485-T	rs1360485	0	1360485	3_prime_UTR_variant	0	0.68	5e-08	7.30103				Affymetrix [2446094] (imputed)	N	waist-hip ratio	http://www.ebi.ac.uk/efo/EFO_0004343	GCST008734	Genome-wide genotyping array
2019-09-22	30575882	Lotta LA	2018-12-01	JAMA	www.ncbi.nlm.nih.gov/pubmed/30575882	Association of Genetic Variants Related to Gluteofemoral vs Abdominal Fat Distribution With Type 2 Diabetes, Coronary Disease, and Cardiovascular Risk Factors.	Waist-hip ratio	663,598 European ancestry individuals	NA	12p13.32	12	3278838	NR	TSPAN9			ENSG00000011105			rs544668-T	rs544668	0	544668	intron_variant	0	0.6	5e-08	7.30103				Affymetrix [2446094] (imputed)	N	waist-hip ratio	http://www.ebi.ac.uk/efo/EFO_0004343	GCST008734	Genome-wide genotyping array
2019-09-22	30575882	Lotta LA	2018-12-01	JAMA	www.ncbi.nlm.nih.gov/pubmed/30575882	Association of Genetic Variants Related to Gluteofemoral vs Abdominal Fat Distribution With Type 2 Diabetes, Coronary Disease, and Cardiovascular Risk Factors.	Waist-hip ratio	663,598 European ancestry individuals	NA	10q23.32	10	92237938	NR	CPEB3			ENSG00000107864			rs7091853-C	rs7091853	0	7091853	intron_variant	0	0.57	5e-08	7.30103				Affymetrix [2446094] (imputed)	N	waist-hip ratio	http://www.ebi.ac.uk/efo/EFO_0004343	GCST008734	Genome-wide genotyping array
2019-09-22	30575882	Lotta LA	2018-12-01	JAMA	www.ncbi.nlm.nih.gov/pubmed/30575882	Association of Genetic Variants Related to Gluteofemoral vs Abdominal Fat Distribution With Type 2 Diabetes, Coronary Disease, and Cardiovascular Risk Factors.	Waist-hip ratio	663,598 European ancestry individuals	NA	3q21.3	3	127681938	NR	ABTB1 - MGLL	ENSG00000114626	ENSG00000074416		1012	7124	rs1979527-A	rs1979527	0	1979527	regulatory_region_variant	1	0.2	5e-08	7.30103				Affymetrix [2446094] (imputed)	N	waist-hip ratio	http://www.ebi.ac.uk/efo/EFO_0004343	GCST008734	Genome-wide genotyping array
2019-09-22	30575882	Lotta LA	2018-12-01	JAMA	www.ncbi.nlm.nih.gov/pubmed/30575882	Association of Genetic Variants Related to Gluteofemoral vs Abdominal Fat Distribution With Type 2 Diabetes, Coronary Disease, and Cardiovascular Risk Factors.	Waist-hip ratio	663,598 European ancestry individuals	NA	3q22.3	3	136095167	NR	PPP2R3A			ENSG00000073711			rs1278493-G	rs1278493	0	1278493	intron_variant	0	0.44	5e-08	7.30103				Affymetrix [2446094] (imputed)	N	waist-hip ratio	http://www.ebi.ac.uk/efo/EFO_0004343	GCST008734	Genome-wide genotyping array
2019-09-22	30575882	Lotta LA	2018-12-01	JAMA	www.ncbi.nlm.nih.gov/pubmed/30575882	Association of Genetic Variants Related to Gluteofemoral vs Abdominal Fat Distribution With Type 2 Diabetes, Coronary Disease, and Cardiovascular Risk Factors.	Waist-hip ratio	663,598 European ancestry individuals	NA	11q23.2	11	112967156	NR	NCAM1			ENSG00000149294			rs10891483-T	rs10891483	0	10891483	intron_variant	0	0.12	5e-08	7.30103				Affymetrix [2446094] (imputed)	N	waist-hip ratio	http://www.ebi.ac.uk/efo/EFO_0004343	GCST008734	Genome-wide genotyping array
2019-09-22	30575882	Lotta LA	2018-12-01	JAMA	www.ncbi.nlm.nih.gov/pubmed/30575882	Association of Genetic Variants Related to Gluteofemoral vs Abdominal Fat Distribution With Type 2 Diabetes, Coronary Disease, and Cardiovascular Risk Factors.	Waist-hip ratio	663,598 European ancestry individuals	NA	4p16.3	4	3222875	NR	HTT			ENSG00000197386			rs362275-C	rs362275	0	362275	intron_variant	0	0.7	5e-08	7.30103				Affymetrix [2446094] (imputed)	N	waist-hip ratio	http://www.ebi.ac.uk/efo/EFO_0004343	GCST008734	Genome-wide genotyping array
2019-09-22	30575882	Lotta LA	2018-12-01	JAMA	www.ncbi.nlm.nih.gov/pubmed/30575882	Association of Genetic Variants Related to Gluteofemoral vs Abdominal Fat Distribution With Type 2 Diabetes, Coronary Disease, and Cardiovascular Risk Factors.	Waist-hip ratio	663,598 European ancestry individuals	NA	15q26.2	15	95621061	NR	LINC00924 - RNU2-3P	ENSG00000259134	ENSG00000222076		113196	124743	rs6496127-G	rs6496127	0	6496127	regulatory_region_variant	1	0.54	5e-08	7.30103				Affymetrix [2446094] (imputed)	N	waist-hip ratio	http://www.ebi.ac.uk/efo/EFO_0004343	GCST008734	Genome-wide genotyping array
2019-09-22	30575882	Lotta LA	2018-12-01	JAMA	www.ncbi.nlm.nih.gov/pubmed/30575882	Association of Genetic Variants Related to Gluteofemoral vs Abdominal Fat Distribution With Type 2 Diabetes, Coronary Disease, and Cardiovascular Risk Factors.	Waist-hip ratio	663,598 European ancestry individuals	NA	18q21.2	18	55787543	NR	LINC01415 - LINC01416	ENSG00000267325	ENSG00000260930		5821	94145	rs7235891-C	rs7235891	0	7235891	intron_variant	1	0.48	5e-08	7.30103				Affymetrix [2446094] (imputed)	N	waist-hip ratio	http://www.ebi.ac.uk/efo/EFO_0004343	GCST008734	Genome-wide genotyping array
[truncated: 4,146 more rows]
